# Supplementary material for: Functional and Genetic Characterization of Porcine Beige Adipocytes
Source: Cells. 2022 Feb 21;11(4):751. doi: 10.3390/cells11040751 (PMC8870396; doi:10.3390/cells11040751)
Supplement: Supplementary file 1 [file cells-11-00751-s001.zip]

Archive with 4 entries (3 files):
- cells-1531098-SM/
- cells-1531098-SM/Supplementary table s1.xlsx
- cells-1531098-SM/Supplementary table s2.xlsx
- Supplementary table s3.pdf
