# Supplementary material for: Functional and Genetic Characterization of Porcine Beige Adipocytes
Source: Cells. 2022 Feb 21;11(4):751. doi: 10.3390/cells11040751 (PMC8870396; doi:10.3390/cells11040751)
Supplement: Supplementary file 1 [file cells-11-00751-s001.zip › cells-1531098-SM/Supplementary table s1.xlsx]

## Sheet: Sheet1
Table S1. List of 1228 genes specifically upregulated in beige adipocytes
Transcripts				Read Counts
Ensembl Gene ID (Pig)	Gene Symbol	Transcription factor	Gene Description	SVF-1	SVF-2	SVF-3	SVF-4	White-1	White-2	White-3	White-4	Beige-1	Beige-2	Beige-3	Beige-4
ENSSSCG00000000268	AAAS		aladin WD repeat nucleoporin [Source:VGNC Symbol;Acc:VGNC:84936]	4.22449	4.2092	3.8977	4.15079	5.28891	5.40742	5.91751	4.62098	12.6399	12.5399	11.8262	11.9396
ENSSSCG00000001706	AARS2		alanyl-tRNA synthetase 2, mitochondrial [Source:VGNC Symbol;Acc:VGNC:84941]	3.5618	3.00978	1.9454	3.86766	3.61015	4.32575	4.01255	3.01515	8.16902	10.0993	8.49128	7.70598
ENSSSCG00000037979	AARSD1			21.5283	22.5857	23.4595	20.4046	25.0226	24.1276	24.1046	23.9967	50.6671	53.1721	48.2834	44.8323
ENSSSCG00000000781	ABCD2		ATP binding cassette subfamily D member 2 [Source:VGNC Symbol;Acc:VGNC:84962]	0.377695	0.461982	0.305779	0.351109	0.682905	0.410385	0.70262	0.326748	1.00723	0.6502	1.38435	1.33942
ENSSSCG00000009043	ABCE1		ATP binding cassette subfamily E member 1 [Source:VGNC Symbol;Acc:VGNC:84965]	117.974	99.6455	114.463	96.0146	111.858	96.1379	88.2638	119.523	152.963	181.268	203.409	157.131
ENSSSCG00000016441	ABCF2			29.8394	31.4679	29.531	31.9982	36.6093	34.5498	36.814	32.8116	57.4895	63.6109	57.3119	54.1324
ENSSSCG00000004145	ABRACL		ABRA C-terminal like [Source:VGNC Symbol;Acc:VGNC:103020]	37.8218	31.1912	35.401	24.5845	27.5547	22.7066	27.58	32.9744	63.8873	70.708	51.9767	34.5438
ENSSSCG00000040968	AC011499.1		dihydrouridine synthase 3 like [Source:VGNC Symbol;Acc:VGNC:103068]	6.53322	8.85043	7.46248	8.50713	8.06125	9.85401	8.70898	7.16055	13.9933	17.9438	13.2977	12.3083
ENSSSCG00000011798	AC068631.2		DnaJ heat shock protein family (Hsp40) member B11 [Source:NCBI gene (formerly Entrezgene);Acc:100152894]	21.0049	17.1325	21.3279	17.1617	27.5516	26.718	28.1759	27.1896	40.5061	44.7928	47.6962	46.0541
ENSSSCG00000032239	AC069544.2			7.65488	7.54436	8.62862	7.82221	7.57137	9.06834	9.41413	8.39523	14.3019	16.9982	14.2633	11.4117
ENSSSCG00000004510	ACAA2		acetyl-CoA acyltransferase 2 [Source:VGNC Symbol;Acc:VGNC:84996]	8.40594	9.8461	9.49837	9.81324	12.6938	11.9627	11.1795	6.40541	23.1397	11.0292	24.5336	31.9155
ENSSSCG00000004049	ACAT2		acetyl-CoA acetyltransferase 2 [Source:VGNC Symbol;Acc:VGNC:85005]	49.7787	72.9213	57.7357	50.4028	66.8673	64.4294	99.8164	45.3267	160.147	152.888	105.948	117.568
ENSSSCG00000029590	ACD		ACD shelterin complex subunit and telomerase recruitment factor [Source:VGNC Symbol;Acc:VGNC:85007]	3.77493	5.91533	3.73286	4.12022	5.79764	6.12328	6.36441	5.41332	12.624	20.3552	13.1439	11.5492
ENSSSCG00000032723	ACER3		alkaline ceramidase 3 [Source:HGNC Symbol;Acc:HGNC:16066]	106.278	93.1523	104.632	104.338	106.626	127.38	88.9803	112.536	143.376	133.176	206.303	223.41
ENSSSCG00000023807	ACO1		aconitase 1 [Source:VGNC Symbol;Acc:VGNC:95539]	84.3954	100.403	78.7199	98.683	117.931	130.272	117.837	85.9678	193.38	145.971	198.178	250.547
ENSSSCG00000003377	ACOT7		acyl-CoA thioesterase 7 [Source:VGNC Symbol;Acc:VGNC:96893]	6.80744	7.35774	6.31881	4.92212	7.71658	6.93664	9.1566	5.91976	13.3736	20.17	16.395	12.2859
ENSSSCG00000012583	ACSL4		acyl-CoA synthetase long chain family member 4 [Source:VGNC Symbol;Acc:VGNC:85033]	158.979	149.419	147	158.451	150.147	147.9	136.246	157.581	304.246	260.709	392.861	260.689
ENSSSCG00000007857	ACSM3		acyl-CoA synthetase medium chain family member 3 [Source:VGNC Symbol;Acc:VGNC:85035]	0.101403	0.0522698	0.0523192	0.099701	0.0546884	0.151498	0.262291	0	0.979417	0.355712	0.410254	0.718855
ENSSSCG00000011762	ACTL6A		actin like 6A [Source:VGNC Symbol;Acc:VGNC:85042]	23.3295	20.4913	23.1376	18.6254	21.4685	19.7489	21.4143	18.6182	35.8896	40.069	41.874	33.7376
ENSSSCG00000010772	ADAM8		ADAM metallopeptidase domain 8 [Source:VGNC Symbol;Acc:VGNC:97866]	4.24249	6.36975	3.63291	6.22036	2.44256	3.05257	1.94873	2.08218	10.0503	12.8678	11.1995	6.14242
ENSSSCG00000015250	ADAMTS15		ADAM metallopeptidase with thrombospondin type 1 motif 15 [Source:VGNC Symbol;Acc:VGNC:85077]	0.823412	0.671691	1.15553	0.674313	0.658742	0.376565	0.66322	0.292504	0.881406	0.796986	2.18269	2.96432
ENSSSCG00000000795	ADAMTS20		ADAM metallopeptidase with thrombospondin type 1 motif 20 [Source:VGNC Symbol;Acc:VGNC:85082]	8.97827	9.80488	8.02779	7.01587	8.94891	7.47421	6.8727	6.37506	14.3709	8.3922	16.0059	18.5717
ENSSSCG00000006359	ADAMTS4		ADAM metallopeptidase with thrombospondin type 1 motif 4 [Source:VGNC Symbol;Acc:VGNC:85084]	2.2534	2.19978	3.31091	3.0403	2.66381	3.49056	2.28201	4.22348	7.65129	14.1946	15.0699	25.1665
ENSSSCG00000039598	ADAT2		adenosine deaminase tRNA specific 2 [Source:VGNC Symbol;Acc:VGNC:85100]	7.53083	6.27268	6.4979	8.27134	9.22867	6.34013	7.18917	5.6367	14.988	16.5495	14.1267	14.55
ENSSSCG00000016672	ADCYAP1R1		ADCYAP receptor type I [Source:VGNC Symbol;Acc:VGNC:85115]	0.0258182	0.035757	0.0525644	0.16736	0.0744043	0	0.0629301	0.0381149	0.115417	0.28043	0.479856	0.132489
ENSSSCG00000002815	ADGRG1		adhesion G protein-coupled receptor G1 [Source:VGNC Symbol;Acc:VGNC:85129]	2.20832	1.96927	2.90015	3.67516	0.740562	1.0923	0.320064	0.831679	3.43774	6.6036	7.39254	3.68909
ENSSSCG00000010315	ADK		adenosine kinase [Source:VGNC Symbol;Acc:VGNC:85143]	64.5568	61.8139	52.6341	68.8627	56.3099	50.5916	66.1015	49.3828	121.285	123.497	112.197	101.156
ENSSSCG00000010874	ADSS		adenylosuccinate synthase 2 [Source:VGNC Symbol;Acc:VGNC:96206]	28.5086	26.2177	29.7695	25.4937	30.0859	28.4371	35.8031	31.4261	76.8067	88.9226	72.4397	48.4288
ENSSSCG00000010863	AHCTF1	Yes	AT-hook containing transcription factor 1 [Source:VGNC Symbol;Acc:VGNC:96050]	68.0671	66.7796	68.4134	58.2428	60.909	54.6952	55.3085	68.1018	104.042	135.739	109.844	88.7574
ENSSSCG00000007278	AHCY		adenosylhomocysteinase [Source:NCBI gene (formerly Entrezgene);Acc:497050]	41.7386	50.2556	46.8302	52.0473	45.9024	53.561	57.1385	44.8827	168.198	196.441	164.855	139.037
ENSSSCG00000002406	AHSA1		activator of HSP90 ATPase activity 1 [Source:VGNC Symbol;Acc:VGNC:85194]	20.387	18.6709	19.0961	20.3118	21.3598	21.6714	21.7201	19.5927	37.0814	41.4473	34.276	33.6878
ENSSSCG00000040608	AKR1B1		aldo-keto reductase family 1 member B [Source:NCBI gene (formerly Entrezgene);Acc:396816]	17.467	18.9722	18.4534	18.4371	16.886	17.8298	17.9542	18.0558	28.4642	33.0145	34.191	30.86
ENSSSCG00000004130	AL049844.3			28.5863	23.8898	24.9209	22.7826	30.0016	29.6676	28.5089	29.8771	57.5861	71.8709	60.4739	46.3392
ENSSSCG00000002460	AL110118.2			22.2295	22.2039	23.1734	22.4961	24.0184	23.2862	26.3394	27.0406	42.0927	44.5336	41.2105	39.821
ENSSSCG00000033212	AL513165.2			9.44613	9.87749	10.965	7.74759	9.94017	9.97163	10.9802	10.5105	21.9012	24.5391	19.2514	18.9301
ENSSSCG00000005667	AL672142.1		nucleoporin 188 [Source:VGNC Symbol;Acc:VGNC:98165]	27.695	29.6718	28.1207	33.4275	32.0882	35.3001	35.0817	30.7072	52.9014	68.5959	53.3484	50.0968
ENSSSCG00000003168	ALDH16A1		aldehyde dehydrogenase 16 family member A1 [Source:VGNC Symbol;Acc:VGNC:96905]	9.10574	12.3024	8.89913	11.4212	12.0332	12.0927	15.3338	9.53594	26.436	25.7869	22.4009	22.3027
ENSSSCG00000026719	ALG10B		ALG10 alpha-1,2-glucosyltransferase [Source:NCBI gene (formerly Entrezgene);Acc:100525643]	23.5386	20.0136	24.2419	20.0998	22.3025	18.7376	20.5524	26.5552	33.1808	38.3846	46.5106	36.8329
ENSSSCG00000014887	ALG8		ALG8 alpha-1,3-glucosyltransferase [Source:VGNC Symbol;Acc:VGNC:85254]	14.0433	14.2766	15.6349	15.8374	14.7053	18.6327	14.7823	12.7421	30.2394	33.7566	37.2611	41.2648
ENSSSCG00000032655	ALYREF		Aly/REF export factor [Source:VGNC Symbol;Acc:VGNC:98973]	64.1485	69.1369	52.4576	61.0152	74.1649	79.3362	89.4285	61.2456	208.208	187.924	159.03	153.2
ENSSSCG00000008957	AMCF-II		alveolar macrophage-derived chemotactic factor-II [Source:NCBI gene (formerly Entrezgene);Acc:396900]	8.90058	1.92929	3.82953	5.07563	1.3357	0.305559	1.72234	0.0651909	7.68106	34.3984	61.2812	22.0853
ENSSSCG00000004392	AMD1		adenosylmethionine decarboxylase 1 [Source:VGNC Symbol;Acc:VGNC:103024]	80.9274	74.4107	80.8864	70.3139	75.5469	70.3683	81.0857	68.7907	193.951	235.136	218.156	164.071
ENSSSCG00000008105	ANAPC1		anaphase promoting complex subunit 1 [Source:VGNC Symbol;Acc:VGNC:85293]	34.7527	35.2402	36.6349	37.7064	37.9603	35.6396	37.2334	37.2755	74.6862	78.6303	78.5344	71.5964
ENSSSCG00000032828	ANAPC2		anaphase promoting complex subunit 2 [Source:VGNC Symbol;Acc:VGNC:85297]	13.4434	15.4004	14.3632	16.5623	14.8851	17.3295	18.4201	16.2482	25.3135	31.7755	27.3446	24.8528
ENSSSCG00000009814	ANAPC5		anaphase promoting complex subunit 5 [Source:VGNC Symbol;Acc:VGNC:85299]	24.903	28.1982	23.9531	26.1615	25.0618	24.3329	27.3629	21.8248	40.161	43.1712	39.6118	38.5919
ENSSSCG00000006035	ANGPT1		angiopoietin 1 [Source:VGNC Symbol;Acc:VGNC:98732]	1.32651	1.2124	1.65498	2.01937	1.14658	1.19388	0.411603	1.08321	2.25556	10.4439	5.62401	4.58267
ENSSSCG00000039713	ANKRD9		ankyrin repeat domain 9 [Source:VGNC Symbol;Acc:VGNC:85347]	6.47974	5.30426	8.97072	10.9199	3.77683	7.73014	12.6674	8.71225	19.0305	26.6905	15.608	22.6014
ENSSSCG00000038525	ANKZF1			3.70653	2.05463	2.29422	3.57748	3.18937	8.40607	3.27811	2.09458	36.7919	6.77043	4.19788	23.7478
ENSSSCG00000004963	ANP32D			14.7079	15.1014	15.1903	13.2498	19.9875	19.5523	21.8685	22.076	48.829	51.5688	43.7131	42.8754
ENSSSCG00000035209	ANP32E		acidic nuclear phosphoprotein 32 family member E [Source:HGNC Symbol;Acc:HGNC:16673]	32.9186	25.9887	27.613	22.6049	37.6958	27.2674	39.0055	37.265	117.521	116.91	157.529	117.384
ENSSSCG00000009128	AP1AR		adaptor related protein complex 1 associated regulatory protein [Source:HGNC Symbol;Acc:HGNC:28808]	20.3758	16.7452	21.9254	19.8282	21.5814	20.393	16.2452	22.1532	28.7033	33.5965	34.0567	35.0356
ENSSSCG00000021145	AP1S1		adaptor related protein complex 1 subunit sigma 1 [Source:VGNC Symbol;Acc:VGNC:97032]	20.8611	22.4658	17.9675	21.5534	21.7656	20.7796	22.3738	17.777	40.7828	43.1459	32.9582	32.872
ENSSSCG00000013299	APIP		APAF1 interacting protein [Source:VGNC Symbol;Acc:VGNC:85411]	34.6879	31.4927	41.7096	34.1395	33.6526	36.2624	32.706	34.1995	57.1981	52.8833	54.9946	56.4809
ENSSSCG00000011831	APOD		apolipoprotein D [Source:VGNC Symbol;Acc:VGNC:85422]	1.38847	1.00603	0.890348	2.0241	1.5955	3.35543	1.21089	1.20914	2.05669	1.12426	11.9597	12.6737
ENSSSCG00000000398	APOF		apolipoprotein F [Source:NCBI gene (formerly Entrezgene);Acc:445462]	2.07502	2.8157	1.97897	2.73103	4.90578	3.43154	3.42972	2.42507	14.5323	15.4858	14.1115	9.0169
ENSSSCG00000012174	APOO		apolipoprotein O [Source:HGNC Symbol;Acc:HGNC:28727]	23.2137	21.5853	21.5605	25.074	19.2932	15.9179	22.3885	15.4576	42.2568	33.4927	39.4948	37.2297
ENSSSCG00000008963	AREG		amphiregulin [Source:VGNC Symbol;Acc:VGNC:85444]	7.92927	2.82698	2.18982	6.77496	1.73074	2.68172	1.11429	1.30612	6.11626	48.1079	22.1604	6.31995
ENSSSCG00000033337	ARHGDIB		Rho GDP dissociation inhibitor beta [Source:VGNC Symbol;Acc:VGNC:85484]	0.479038	0.381456	0.28193	0.453986	0.390026	0.230022	0.139112	0.335197	0.385361	0.765534	0.925615	0.797093
ENSSSCG00000015868	ARL6IP6		ADP ribosylation factor like GTPase 6 interacting protein 6 [Source:VGNC Symbol;Acc:VGNC:96029]	32.4809	26.9096	32.9995	30.1196	29.9546	28.1982	28.4429	29.4943	44.1243	42.5673	56.8619	48.6183
ENSSSCG00000005596	ARPC5L		actin related protein 2/3 complex subunit 5 like [Source:VGNC Symbol;Acc:VGNC:85540]	15.8083	14.0616	17.8583	13.0631	13.3797	13.5896	15.831	19.2858	35.7784	52.0966	35.9112	31.028
ENSSSCG00000017918	ARRB2		arrestin beta 2 [Source:VGNC Symbol;Acc:VGNC:85543]	1.6985	1.85051	2.4111	1.99259	1.2022	2.33766	3.40729	1.42137	4.26619	7.00283	4.55052	4.87969
ENSSSCG00000008415	ASB3		ankyrin repeat and SOCS box containing 3 [Source:VGNC Symbol;Acc:VGNC:97034]	15.8007	16.585	19.4698	15.9788	18.4204	16.9863	16.1683	18.5706	29.3711	29.405	31.2141	30.596
ENSSSCG00000021898	ASH2L		ASH2 like, histone lysine methyltransferase complex subunit [Source:VGNC Symbol;Acc:VGNC:96426]	15.9813	14.3779	17.5296	16.0679	15.5851	16.8223	17.3337	15.3734	34.9153	35.2839	38.3712	33.5646
ENSSSCG00000009959	ASPHD2		aspartate beta-hydroxylase domain containing 2 [Source:VGNC Symbol;Acc:VGNC:85585]	3.03553	2.40876	2.23346	3.38986	2.08111	3.94005	3.79246	3.25454	6.29731	5.78955	4.8896	4.25234
ENSSSCG00000013065	ASRGL1		asparaginase and isoaspartyl peptidase 1 [Source:VGNC Symbol;Acc:VGNC:85589]	8.72362	9.89861	8.80809	9.83066	8.33783	9.85279	10.0052	8.40596	16.8859	18.5574	14.8634	13.365
ENSSSCG00000010438	ATAD1		ATPase family AAA domain containing 1 [Source:VGNC Symbol;Acc:VGNC:85598]	23.2071	17.8069	26.3006	19.8062	22.1414	22.0509	19.9039	26.4968	33.4811	35.9089	49.0867	40.5482
ENSSSCG00000003343	ATAD3B		ATPase family AAA domain containing 3A [Source:HGNC Symbol;Acc:HGNC:25567]	5.74227	7.18629	5.35236	7.41637	8.39237	9.81176	9.05622	7.17953	15.4968	22.772	17.9483	15.2842
ENSSSCG00000016173	ATIC		5-aminoimidazole-4-carboxamide ribonucleotide formyltransferase/IMP cyclohydrolase [Source:VGNC Symbol;Acc:VGNC:96449]	58.4955	53.7481	54.2302	54.5114	48.274	46.8815	53.8069	42.4445	118.242	142.371	129.475	102.66
ENSSSCG00000008230	ATOH8	Yes	atonal bHLH transcription factor 8 [Source:VGNC Symbol;Acc:VGNC:85633]	1.60765	1.57506	2.82357	1.987	2.07115	2.1194	3.71471	1.79655	4.91277	3.78114	7.13521	5.89233
ENSSSCG00000006296	ATP1B1		ATPase Na+/K+ transporting subunit beta 1 [Source:VGNC Symbol;Acc:VGNC:85642]	42.9394	47.2776	42.3882	56.1434	42.784	47.1965	51.436	33.3414	139.344	152.666	130.669	115.68
ENSSSCG00000000453	ATP23		ATP23 metallopeptidase and ATP synthase assembly factor homolog [Source:VGNC Symbol;Acc:VGNC:85645]	22.9692	21.8401	19.8233	22.7304	22.2882	19.0279	24.2189	24.5564	38.1563	38.1955	37.0505	36.2581
ENSSSCG00000000405	ATP5B			359.876	364.679	347.391	409.458	435.898	468.802	432.214	341.116	619.454	623.097	792.483	775.092
ENSSSCG00000017544	ATP5G1		ATP synthase membrane subunit c locus 1 [Source:NCBI gene (formerly Entrezgene);Acc:574054]	32.5335	38.5454	31.0961	33.6632	40.672	46.0839	46.0515	27.8237	68.7067	62.3702	69.9887	70.7169
ENSSSCG00000033368	ATP5G2		ATP synthase membrane subunit c locus 2 [Source:VGNC Symbol;Acc:VGNC:103220]	92.2164	117.721	101.792	102.511	93.86	120.236	111.61	88.3227	193.727	188.174	167.596	168.154
ENSSSCG00000015973	ATP5G3		ATP synthase membrane subunit c locus 3 [Source:NCBI gene (formerly Entrezgene);Acc:100513629]	246.339	225.561	205.246	241.486	296.635	338.412	319.646	231.523	512.252	469.932	492.911	528.462
ENSSSCG00000008803	ATP8A1		ATPase phospholipid transporting 8A1 [Source:VGNC Symbol;Acc:VGNC:97894]	0.21353	0.309901	0.671904	0.327244	0.346697	0.60432	0.275153	0.0951242	1.8997	1.91644	1.58225	1.92722
ENSSSCG00000011359	ATRIP		ATR interacting protein [Source:VGNC Symbol;Acc:VGNC:97895]	7.78414	7.47252	8.3423	9.55343	10.1998	10.0705	10.1981	8.90247	18.0784	18.453	19.9666	15.3783
ENSSSCG00000003552	AUNIP		aurora kinase A and ninein interacting protein [Source:VGNC Symbol;Acc:VGNC:85695]	0.396753	0.228903	0.230418	0.268439	1.0935	0.0439826	0.963679	0.564833	3.84129	5.05102	3.62465	2.09633
ENSSSCG00000002980	AWN		sperm associated AWN protein [Source:NCBI gene (formerly Entrezgene);Acc:396783]	1.12544	2.21394	1.18756	0.713748	0.758793	1.00808	1.05788	0	7.00488	3.6031	18.4341	6.00072
ENSSSCG00000015528	AXDND1		axonemal dynein light chain domain containing 1 [Source:VGNC Symbol;Acc:VGNC:85706]	0.921628	0.683269	0.9471	0.359868	0.438957	0.53218	0.831502	0.289214	1.91687	2.98391	2.52524	1.97715
ENSSSCG00000033780	B4GALNT4		beta-1,4-N-acetyl-galactosaminyltransferase 4 [Source:VGNC Symbol;Acc:VGNC:85732]	0.254196	0.383612	0.0803286	0.369356	0.100282	0.302135	0.095576	0.157661	0.669277	0.662781	0.79711	0.336196
ENSSSCG00000025005	B4GALT6		beta-1,4-galactosyltransferase 6 [Source:VGNC Symbol;Acc:VGNC:85734]	4.90873	2.50506	4.16053	5.24438	5.11839	4.04592	3.16931	2.71305	3.75252	5.70899	10.3472	10.0859
ENSSSCG00000039681	B9D1		B9 domain containing 1 [Source:VGNC Symbol;Acc:VGNC:85737]	1.62801	1.6733	1.21378	1.75302	1.13211	1.94557	1.86707	1.37037	2.60556	3.83272	2.12362	1.74128
ENSSSCG00000002356	BBOF1		basal body orientation factor 1 [Source:VGNC Symbol;Acc:VGNC:85764]	0.569997	0.695971	0.116869	0.66068	0.485538	0.448976	0.230328	2.17184	1.76334	1.72869	2.85772	3.24365
ENSSSCG00000009093	BBS7		Bardet-Biedl syndrome 7 [Source:HGNC Symbol;Acc:HGNC:18758]	20.8476	20.8337	18.1273	20.6844	18.462	17.9621	19.3126	22.5016	44.8389	44.2528	44.9061	37.002
ENSSSCG00000035775	BCS1L		BCS1 homolog, ubiquinol-cytochrome c reductase complex chaperone [Source:VGNC Symbol;Acc:VGNC:96722]	4.36036	5.17347	5.20565	4.86857	3.97119	4.0337	3.65812	4.02449	7.48121	9.75863	8.03569	7.01331
ENSSSCG00000013733	BEST2		bestrophin 2 [Source:VGNC Symbol;Acc:VGNC:85804]	0	0	0	0	0	0	0	0	0.0381442	0.035797	0.119416	0.0396739
ENSSSCG00000010198	BMS1		BMS1 ribosome biosis factor [Source:VGNC Symbol;Acc:VGNC:85848]	36.5718	34.5486	34.1698	33.8615	38.0492	37.8557	41.6137	36.2193	69.8947	82.4167	76.2476	60.6774
ENSSSCG00000007563	BRAT1		BRCA1 associated ATM activator 1 [Source:VGNC Symbol;Acc:VGNC:85868]	3.91958	5.11685	4.42308	5.43994	4.85464	5.14812	6.14455	3.97685	8.27643	13.7099	8.4376	7.39014
ENSSSCG00000029039	BRCA2			6.12319	5.20417	5.3297	4.3694	7.41709	5.84728	5.92394	6.90859	23.9124	26.0699	25.625	18.7311
ENSSSCG00000016827	BRIX1		biosis of ribosomes BRX1 [Source:NCBI gene (formerly Entrezgene);Acc:100513502]	18.7513	16.599	21.1871	15.4159	17.8821	16.7168	17.1017	19.4317	29.1555	41.676	37.4825	26.4646
ENSSSCG00000008965	BTC		betacellulin [Source:VGNC Symbol;Acc:VGNC:85910]	1.35791	1.99279	1.38919	2.05138	2.60879	1.24125	2.18093	3.23969	9.01456	9.11537	7.42068	9.10502
ENSSSCG00000012014	BTG3		BTG anti-proliferation factor 3 [Source:NCBI gene (formerly Entrezgene);Acc:100048957]	34.4555	27.0356	36.7247	27.2008	36.0366	33.1524	30.4811	46.0107	58.772	75.6496	66.8299	48.1117
ENSSSCG00000010726	BUB3		BUB3 mitotic checkpoint protein [Source:VGNC Symbol;Acc:VGNC:97905]	75.708	76.5098	74.3644	75.5343	73.4596	68.2806	64.5092	75.9163	128.49	144.044	142.88	110.134
ENSSSCG00000026752	BYSL		bystin like [Source:NCBI gene (formerly Entrezgene);Acc:100156292]	15.0033	15.8463	13.807	18.5053	13.8635	16.1115	16.0932	11.0526	32.5925	38.6566	31.3566	25.4311
ENSSSCG00000014948	C11orf54		chromosome 9 C11orf54 homolog [Source:VGNC Symbol;Acc:VGNC:86087]	19.6419	14.8357	16.8502	13.1213	19.0664	18.6327	16.1403	18.3676	33.7508	35.6794	45.2752	34.8406
ENSSSCG00000036943	C11orf87			0.0422685	0.043077	0.072742	0.0416031	0.0896335	0.0136408	0.0286536	0.0291755	0.0938192	0.204809	0.097977	0.138026
ENSSSCG00000023323	C11orf98			12.7134	14.8777	13.4773	14.0594	13.4755	12.78	18.5703	12.4212	29.7563	34.5574	25.6107	25.998
ENSSSCG00000024329	C12orf43		chromosome 14 C12orf43 homolog [Source:VGNC Symbol;Acc:VGNC:85943]	4.35767	3.98997	3.08493	3.49865	4.10041	4.99915	4.45999	3.14881	7.35213	7.4559	5.62493	6.41846
ENSSSCG00000009774	C12orf65		chromosome 14 C12orf65 homolog [Source:VGNC Symbol;Acc:VGNC:85945]	2.42637	2.43716	3.16058	3.30656	2.84462	3.76912	4.92564	2.98754	9.432	8.23106	8.87648	8.23393
ENSSSCG00000004670	C15orf48		chromosome 1 C15orf48 homolog [Source:VGNC Symbol;Acc:VGNC:85961]	0.446194	0.396664	0.809439	1.06424	0.934964	0.465263	1.13313	0.903612	2.11022	1.66832	0.970614	3.14564
ENSSSCG00000038882	C16orf91		chromosome 3 C16orf91 homolog [Source:VGNC Symbol;Acc:VGNC:86018]	4.75765	5.72224	4.46864	5.08725	4.93482	5.80813	5.68222	5.08592	9.07015	10.7682	8.2347	8.01705
ENSSSCG00000004531	C18orf54		chromosome 1 C18orf54 homolog [Source:VGNC Symbol;Acc:VGNC:85965]	39.1419	35.2298	34.4701	36.1971	37.8645	40.4307	37.4197	49.8471	146.086	128.843	154.736	116.467
ENSSSCG00000028040	C19orf24			1.03033	0.941074	4.93321	1.09849	0.970829	1.37709	1.00974	0.593369	4.1338	3.28291	15.1997	11.3957
ENSSSCG00000006284	C1orf112		chromosome 4 C1orf112 homolog [Source:VGNC Symbol;Acc:VGNC:86028]	8.55552	7.90169	8.21879	7.53627	12.637	8.34086	11.8603	9.81097	34.573	34.4108	38.5727	28.8749
ENSSSCG00000010176	C1orf131		chromosome 14 C1orf131 homolog [Source:VGNC Symbol;Acc:VGNC:85946]	1.92043	1.74908	2.11002	1.53346	1.94735	2.28461	1.89511	2.34957	3.47253	5.04093	2.85203	2.37819
ENSSSCG00000035048	C1QBP		complement C1q binding protein [Source:VGNC Symbol;Acc:VGNC:98976]	89.8542	84.7525	89.5826	87.5956	86.4186	97.6042	96.2954	89.0914	193.414	242.564	214.489	201.474
ENSSSCG00000000197	C1QL4		complement C1q like 4 [Source:VGNC Symbol;Acc:VGNC:85980]	0.277727	0.782779	0.419164	0.505432	0.750122	0.740599	0.463029	0.88275	1.09484	2.83252	1.45196	1.57898
ENSSSCG00000040897	C21orf58			0.0263432	0.0266879	0	0.0259927	0	0.0253099	0.0265332	0.0266857	0.220837	0.0228883	0.128093	0.0762735
ENSSSCG00000028492	C4orf46		chromosome 8 C4orf46 homolog [Source:VGNC Symbol;Acc:VGNC:86081]	18.7086	22.1238	23.2029	23.7345	21.3769	18.1143	28.5713	24.0189	66.9372	52.2748	74.7179	71.045
ENSSSCG00000016876	C5orf34		chromosome 5 open reading frame 34 [Source:HGNC Symbol;Acc:HGNC:24738]	34.1877	31.6165	32.8023	27.6544	41.25	33.2888	28.8029	34.3975	48.9784	56.8286	65.535	49.5143
ENSSSCG00000001734	C6orf141			4.74598	6.70388	3.95078	4.92211	5.07648	5.03939	5.91728	3.23013	10.9153	12.9185	11.4164	8.99898
ENSSSCG00000036192	C7orf26		chromosome 3 C7orf26 homolog [Source:VGNC Symbol;Acc:VGNC:86026]	6.3649	11.4161	9.79993	8.53949	8.52789	6.6921	8.05935	5.23144	16.4985	19.2013	14.0173	14.9765
ENSSSCG00000005880	C8orf33		chromosome 4 C8orf33 homolog [Source:VGNC Symbol;Acc:VGNC:86033]	23.4897	26.8402	25.9647	32.5351	28.3794	27.5456	30.5983	27.1903	50.4898	52.4921	51.6256	45.7378
ENSSSCG00000005895	C8orf82		chromosome 4 C8orf82 homolog [Source:VGNC Symbol;Acc:VGNC:86036]	17.5703	22.0488	20.1533	27.2062	24.8636	29.0812	24.0138	21.5371	45.3391	63.6061	44.8244	34.7584
ENSSSCG00000006141	CA3		carbonic anhydrase 3 [Source:VGNC Symbol;Acc:VGNC:86099]	1.17299	1.27757	1.01303	1.30064	0.818838	1.18063	0.952184	0.942628	2.07874	1.43322	1.60552	3.9425
ENSSSCG00000009397	CAB39L		calcium binding protein 39 like [Source:VGNC Symbol;Acc:VGNC:86106]	22.6405	19.6605	26.298	18.4248	17.8208	12.8723	18.5094	24.7984	39.701	35.1593	37.2246	28.9204
ENSSSCG00000015504	CACYBP		calcyclin binding protein [Source:VGNC Symbol;Acc:VGNC:86133]	63.6678	50.5884	54.8535	55.2752	49.0481	50.5064	51.175	50.072	105.418	127.451	128.961	99.4852
ENSSSCG00000003061	CADM4		cell adhesion molecule 4 [Source:VGNC Symbol;Acc:VGNC:86136]	0.466341	0.321711	0.244792	0.361356	0.57022	0.551532	0.316106	0.383036	0.9222	0.787457	1.6534	2.57806
ENSSSCG00000025416	CAMKV		CaM kinase like vesicle associated [Source:VGNC Symbol;Acc:VGNC:86160]	0	0.0186136	0.0746918	0	0.0542553	0	0	0	0.162209	0.172847	0.157583	0.321404
ENSSSCG00000016464	CASP2		chloride voltage-gated channel 1 [Source:HGNC Symbol;Acc:HGNC:2019]	12.6091	12.5666	11.0468	14.4072	14.4267	15.6243	15.9412	14.5317	34.797	37.9704	39.048	33.0112
ENSSSCG00000004331	CASP8AP2		caspase 8 associated protein 2 [Source:VGNC Symbol;Acc:VGNC:86204]	14.3126	12.6616	15.3221	12.7834	13.6623	14.4923	13.0358	16.4989	26.8581	29.2191	31.1397	26.503
ENSSSCG00000020706	CBR1			8.10303	9.40443	7.16214	6.23011	7.56763	6.53002	9.38737	6.68814	14.4745	15.5674	10.459	10.0315
ENSSSCG00000016711	CBX3		chromobox 3 [Source:HGNC Symbol;Acc:HGNC:1553]	159.338	102.45	158.967	103.962	105.826	90.0274	74.2582	139.838	192.936	205.041	276.38	222.392
ENSSSCG00000039191	CBX5		chromobox 5 [Source:VGNC Symbol;Acc:VGNC:86232]	65.2415	65.5921	68.7003	66.4625	76.7755	77.9576	82.3968	74.5453	154.788	146.858	157.185	145.196
ENSSSCG00000010498	CC2D2B			0.223793	0.456411	0.71123	0	1.19849	2.18209	0.227397	0.730609	3.8437	3.46995	2.7594	1.99128
ENSSSCG00000034716	CCDC137		coiled-coil domain containing 137 [Source:VGNC Symbol;Acc:VGNC:86258]	4.39187	3.80567	3.38681	4.04751	5.62031	5.4372	4.22313	3.03549	8.18897	10.5217	7.68925	5.74314
ENSSSCG00000025349	CCDC14		coiled-coil domain containing 14 [Source:VGNC Symbol;Acc:VGNC:86260]	14.2671	15.4951	15.4404	13.3353	16.9037	14.4771	15.9023	16.3131	27.7731	27.7791	27.2538	19.0628
ENSSSCG00000016069	CCDC150		coiled-coil domain containing 150 [Source:VGNC Symbol;Acc:VGNC:96142]	11.792	9.43591	9.3063	5.97584	9.11982	10.3299	14.2371	9.20322	24.9747	19.6336	21.6507	13.5094
ENSSSCG00000031011	CCDC160		coiled-coil domain containing 160 [Source:VGNC Symbol;Acc:VGNC:86269]	1.47957	1.64645	0.70203	0.656173	0.286325	1.30945	1.09081	1.12806	1.77903	4.47246	3.45672	1.83115
ENSSSCG00000036178	CCDC167		coiled-coil domain containing 167 [Source:VGNC Symbol;Acc:VGNC:86270]	1.58875	1.78525	2.05922	1.85073	2.44776	2.90554	2.69972	1.96798	5.245	7.21895	5.69887	5.48996
ENSSSCG00000006897	CCDC18		coiled-coil domain containing 18 [Source:VGNC Symbol;Acc:VGNC:86277]	10.7155	9.30743	11.844	8.57911	8.3374	7.73114	8.20239	10.7756	16.2967	15.6202	21.3735	17.8462
ENSSSCG00000013336	CCDC34		coiled-coil domain containing 34 [Source:VGNC Symbol;Acc:VGNC:86294]	16.5221	14.9858	14.5442	19.3555	15.2088	17.3101	16.5309	11.5956	30.4793	31.5786	35.8513	37.3106
ENSSSCG00000011768	CCDC39		coiled-coil domain containing 39 [Source:HGNC Symbol;Acc:HGNC:25244]	3.22749	3.26345	2.86999	2.15871	3.96353	3.20137	2.71706	4.3201	7.20943	4.90314	7.0862	5.06635
ENSSSCG00000011350	CCDC51		coiled-coil domain containing 51 [Source:VGNC Symbol;Acc:VGNC:86300]	6.36091	7.79167	7.31177	8.8121	9.41712	8.04902	7.72937	7.03329	13.2526	13.9726	14.355	13.518
ENSSSCG00000025107	CCDC58		mitochondrial matrix import factor 23 [Source:HGNC Symbol;Acc:HGNC:31136]	15.4385	18.6662	28.4147	16.649	18.5873	21.168	14.8768	26.8532	34.8793	44.6377	35.9855	34.7533
ENSSSCG00000000751	CCDC77		coiled-coil domain containing 77 [Source:VGNC Symbol;Acc:VGNC:86313]	5.09536	3.98262	4.55728	3.65193	6.85001	5.74354	6.41494	5.92932	14.5711	17.7381	15.9886	11.3795
ENSSSCG00000012968	CCDC85B		coiled-coil domain containing 85B [Source:VGNC Symbol;Acc:VGNC:86321]	6.88938	7.86794	7.93799	9.90181	10.275	11.3603	14.8378	9.2182	20.518	20.6483	18.5376	18.9555
ENSSSCG00000037284	CCDC85C		coiled-coil domain containing 85C [Source:VGNC Symbol;Acc:VGNC:86322]	0.108853	0.0249732	0.0334118	0.0635839	0.078646	0.102078	0.0833429	0.130897	0.0938679	0.250878	0.224679	0.232485
ENSSSCG00000013105	CCDC86		coiled-coil domain containing 86 [Source:VGNC Symbol;Acc:VGNC:86323]	2.44808	2.21288	2.33378	1.94946	2.0201	1.91902	2.48385	1.66118	5.02803	7.29821	5.06446	3.92621
ENSSSCG00000001391	CCHCR1		coiled-coil alpha-helical rod protein 1 [Source:HGNC Symbol;Acc:HGNC:13930]	4.92847	3.79052	4.67703	5.17932	4.10886	4.34262	4.37323	4.29817	7.14125	8.94405	7.80713	6.76004
ENSSSCG00000011277	CCK		cholecystokinin [Source:VGNC Symbol;Acc:VGNC:86334]	0	0	0	0	0.164749	0	0.308185	0	0.569433	1.23049	2.32659	0.298005
ENSSSCG00000037900	CCND1		cyclin D1 [Source:VGNC Symbol;Acc:VGNC:86352]	52.7139	83.1142	52.7613	63.245	56.6499	72.8796	76.7646	65.8137	132.838	211.215	94.2802	49.5409
ENSSSCG00000002855	CCNE1			7.64396	6.52546	6.12605	7.91952	9.60516	11.8997	8.90137	10.0623	15.9951	21.9918	21.2855	16.5162
ENSSSCG00000024696	CCNYL1			269.453	270.99	232.212	254.373	280.102	258.183	281.557	255.342	696.113	622.138	474.163	352.097
ENSSSCG00000023829	CCP110		centriolar coiled-coil protein 110 [Source:VGNC Symbol;Acc:VGNC:86367]	19.1996	17.6673	18.9611	16.1776	19.6603	18.5265	20.691	20.0095	34.9563	39.1942	35.5883	31.3574
ENSSSCG00000006487	CCT3		chaperonin containing TCP1 subunit 3 [Source:VGNC Symbol;Acc:VGNC:86381]	188.866	182.275	169.036	190.334	187.458	190.644	203.229	160.003	331.348	356.411	354.31	314.331
ENSSSCG00000008377	CCT4		chaperonin containing TCP1 subunit 4 [Source:VGNC Symbol;Acc:VGNC:86382]	112.529	100.548	104.422	108.65	107.929	104.175	100.574	119.026	185.306	238.228	217.64	194.054
ENSSSCG00000024126	CCT5		chaperonin containing TCP1 subunit 5 [Source:VGNC Symbol;Acc:VGNC:86383]	68.8823	70.3449	78.4173	68.1044	76.6125	80.3943	84.1324	79.4602	164.518	233.76	160.81	150.149
ENSSSCG00000020808	CCT6A			143.25	128.4	139.293	129.318	169.526	153.597	161.397	169.673	337.481	398.832	362.531	295.5
ENSSSCG00000008303	CCT7		chaperonin containing TCP1 subunit 7 [Source:VGNC Symbol;Acc:VGNC:86385]	41.7438	39.6279	39.6482	42.6747	37.896	38.0469	37.0896	34.3165	62.5239	72.8955	68.478	59.4777
ENSSSCG00000026761	CCT8		chaperonin containing TCP1 subunit 8 [Source:VGNC Symbol;Acc:VGNC:86386]	212.416	191.047	200.258	188.973	232.552	224.085	244.526	237.991	390.028	443.959	413.735	393.075
ENSSSCG00000014369	CD14		CD14 molecule [Source:VGNC Symbol;Acc:VGNC:86389]	8.87283	10.791	11.3265	12.9192	11.2903	12.2694	9.18107	11.0381	17.6353	24.2758	17.3489	18.9284
ENSSSCG00000032833	CD320		CD320 molecule [Source:VGNC Symbol;Acc:VGNC:86409]	7.78851	6.86057	6.01348	9.12171	11.2902	11.5843	11.4364	8.0376	29.1839	33.4664	31.4863	29.7341
ENSSSCG00000003226	CD33			0.927063	0.959131	0.862341	0.990109	0.784395	1.03167	0.901983	0.868149	1.88355	2.43522	1.89546	2.13687
ENSSSCG00000030638	CD36			0.303369	0.0370967	0.149957	0.0707539	0.115036	0.287224	0.109852	0.0386373	0.341738	0.40775	0.365372	0.425123
ENSSSCG00000020754	CD3EAP		RNA polymerase I subunit G [Source:VGNC Symbol;Acc:VGNC:86415]	3.63805	4.19257	4.50415	3.99921	4.91418	8.53069	5.91255	4.76915	10.0138	12.3456	8.9333	7.35731
ENSSSCG00000013297	CD44		CD44 molecule [Source:VGNC Symbol;Acc:VGNC:99614]	163.142	218.173	194.818	190.03	182.501	194.318	179.786	219.735	380.817	533.912	334.585	211.053
ENSSSCG00000031115	CD70		CD70 molecule [Source:VGNC Symbol;Acc:VGNC:86426]	1.46793	1.32619	0.83844	0.933528	1.08529	0.87665	1.59161	0.679962	2.59514	1.86509	2.0248	1.26652
ENSSSCG00000005311	CD72		CD72 molecule [Source:VGNC Symbol;Acc:VGNC:86427]	0	0	0	0	0	0	0	0	0.0991386	0.0950874	0.105435	0.155808
ENSSSCG00000021259	CDA		cytidine deaminase [Source:VGNC Symbol;Acc:VGNC:86439]	0.103151	2.35156	0.325125	0.617641	1.10969	0	1.82218	0.650932	12.9479	12.0009	6.92957	3.1865
ENSSSCG00000004719	CDAN1		codanin 1 [Source:VGNC Symbol;Acc:VGNC:86441]	4.63556	4.48626	3.7752	5.22915	5.96687	6.13448	6.51509	4.99916	11.8838	12.1911	10.4445	8.91218
ENSSSCG00000014325	CDC23		cell division cycle 23 [Source:VGNC Symbol;Acc:VGNC:86445]	21.6558	19.0705	17.5697	18.5495	24.9168	24.9727	25.2732	27.021	53.3493	62.7525	57.2485	41.9885
ENSSSCG00000021494	CDC25A		cell division cycle 25A [Source:VGNC Symbol;Acc:VGNC:86446]	5.54751	5.85253	5.23016	4.4234	5.70398	5.96296	5.75384	5.46884	15.0685	22.4448	14.0544	11.0582
ENSSSCG00000007151	CDC25B		cell division cycle 25B [Source:VGNC Symbol;Acc:VGNC:95839]	7.77251	8.02003	4.81008	7.92948	8.67906	8.1235	10.3168	6.85092	27.7673	25.0661	26.3815	23.2234
ENSSSCG00000017308	CDC27		cell division cycle 27 [Source:VGNC Symbol;Acc:VGNC:86448]	58.3773	46.0862	56.9571	46.4648	45.9928	44.0451	43.5103	51.7429	78.788	76.3528	96.101	80.4518
ENSSSCG00000027251	CDC7		cell division cycle 7 [Source:VGNC Symbol;Acc:VGNC:97922]	7.16136	6.18868	6.42096	6.78006	8.24101	9.13786	8.14185	10.3895	20.9236	23.6033	22.77	21.7574
ENSSSCG00000002559	CDCA4		cell division cycle associated 4 [Source:VGNC Symbol;Acc:VGNC:86467]	8.95494	12.6771	12.5017	13.9595	15.6077	16.2734	20.4907	13.5824	35.7033	46.4788	34.8334	26.2594
ENSSSCG00000015961	CDCA7		cell division cycle associated 7 [Source:VGNC Symbol;Acc:VGNC:95623]	8.46458	8.94697	7.13358	8.66603	8.68686	8.0696	10.8378	6.91834	51.9923	77.376	52.5137	31.099
ENSSSCG00000003722	CDH2		cadherin 2 [Source:VGNC Symbol;Acc:VGNC:86483]	5.77976	5.13005	4.23362	4.94095	6.46643	8.03572	4.00109	6.15032	7.32306	11.4346	11.8332	9.38126
ENSSSCG00000025092	CDK4		cyclin dependent kinase 4 [Source:VGNC Symbol;Acc:VGNC:86504]	40.0846	44.7434	40.6056	45.419	44.0943	44.9207	51.2211	42.5721	74.1869	84.0537	70.4228	68.9042
ENSSSCG00000028117	CDK5RAP2		CDK5 regulatory subunit associated protein 2 [Source:HGNC Symbol;Acc:HGNC:18672]	16.9152	15.2878	14.4923	13.706	13.8891	8.92059	10.5346	12.4246	27.9389	24.8834	23.5773	22.3698
ENSSSCG00000037127	CDKN2AIPNL		CDKN2A interacting protein N-terminal like [Source:VGNC Symbol;Acc:VGNC:99616]	22.1256	20.4942	15.5407	19.2611	24.5821	22.0955	27.0674	15.8235	45.1469	33.406	37.8087	33.7998
ENSSSCG00000005047	CDKN3		cyclin dependent kinase inhibitor 3 [Source:VGNC Symbol;Acc:VGNC:86517]	24.855	22.6021	16.2225	12.8525	23.3079	26.3715	38.8248	20.0746	109.648	96.9842	90.2763	75.7989
ENSSSCG00000008493	CEBPZ	Yes	CCAAT enhancer binding protein zeta [Source:VGNC Symbol;Acc:VGNC:86535]	83.8622	78.8444	82.9913	70.5118	74.3994	62.7296	78.1694	83.0744	125.643	139.3	127.609	110.44
ENSSSCG00000012845	CEND1		cell cycle exit and neuronal differentiation 1 [Source:VGNC Symbol;Acc:VGNC:86544]	2.15897	2.42277	3.0053	2.94394	1.68979	3.24395	1.6752	1.64537	5.02954	4.93883	5.7399	5.07997
ENSSSCG00000027147	CENPH		centromere protein H [Source:VGNC Symbol;Acc:VGNC:86549]	21.5574	24.0688	18.3266	19.9075	22.2223	20.8999	18.7999	19.7862	33.6042	35.1244	44.6099	26.7634
ENSSSCG00000029393	CENPJ		centromere protein J [Source:VGNC Symbol;Acc:VGNC:86550]	8.46651	8.09415	12.5247	7.01218	8.03289	10.1518	8.52976	12.4789	20.3249	22.7693	18.7356	16.2864
ENSSSCG00000016946	CENPK		centromere protein K [Source:VGNC Symbol;Acc:VGNC:86551]	28.0684	18.962	19.5871	14.2169	23.6992	19.167	22.7073	18.9219	68.6807	69.5336	91.6436	58.6417
ENSSSCG00000008070	CENPP		centromere protein P [Source:VGNC Symbol;Acc:VGNC:98865]	24.4076	21.9526	27.744	16.9121	32.9222	32.6507	25.2336	35.6082	55.9463	52.4164	51.2124	43.3463
ENSSSCG00000001731	CENPQ		centromere protein Q [Source:VGNC Symbol;Acc:VGNC:86555]	8.38237	8.40585	8.90417	6.61658	11.6267	6.8379	11.7266	9.57496	20.33	25.9946	20.693	15.4675
ENSSSCG00000003403	CENPS	Yes	apoptosis-inducing, TAF9-like domain 1 [Source:NCBI gene (formerly Entrezgene);Acc:100522376]	3.67944	3.31673	3.39949	3.38832	6.30701	3.13509	4.41008	2.99314	7.80234	8.05049	7.48219	7.36668
ENSSSCG00000015785	CENPU		centromere protein U [Source:VGNC Symbol;Acc:VGNC:95965]	4.34699	3.78419	1.999	4.37991	5.05363	3.95414	4.49916	3.46448	11.8573	10.9774	9.46348	8.35249
ENSSSCG00000035700	CENPW			7.93756	6.2265	6.57417	4.2775	5.46102	6.27242	10.4869	11.4642	27.0876	36.6091	36.7967	25.8287
ENSSSCG00000002410	CEP128		centrosomal protein 128 [Source:VGNC Symbol;Acc:VGNC:86560]	5.06876	5.02895	3.51965	4.01487	7.23024	5.19819	6.1821	5.75148	24.2874	21.9738	21.2398	16.1212
ENSSSCG00000022283	CEP135		centrosomal protein 135 [Source:VGNC Symbol;Acc:VGNC:86561]	7.42501	5.93481	6.62828	5.5407	7.68	5.60935	6.68821	8.35519	16.0488	17.2255	17.714	12.022
ENSSSCG00000021138	CEP250		centrosomal protein 250 [Source:VGNC Symbol;Acc:VGNC:95888]	5.72088	6.50616	5.70832	5.94571	7.06854	6.26583	7.56502	5.18214	11.6791	14.247	10.7384	8.75993
ENSSSCG00000014946	CEP295		centrosomal protein 295 [Source:VGNC Symbol;Acc:VGNC:86568]	24.6914	24.9477	26.4905	23.1435	23.9426	23.3832	24.8981	26.9975	43.0149	44.25	40.6556	32.9968
ENSSSCG00000014969	CEP57		centrosomal protein 57 [Source:HGNC Symbol;Acc:HGNC:30794]	15.8311	13.5406	13.5564	11.2302	16.0683	12.2634	16.6761	18.2139	30.2443	32.382	33.5305	26.4128
ENSSSCG00000005286	CEP78		centrosomal protein 78 [Source:VGNC Symbol;Acc:VGNC:86577]	7.8081	6.58902	3.99315	6.22147	7.7724	8.13056	6.31825	6.09421	18.5937	19.3049	25.9752	18.1634
ENSSSCG00000011604	CHCHD4		coiled-coil-helix-coiled-coil-helix domain containing 4 [Source:NCBI gene (formerly Entrezgene);Acc:100154663]	14.0994	14.909	14.1084	12.1473	10.756	11.3564	12.0534	12.3469	24.1104	42.8374	25.0207	20.7239
ENSSSCG00000034864	CHEK2		checkpoint kinase 2 [Source:VGNC Symbol;Acc:VGNC:86638]	10.2999	9.84156	6.77852	8.2532	13.7129	10.2797	11.3219	12.649	25.6022	27.428	26.066	25.2751
ENSSSCG00000013860	CHERP		calcium homeostasis endoplasmic reticulum protein [Source:VGNC Symbol;Acc:VGNC:86639]	11.2007	13.1761	10.8166	14.0417	11.6002	12.5936	11.7046	10.4383	20.0956	24.822	17.4789	16.0592
ENSSSCG00000002456	CHGA		chromogranin A [Source:NCBI gene (formerly Entrezgene);Acc:397540]	0	0.0187515	0	0.0359805	0.0196518	0.0353287	0	0	0.0699307	0.065344	0.199702	0.107886
ENSSSCG00000014934	CHORDC1		cysteine and histidine rich domain containing 1 [Source:VGNC Symbol;Acc:VGNC:86656]	48.1606	45.1144	47.7258	38.0285	40.1203	36.0378	34.4267	43.4933	68.0968	82.926	78.3349	55.0385
ENSSSCG00000022031	CHST2		carbohydrate sulfotransferase 2 [Source:VGNC Symbol;Acc:VGNC:86678]	7.27756	7.50088	6.23783	8.69988	4.71964	4.0836	5.20119	4.01122	20.1185	19.5077	21.3094	14.8318
ENSSSCG00000002737	CHST4		carbohydrate sulfotransferase 4 [Source:VGNC Symbol;Acc:VGNC:86680]	1.04281	1.09577	0.777992	1.09515	0.726404	1.07216	0.893987	0.280448	1.29895	4.50055	1.93883	1.12484
ENSSSCG00000013249	CKAP5		cytoskeleton associated protein 5 [Source:VGNC Symbol;Acc:VGNC:86717]	35.6006	36.5796	34.6196	33.8399	40.842	35.0891	42.3149	35.6884	71.7314	71.5401	76.8992	69.8696
ENSSSCG00000021161	CKS2		CDC28 protein kinase regulatory subunit 2 [Source:HGNC Symbol;Acc:HGNC:2000]	4.13356	3.79121	5.6302	4.44506	5.15833	5.68083	3.76204	5.76937	10.2893	14.1381	12.6405	10.1648
ENSSSCG00000021536	CLDN9		claudin 9 [Source:VGNC Symbol;Acc:VGNC:86741]	0	0	0	0	0	0	0	0	0	0.22982	0.177344	0.433128
ENSSSCG00000036814	CLEC11A		C-type lectin domain containing 11A [Source:VGNC Symbol;Acc:VGNC:86744]	4.58586	5.94361	4.95414	6.13333	5.30817	7.4312	6.68344	5.72353	8.82323	10.0932	11.8216	10.3398
ENSSSCG00000014881	CLNS1A		chloride nucleotide-sensitive channel 1A [Source:VGNC Symbol;Acc:VGNC:86773]	80.023	82.602	84.6137	89.8157	82.206	83.2125	85.5783	86.5669	136.486	169.521	145.138	133.147
ENSSSCG00000000672	CLSTN3		calsyntenin 3 [Source:VGNC Symbol;Acc:VGNC:86786]	0.364916	0.370269	0.425052	0.458499	0.510902	0.525911	0.509555	0.610169	0.870238	0.7553	1.94219	3.15772
ENSSSCG00000032060	CMC2			37.3678	49.7644	42.9877	43.6792	43.8897	39.1915	53.1557	45.3712	97.4666	117.785	91.1457	89.9728
ENSSSCG00000010536	CNNM1		cyclin and CBS domain divalent metal cation transport mediator 1 [Source:VGNC Symbol;Acc:VGNC:86827]	6.47655	7.60545	7.16247	8.69817	7.84999	9.10143	9.63191	7.76352	14.8811	20.5273	11.0337	11.9519
ENSSSCG00000014009	CNOT6		CCR4-NOT transcription complex subunit 6 [Source:VGNC Symbol;Acc:VGNC:86837]	18.6865	15.5356	19.3009	14.4544	15.3475	14.7479	16.3453	16.4363	24.5258	26.9871	36.2678	27.8033
ENSSSCG00000016193	CNOT9		CCR4-NOT transcription complex subunit 9 [Source:VGNC Symbol;Acc:VGNC:95473]	34.7767	32.145	36.6651	34.4961	32.8482	41.4485	28.839	40.0711	63.2348	64.2096	60.4769	52.6177
ENSSSCG00000011522	CNTN3		contactin 3 [Source:HGNC Symbol;Acc:HGNC:2173]	4.17076	3.55216	5.70196	4.67298	3.77358	2.89276	4.60959	6.45364	10.2976	11.4371	7.3056	5.38775
ENSSSCG00000032297	CNTRL			5.06892	5.42561	6.05844	4.65869	6.00556	4.75941	6.62088	5.01812	11.1955	8.14507	8.27381	8.48431
ENSSSCG00000017388	COA3			31.0768	34.6172	36.0419	33.8024	46.7332	46.5927	41.5073	32.7328	69.7269	77.7709	71.7606	73.8247
ENSSSCG00000014830	COA4		cytochrome c oxidase assembly factor 4 homolog [Source:VGNC Symbol;Acc:VGNC:86852]	4.61842	5.69123	4.46207	3.64907	4.7216	5.72053	5.22373	5.44531	13.5533	12.2198	10.7633	8.25827
ENSSSCG00000027119	COA7		cytochrome c oxidase assembly factor 7 [Source:VGNC Symbol;Acc:VGNC:96779]	8.72432	7.8802	7.44229	8.51439	6.95375	7.5172	8.91234	8.36559	19.612	29.7485	19.9911	15.5295
ENSSSCG00000038089	COL18A1		collagen type XVIII alpha 1 chain [Source:VGNC Symbol;Acc:VGNC:86869]	25.2387	48.7378	17.1373	32.0441	37.0161	31.2392	48.8017	15.9458	77.9003	56.9712	60.97	40.7067
ENSSSCG00000038055	CORO1A		coronin 1A [Source:VGNC Symbol;Acc:VGNC:86912]	0.56436	0.567871	0.569084	0.62982	0.599457	0.538525	0.68917	0.651046	1.43804	0.984752	0.973594	2.02425
ENSSSCG00000037645	COTL1			83.6636	95.8677	90.3422	104.201	85.2896	105.986	91.7339	100.918	159.649	195.063	187.287	136.213
ENSSSCG00000011893	COX17		cytochrome c oxidase copper chaperone COX17 [Source:VGNC Symbol;Acc:VGNC:86921]	16.7199	18.63	18.8113	13.4266	17.6578	18.0298	22.7063	17.128	37.0092	43.2308	41.1427	43.5199
ENSSSCG00000024316	COX5A		cytochrome c oxidase subunit 5A [Source:VGNC Symbol;Acc:VGNC:86924]	27.0087	22.4101	29.0979	26.6792	26.3283	20.1718	25.4735	24.9845	45.5683	43.7231	37.0336	45.1518
ENSSSCG00000004480	COX7A2		cytochrome c oxidase subunit 7A2 [Source:VGNC Symbol;Acc:VGNC:103050]	318.238	333.725	303.873	301.295	353.878	390.167	352.771	329.714	653.38	502.031	601.007	631.235
ENSSSCG00000011978	CPOX		coproporphyrinogen oxidase [Source:VGNC Symbol;Acc:VGNC:86956]	14.3698	12.9918	15.7605	14.2702	16.3832	13.6806	14.3094	15.9773	27.0075	30.4386	31.1034	28.2652
ENSSSCG00000026896	CPSF4		cleavage and polyadenylation specific factor 4 [Source:VGNC Symbol;Acc:VGNC:86961]	11.0929	15.4662	12.2594	15.6266	12.746	16.6601	17.0269	13.554	25.0855	33.9789	25.72	19.4487
ENSSSCG00000023933	CRACR2B		calcium release activated channel regulator 2B [Source:VGNC Symbol;Acc:VGNC:86975]	0.353127	1.06583	0.67297	0.751615	0.457055	0.07494	0.317641	0.350867	1.53259	1.25482	1.41975	1.14951
ENSSSCG00000025534	CSE1L		chromosome segregation 1 like [Source:VGNC Symbol;Acc:VGNC:96039]	93.21	82.283	91.5276	86.4376	101.471	93.3582	95.1354	105.919	208.008	252.695	257.137	207.033
ENSSSCG00000007494	CSTF1		cleavage stimulation factor subunit 1 [Source:VGNC Symbol;Acc:VGNC:96057]	19.4875	17.8143	19.362	19.0226	18.5568	20.6407	20.7272	20.3546	35.5709	41.5957	35.93	29.0344
ENSSSCG00000012486	CSTF2		cleavage stimulation factor subunit 2 [Source:VGNC Symbol;Acc:VGNC:87050]	7.47574	7.98822	7.09529	7.07862	6.8428	7.07576	6.00228	7.18205	12.6191	16.5063	14.4174	11.2542
ENSSSCG00000010430	CSTF2T		cleavage stimulation factor subunit 2 tau variant [Source:VGNC Symbol;Acc:VGNC:87051]	17.8235	19.1583	19.2776	18.3781	20.2234	22.3996	23.1977	22.8923	41.6152	48.1839	45.21	37.7525
ENSSSCG00000026818	CTC1		CST telomere replication complex component 1 [Source:VGNC Symbol;Acc:VGNC:87056]	1.02869	1.14352	0.674432	1.09509	1.25416	1.41234	1.78759	1.26406	3.4336	3.33315	3.4306	3.39058
ENSSSCG00000024253	CTCF	Yes	CCCTC-binding factor [Source:VGNC Symbol;Acc:VGNC:87057]	46.3326	44.2825	44.4028	45.1266	42.9744	43.058	47.8688	45.936	84.7059	88.9989	81.2618	68.2508
ENSSSCG00000003973	CTPS1		CTP synthase 1 [Source:VGNC Symbol;Acc:VGNC:87070]	24.0506	25.1057	18.4433	28.1966	29.2774	31.3408	30.8844	25.9967	52.5885	71.5147	55.3761	48.9512
ENSSSCG00000008867	CTSO		cathepsin O [Source:VGNC Symbol;Acc:VGNC:87078]	18.6662	15.1266	19.8863	15.9997	17.2283	13.096	17.6444	19.5202	27.5455	32.2042	34.6399	28.5032
ENSSSCG00000033920	CTU2		cytosolic thiouridylase subunit 2 [Source:VGNC Symbol;Acc:VGNC:87083]	15.8484	18.7612	14.1654	19.9459	18.6476	20.5945	19.7151	16.1762	29.9217	37.79	28.6777	23.8626
ENSSSCG00000008959	CXCL3		chemokine (C-X-C motif) ligand 2 [Source:NCBI gene (formerly Entrezgene);Acc:414904]	1.72439	1.52742	0.977994	0.930793	1.18566	2.01572	2.11345	0.400984	9.30731	7.28567	8.9992	7.50404
ENSSSCG00000031918	CYC1		cytochrome c1 [Source:VGNC Symbol;Acc:VGNC:87126]	47.4317	44.9211	39.1656	48.3998	51.4101	67.9224	52.3289	49.3949	97.9595	119.335	111.054	111.91
ENSSSCG00000016714	CYCS		cytochrome c, somatic [Source:NCBI gene (formerly Entrezgene);Acc:100170131]	149.098	126.226	153.267	131.258	147.433	162.055	113.018	198.415	236.664	323.15	380.804	302.239
ENSSSCG00000007486	CYP24A1		cytochrome P450 family 24 subfamily A member 1 [Source:VGNC Symbol;Acc:VGNC:103371]	0.273443	0.229413	0.285206	0.132623	0.185435	0.172938	0.319699	0.138224	0.898888	0.443159	0.729801	0.446747
ENSSSCG00000034388	CYP8B1		cytochrome P450 family 8 subfamily B member 1 [Source:VGNC Symbol;Acc:VGNC:103365]	0	0	0	0	0	0.0438584	0	0	0.252747	0.19917	0.1327	0.0436505
ENSSSCG00000015492	DARS2		aspartyl-tRNA synthetase 2, mitochondrial [Source:VGNC Symbol;Acc:VGNC:87160]	11.2204	12.2553	11.6068	13.482	15.5138	17.1258	18.9743	13.3646	27.0857	28.5848	31.5647	25.8457
ENSSSCG00000022528	DAZAP1			23.5582	22.7243	20.8809	23.7749	26.5202	33.5046	30.161	27.3481	53.633	59.7186	40.4195	43.7569
ENSSSCG00000020870	DBF4		DBF4 zinc finger [Source:NCBI gene (formerly Entrezgene);Acc:100192446]	20.5907	19.7112	22.7138	17.7353	23.5354	19.7576	24.9654	30.3944	53.6367	59.3775	64.2876	45.3922
ENSSSCG00000036980	DBF4			0.142705	0.0771704	0.297478	0.143946	0.0843813	0.355437	0.293838	0.244838	1.14078	0.2945	0.886902	0.71098
ENSSSCG00000031098	DBR1		debranching RNA lariats 1 [Source:VGNC Symbol;Acc:VGNC:87168]	5.19382	4.88076	5.73163	4.99074	5.0544	5.71249	5.24527	4.77564	8.30896	9.37289	9.31579	7.28135
ENSSSCG00000013763	DCAF15		DDB1 and CUL4 associated factor 15 [Source:VGNC Symbol;Acc:VGNC:87175]	6.86303	7.54984	6.53076	8.85378	8.38467	9.15098	8.27025	7.5728	12.3599	17.4084	14.2437	12.3865
ENSSSCG00000008942	DCK		MOB kinase activator 1B [Source:HGNC Symbol;Acc:HGNC:29801]	68.9646	57.0999	57.4037	52.645	81.665	55.1532	94.3276	56.0997	235.499	291.037	168.707	209.78
ENSSSCG00000010644	DCLRE1A		DNA cross-link repair 1A [Source:VGNC Symbol;Acc:VGNC:87185]	5.17028	5.18405	6.49124	6.04621	5.81046	5.39822	5.16834	5.9328	9.54106	8.92895	9.21666	8.3315
ENSSSCG00000014204	DCP2		decapping mRNA 2 [Source:VGNC Symbol;Acc:VGNC:87188]	38.7439	36.5977	40.7176	35.6488	45.4647	38.2824	43.0426	48.1492	80.2101	74.1043	80.143	75.1883
ENSSSCG00000007795	DCTPP1		dCTP pyrophosphatase 1 [Source:HGNC Symbol;Acc:HGNC:28777]	26.1741	27.9553	26.4334	28.5852	32.6323	33.7423	35.3671	29.7905	56.4635	61.5705	53.0488	47.3023
ENSSSCG00000013243	DDB2		damage specific DNA binding protein 2 [Source:VGNC Symbol;Acc:VGNC:87203]	10.1937	15.0389	17.8041	13.0689	16.625	16.1347	17.0038	21.0349	27.1816	33.0688	26.3381	27.1334
ENSSSCG00000015011	DDX10			9.89627	9.13177	8.73366	9.6441	8.21505	8.83432	9.2076	8.93958	16.1331	21.2368	16.0893	12.6539
ENSSSCG00000000745	DDX11		DEAD/H-box helicase 11 [Source:HGNC Symbol;Acc:HGNC:2736]	4.16129	4.0098	5.0026	4.91804	3.98837	5.26821	4.96473	3.90509	11.4029	16.4782	10.6721	8.42908
ENSSSCG00000015712	DDX18		DEAD-box helicase 18 [Source:VGNC Symbol;Acc:VGNC:99709]	26.3698	24.4474	24.2016	25.8844	27.6277	26.6534	27.2462	27.5403	52.2833	65.5302	54.9716	45.9258
ENSSSCG00000010247	DDX21		DExD-box helicase 21 [Source:VGNC Symbol;Acc:VGNC:87215]	118.823	107.787	101.01	110.886	114.977	118.385	117.224	101.71	215.014	284.363	222.258	172.378
ENSSSCG00000000176	DDX23		DEAD-box helicase 23 [Source:VGNC Symbol;Acc:VGNC:103230]	8.58185	7.79346	8.84159	8.5489	7.58659	7.54327	9.02593	7.63283	15.0916	18.836	15.0503	14.2094
ENSSSCG00000002470	DDX24		DEAD-box helicase 24 [Source:VGNC Symbol;Acc:VGNC:87216]	52.6024	52.582	52.6151	53.5017	63.2479	64.8945	66.0218	61.5162	102.681	112.104	112.508	107.783
ENSSSCG00000022915	DDX27		DEAD-box helicase 27 [Source:HGNC Symbol;Acc:HGNC:15837]	26.8514	29.2674	23.8015	29.2366	28.6144	29.6602	30.8299	29.3479	56.6953	67.2085	51.2031	47.1328
ENSSSCG00000005729	DDX31		DEAD-box helicase 31 [Source:VGNC Symbol;Acc:VGNC:87219]	5.26022	5.55787	4.6588	5.91932	5.90198	5.60142	5.60397	5.16365	11.2483	14.4581	10.3922	8.56727
ENSSSCG00000013776	DDX39A		DExD-box helicase 39A [Source:HGNC Symbol;Acc:HGNC:17821]	16.4429	17.2514	16.1846	17.7358	24.1714	19.3112	26.8672	18.2299	53.9903	63.6013	55.2953	51.5507
ENSSSCG00000021275	DDX52		DExD-box helicase 52 [Source:VGNC Symbol;Acc:VGNC:87229]	34.9976	28.1307	29.1838	30.0855	29.698	27.2879	31.7356	31.4463	49.9245	53.7495	55.6329	43.5976
ENSSSCG00000016745	DDX56		DEAD-box helicase 56 [Source:VGNC Symbol;Acc:VGNC:87232]	17.8729	20.6768	15.8348	22.5156	20.506	23.6658	23.3334	17.4342	36.0617	48.9006	37.8071	33.2829
ENSSSCG00000001075	DEK		DEK proto-oncogene [Source:HGNC Symbol;Acc:HGNC:2768]	166.58	128.754	142.036	115.714	157.343	120.947	142.159	160.597	274.868	259.674	365.723	273.972
ENSSSCG00000000599	DERA		deoxyribose-phosphate aldolase [Source:VGNC Symbol;Acc:VGNC:87260]	40.335	35.2644	28.216	33.539	29.6936	29.942	31.1301	23.8375	69.3571	69.8176	67.2473	50.4877
ENSSSCG00000039626	DERL3		derlin 3 [Source:VGNC Symbol;Acc:VGNC:87262]	0.0366715	0	0.00924984	0	0.00967285	0	0	0	0.0172812	0.104486	0.0717896	0.0799663
ENSSSCG00000021436	DFFB		DNA fragmentation factor subunit beta [Source:VGNC Symbol;Acc:VGNC:87266]	0.794727	0.928433	1.81726	1.4592	1.16542	1.43892	1.11444	1.39501	1.58218	2.76709	1.91272	2.31561
ENSSSCG00000015998	DFNB59		pejvakin [Source:VGNC Symbol;Acc:VGNC:96220]	1.46087	1.46664	1.49121	1.14669	1.1176	0.633297	1.32363	1.77147	2.99887	1.91903	3.26222	1.93136
ENSSSCG00000008756	DHX15		DEAH-box helicase 15 [Source:VGNC Symbol;Acc:VGNC:87286]	141.942	142.752	137.39	147.067	150.986	154.61	158.85	157.68	259.218	311.128	307.074	241.247
ENSSSCG00000011342	DHX30		DExH-box helicase 30 [Source:VGNC Symbol;Acc:VGNC:87289]	25.3024	31.113	27.6874	32.9734	27.867	28.8308	30.5057	24.7713	42.7533	55.6813	44.5534	40.6104
ENSSSCG00000009758	DHX37		DEAH-box helicase 37 [Source:VGNC Symbol;Acc:VGNC:87293]	5.61135	6.9826	5.87	6.95011	5.59761	6.53706	6.45846	5.15286	10.1996	11.9855	9.26556	8.58902
ENSSSCG00000002748	DHX38		DEAH-box helicase 38 [Source:VGNC Symbol;Acc:VGNC:87294]	8.0416	8.07194	7.89071	9.09752	9.40453	10.1071	10.1742	9.14477	15.5625	17.8062	14.3984	14.976
ENSSSCG00000040638	DIO2		iodothyronine deiodinase 2 [Source:NCBI gene (formerly Entrezgene);Acc:414379]	2.96376	3.05843	4.13157	4.81045	3.35869	2.68849	2.76627	6.26892	8.02648	8.80061	8.0829	11.9972
ENSSSCG00000009460	DIS3		DIS3 homolog, exosome endoribonuclease and 3'-5' exoribonuclease [Source:VGNC Symbol;Acc:VGNC:87315]	23.0188	23.1517	23.8293	21.0697	22.9703	16.7236	21.0594	29.1717	42.2699	62.7847	42.6561	35.1827
ENSSSCG00000012823	DKC1		dyskerin pseudouridine synthase 1 [Source:VGNC Symbol;Acc:VGNC:87320]	15.1576	13.8865	12.6117	15.347	16.9707	20.8412	21.162	17.245	41.3404	62.5114	38.6836	33.824
ENSSSCG00000015030	DLAT		dihydrolipoamide S-acetyltransferase [Source:VGNC Symbol;Acc:VGNC:87325]	30.1976	30.078	29.8345	31.7537	36.0209	33.5613	34.2143	32.2319	59.8775	62.3415	68.2188	61.0622
ENSSSCG00000012375	DLG3		discs large MAGUK scaffold protein 3 [Source:VGNC Symbol;Acc:VGNC:87327]	0.505819	0.547192	0.391394	0.308001	0.531217	0.167484	0.44295	0.39082	1.16431	0.499638	0.656847	1.15635
ENSSSCG00000001682	DLK2		delta like non-canonical Notch ligand 2 [Source:VGNC Symbol;Acc:VGNC:87334]	0	0	0	0	0	0	0.0185937	0	0.114213	0	0.141278	0.0471057
ENSSSCG00000028148	DMD		dystrophin [Source:NCBI gene (formerly Entrezgene);Acc:497636]	14.6964	19.6996	15.7276	12.6849	13.3962	17.2288	21.4206	15.3031	34.1281	38.3563	25.4375	17.0359
ENSSSCG00000010240	DNA2		DNA replication helicase/nuclease 2 [Source:VGNC Symbol;Acc:VGNC:87361]	7.71722	6.60348	6.77507	7.2616	8.08256	7.34908	8.46205	6.23266	25.2006	29.8881	31.3458	21.0902
ENSSSCG00000011000	DNAJA1		DnaJ heat shock protein family (Hsp40) member A1 [Source:NCBI gene (formerly Entrezgene);Acc:100512008]	44.1849	35.708	42.4609	40.3754	43.4291	38.8979	40.8857	39.6471	57.3497	76.9469	73.4657	64.6405
ENSSSCG00000003384	DNAJC11		DnaJ heat shock protein family (Hsp40) member C11 [Source:VGNC Symbol;Acc:VGNC:96622]	22.8305	24.1534	23.2388	25.9899	25.864	30.448	27.9489	25.2219	42.3017	61.4946	44.7166	37.1699
ENSSSCG00000023482	DNAJC9		DnaJ heat shock protein family (Hsp40) member C9 [Source:VGNC Symbol;Acc:VGNC:96681]	26.3434	27.2312	27.3692	22.5503	24.4402	24.9219	22.8859	27.6032	43.4194	52.3482	43.282	35.6986
ENSSSCG00000016258	DNER		delta/notch like EGF repeat containing [Source:VGNC Symbol;Acc:VGNC:96041]	3.77061	10.3047	5.1177	3.98633	6.11022	5.70618	14.2059	10.5946	31.4908	16.4838	12.7966	12.5224
ENSSSCG00000013659	DNMT1		DNA methyltransferase 1 [Source:VGNC Symbol;Acc:VGNC:87383]	32.4665	32.3136	27.9972	32.4718	38.4396	40.011	45.2605	33.6696	109.047	127.674	104.867	87.8985
ENSSSCG00000026568	DNPH1		2'-deoxynucleoside 5'-phosphate N-hydrolase 1 [Source:VGNC Symbol;Acc:VGNC:87385]	12.517	10.489	10.9295	12.5125	11.4448	13.6304	9.39396	10.3184	22.0708	19.9545	16.1899	16.7776
ENSSSCG00000010029	DRG1		developmentally regulated GTP binding protein 1 [Source:VGNC Symbol;Acc:VGNC:87448]	53.5798	50.6236	53.8147	57.3321	64.2649	65.1404	66.8745	61.8728	96.3803	114.952	107.448	97.3587
ENSSSCG00000007323	DSN1		DSN1 component of MIS12 kinetochore complex [Source:VGNC Symbol;Acc:VGNC:95764]	9.57492	10.4781	8.54939	9.0711	15.3288	10.9792	15.3872	13.9937	32.0207	36.2774	35.5192	26.7358
ENSSSCG00000034147	DTYMK		deoxythymidylate kinase [Source:VGNC Symbol;Acc:VGNC:96244]	2.5262	2.67946	2.88857	2.64063	3.15682	3.53605	3.35474	2.40508	8.22737	10.4772	9.09729	8.50163
ENSSSCG00000040352	DUS1L		dihydrouridine synthase 1 like [Source:VGNC Symbol;Acc:VGNC:87474]	15.9956	18.2485	13.8278	19.9791	21.4282	24.985	21.2937	20.4668	37.8267	47.2075	35.8682	29.8351
ENSSSCG00000010338	DYDC1			1.90821	1.99104	1.30177	3.28658	2.40297	1.32962	2.40059	2.48035	5.50958	11.858	10.583	7.89468
ENSSSCG00000010339	DYDC2		DPY30 domain containing 2 [Source:VGNC Symbol;Acc:VGNC:87494]	0.835628	0.568514	0.377343	0.425935	0.688475	0.0907518	0.75028	0.3939	2.76807	3.42132	1.58522	0.909975
ENSSSCG00000015649	DYRK3		dual specificity tyrosine phosphorylation regulated kinase 3 [Source:VGNC Symbol;Acc:VGNC:87508]	4.20831	5.28947	5.98097	5.19513	5.42717	3.76287	6.47505	5.98957	10.2464	12.1576	7.64051	5.9229
ENSSSCG00000002787	E2F4	Yes	E2F transcription factor 4 [Source:VGNC Symbol;Acc:VGNC:87515]	14.2738	16.5941	14.4553	22.639	17.5371	21.9742	20.8074	13.6506	32.8035	43.6094	28.492	26.7548
ENSSSCG00000009655	EBF2	Yes	EBF transcription factor 2 [Source:VGNC Symbol;Acc:VGNC:87526]	6.20239	6.56526	4.83588	6.2589	4.03398	3.16102	3.82234	2.0038	10.2804	8.79212	11.3316	9.21789
ENSSSCG00000030177	EBNA1BP2		EBNA1 binding protein 2 [Source:VGNC Symbol;Acc:VGNC:87528]	7.14554	7.18736	7.15332	7.33466	6.83553	7.45084	6.85119	6.01834	12.907	18.2783	12.8417	10.4752
ENSSSCG00000032768	EBP		EBP cholestenol delta-isomerase [Source:NCBI gene (formerly Entrezgene);Acc:100312968]	15.3098	16.7848	17.0672	14.6044	24.0034	25.552	24.6582	17.6583	46.3445	36.0293	41.4504	45.9478
ENSSSCG00000001000	ECI2		enoyl-CoA delta isomerase 2 [Source:VGNC Symbol;Acc:VGNC:87532]	78.4288	78.0002	73.0556	85.3162	96.2052	101.755	93.4062	69.0776	141.616	123.907	149.987	177.584
ENSSSCG00000035746	ECT2		epithelial cell transforming 2 [Source:VGNC Symbol;Acc:VGNC:87538]	42.1348	44.0748	44.2895	31.4009	35.3479	27.4027	38.4682	36.2474	98.6472	90.7131	124.853	96.6823
ENSSSCG00000036257	EEF1E1		eukaryotic translation elongation factor 1 epsilon 1 [Source:NCBI gene (formerly Entrezgene);Acc:100155141]	17.432	18.1073	12.6747	19.118	18.675	21.4898	22.917	14.3697	37.1729	36.7402	38.1523	32.7435
ENSSSCG00000010878	EFCAB2		EF-hand calcium binding domain 2 [Source:VGNC Symbol;Acc:VGNC:96168]	11.5042	5.8053	5.12495	4.26068	10.3799	4.54038	4.69711	5.21243	14.3942	12.6243	12.6638	12.0043
ENSSSCG00000038701	EFNA2		ephrin A2 [Source:VGNC Symbol;Acc:VGNC:87573]	0.478954	0.65955	0.521763	0.556391	0.624	0.448898	0.739	0.411689	1.60853	1.72518	1.16596	0.634791
ENSSSCG00000022933	EFR3B		EFR3 homolog B [Source:VGNC Symbol;Acc:VGNC:87580]	0.180216	0.116927	0.190819	0.240375	0.228552	0.289605	0.206139	0.305557	0.797128	0.581027	0.920913	0.884856
ENSSSCG00000017346	EFTUD2		elongation factor Tu GTP binding domain containing 2 [Source:VGNC Symbol;Acc:VGNC:87582]	57.258	60.7054	55.4029	61.4499	61.3602	65.8793	66.5416	55.4601	101.18	111.755	97.8345	98.4971
ENSSSCG00000008372	EHBP1		EH domain binding protein 1 [Source:VGNC Symbol;Acc:VGNC:87593]	51.93	40.3895	56.3085	43.0229	43.4135	41.3888	39.0213	40.5881	67.2239	67.005	79.3828	84.2359
ENSSSCG00000032223	EIF1AX		eukaryotic translation initiation factor 1A X-linked [Source:NCBI gene (formerly Entrezgene);Acc:100522912]	161.262	141.136	167.847	140.807	144.474	137.637	133.346	159.321	210.553	220.357	285.842	234.829
ENSSSCG00000033295	EIF2S1		eukaryotic translation initiation factor 2 subunit alpha [Source:VGNC Symbol;Acc:VGNC:87614]	50.5474	43.8996	46.288	41.7708	47.6655	45.2769	48.1539	46.0799	84.6331	85.8965	96.0992	81.2162
ENSSSCG00000039390	EIF3B		eukaryotic translation initiation factor 3 subunit B [Source:HGNC Symbol;Acc:HGNC:3280]	23.1012	24.7062	21.5774	24.9182	27.8379	29.7977	29.0971	23.533	48.5557	54.9921	44.627	41.8174
ENSSSCG00000003612	EIF3I		eukaryotic translation initiation factor 3 subunit I [Source:VGNC Symbol;Acc:VGNC:97046]	152.187	172.515	154.166	161.412	196.303	192.082	209.069	155.711	321.922	344.578	291.062	281.361
ENSSSCG00000017957	EIF4A1		eukaryotic translation initiation factor 4A1 [Source:VGNC Symbol;Acc:VGNC:98989]	697.319	721.193	636.576	729.074	746.708	750.196	804.946	677.177	1387.64	1706.16	1469.94	1275.39
ENSSSCG00000038359	EIF5A			155.357	153.849	146.148	149.375	181.843	191.123	195.255	166.249	311.692	341.32	285.581	293.671
ENSSSCG00000028465	ELAC2		elaC ribonuclease Z 2 [Source:VGNC Symbol;Acc:VGNC:87636]	14.8899	16.0719	13.9831	18.4321	19.0353	23.1728	22.4475	14.9825	37.5707	49.0919	36.3916	32.0878
ENSSSCG00000024149	ELOVL5		ELOVL fatty acid elongase 5 [Source:VGNC Symbol;Acc:VGNC:87661]	102.897	114.973	112.787	101.893	135.703	146.933	138.313	110.269	209.903	165.123	228.593	267.582
ENSSSCG00000035012	ELOVL7		DEP domain containing 1B [Source:HGNC Symbol;Acc:HGNC:24902]	5.16075	4.9424	7.5075	4.41758	4.00408	4.72437	4.37463	6.13913	9.95159	9.34008	12.2528	12.0214
ENSSSCG00000026812	EMG1		EMG1 N1-specific pseudouridine methyltransferase [Source:VGNC Symbol;Acc:VGNC:87678]	30.6229	42.5954	35.2105	38.2808	39.3172	48.9258	48.7484	36.1049	69.8085	81.4806	65.6176	64.8225
ENSSSCG00000014868	EMSY		EMSY transcriptional repressor, BRCA2 interacting [Source:VGNC Symbol;Acc:VGNC:87691]	11.0313	11.0671	11.6331	10.6567	12.5621	12.9293	12.7537	13.1293	19.8589	20.2314	21.8225	20.6515
ENSSSCG00000009246	ENOPH1		enolase-phosphatase 1 [Source:VGNC Symbol;Acc:VGNC:98922]	24.8014	24.8885	20.2387	20.583	22.6684	18.4931	20.693	18.2159	46.8911	51.843	46.9373	44.2697
ENSSSCG00000025788	ENPP4		ectonucleotide pyrophosphatase/phosphodiesterase 4 [Source:VGNC Symbol;Acc:VGNC:87711]	7.22277	7.63899	7.52837	9.73236	7.71626	7.80282	6.87435	7.60866	13.1144	18.3289	12.4584	12.2385
ENSSSCG00000038185	EREG		epiregulin [Source:VGNC Symbol;Acc:VGNC:87766]	11.1308	5.91283	4.60519	14.1564	1.73155	3.01095	1.4523	3.23125	9.21656	55.6781	39.4934	28.9254
ENSSSCG00000036494	ERG28		ergosterol biosynthesis 28 homolog [Source:VGNC Symbol;Acc:VGNC:87769]	20.1649	23.0134	22.5943	21.6058	29.9656	33.3748	31.5414	28.2627	54.2611	49.2773	60.3636	69.7782
ENSSSCG00000002307	ERH		ERH mRNA splicing and mitosis factor [Source:VGNC Symbol;Acc:VGNC:87772]	114.242	109.51	95.0682	106.462	126.16	121.518	148.775	103.652	242.884	202.654	224.84	231.307
ENSSSCG00000034074	ERI2		ERI1 exoribonuclease family member 2 [Source:HGNC Symbol;Acc:HGNC:30541]	3.52436	3.32631	3.60493	3.12118	4.33624	3.26753	3.17859	3.48743	9.14594	10.5004	12.3086	9.23562
ENSSSCG00000022466	ERI2			10.0138	5.46484	7.70254	6.07728	7.89768	7.91062	8.8622	12.1599	15.145	16.1195	24.0623	14.3266
ENSSSCG00000037322	ERVW-1			2.18422	2.21705	2.19203	1.50687	1.64966	1.37843	1.91791	1.94608	3.53972	4.26208	2.33276	2.74686
ENSSSCG00000016900	ESM1		endothelial cell specific molecule 1 [Source:VGNC Symbol;Acc:VGNC:87789]	18.0977	16.6475	9.0222	9.32108	6.8852	2.83479	3.57466	2.23286	69.4861	79.1852	95.6142	18.9099
ENSSSCG00000008877	ETFDH		electron transfer flavoprotein dehydrogenase [Source:VGNC Symbol;Acc:VGNC:87803]	86.499	80.4872	76.4404	85.2466	127.204	124.34	123.421	88.6377	194.932	143.797	200.177	227.639
ENSSSCG00000017379	ETV4	Yes	ETS variant transcription factor 4 [Source:VGNC Symbol;Acc:VGNC:87813]	8.5882	14.5978	11.8121	11.8788	12.3647	10.6533	13.38	7.31898	37.1981	47.1833	23.2574	9.81065
ENSSSCG00000021598	EVA1C		eva-1 homolog C [Source:VGNC Symbol;Acc:VGNC:87817]	0.863526	0.722775	0.915678	0.652598	0.622862	0.8878	1.45395	1.86495	4.01729	5.36288	2.74621	1.71755
ENSSSCG00000011258	EXOG		exo/endonuclease G [Source:VGNC Symbol;Acc:VGNC:87835]	7.5007	8.19722	9.2922	7.06702	6.28815	7.00929	8.59385	7.05253	13.8438	11.6219	12.4644	12.9409
ENSSSCG00000003412	EXOSC10		exosome component 10 [Source:VGNC Symbol;Acc:VGNC:87837]	10.4625	10.5852	10.2888	9.72455	10.0746	10.0853	10.1826	10.2607	17.6702	24.3652	15.2508	13.2453
ENSSSCG00000005704	EXOSC2		exosome component 2 [Source:VGNC Symbol;Acc:VGNC:87838]	13.0628	10.7642	11.4943	14.2251	16.2158	19.1482	19.3916	16.4036	50.299	72.2983	47.495	39.3033
ENSSSCG00000005925	EXOSC4		exosome component 4 [Source:VGNC Symbol;Acc:VGNC:87840]	9.56559	8.90409	6.87167	8.9269	7.46611	10.8638	8.4379	7.12869	15.3456	24.9131	17.571	11.7151
ENSSSCG00000003015	EXOSC5		exosome component 5 [Source:VGNC Symbol;Acc:VGNC:87841]	10.3509	11.2734	8.32484	12.1624	10.3467	9.51958	11.5471	8.61185	22.987	26.0862	21.9357	16.893
ENSSSCG00000002719	EXOSC6		exosome component 6 [Source:VGNC Symbol;Acc:VGNC:87842]	1.90125	4.05446	2.02888	2.49334	3.37328	4.67169	5.241	2.63743	11.7661	14.6544	12.0325	8.17316
ENSSSCG00000009358	EXOSC8		exosome component 8 [Source:VGNC Symbol;Acc:VGNC:87844]	39.4082	41.7735	44.0357	28.0608	32.5971	32.9485	27.1331	34.7415	66.133	59.7096	68.7581	55.4962
ENSSSCG00000028840	EZH2		enhancer of zeste 2 polycomb repressive complex 2 subunit [Source:VGNC Symbol;Acc:VGNC:87855]	9.64454	8.01926	7.11824	6.47126	11.5418	11.5507	11.6816	9.54063	36.1749	40.8607	42.3632	26.5088
ENSSSCG00000035355	F2R		coagulation factor II thrombin receptor [Source:VGNC Symbol;Acc:VGNC:87860]	2.25395	3.31312	0.728576	1.2332	2.34433	1.12459	3.03433	1.01122	12.0878	2.32653	11.7056	5.96027
ENSSSCG00000017226	FADS6		fatty acid desaturase 6 [Source:VGNC Symbol;Acc:VGNC:87878]	0.720901	0.670657	0.475722	0.720376	0.946836	1.15633	0.857376	0.440518	1.77977	1.10625	1.98648	1.54864
ENSSSCG00000038630	FAM103A1			57.2313	63.3081	67.345	53.0928	58.9191	60.4712	68.0271	63.9227	107.004	125.575	101.7	99.512
ENSSSCG00000016782	FAM105A		OTU deubiquitinase with linear linkage specificity like [Source:VGNC Symbol;Acc:VGNC:91107]	2.46416	9.46149	5.67077	1.14432	4.66791	7.69811	10.571	9.32122	18.2921	18.7252	9.19003	10.3795
ENSSSCG00000012685	FAM122B		PABIR family member 2 [Source:VGNC Symbol;Acc:VGNC:87897]	17.9351	18.3637	17.1616	15.4456	24.2664	19.6009	25.4531	21.6028	54.0485	71.9486	65.5213	54.3803
ENSSSCG00000026446	FAM136A			40.0403	36.7902	40.179	31.828	32.2974	36.1117	32.8728	38.4896	69.86	93.3409	80.3034	63.446
ENSSSCG00000036387	FAM173B		ATP synthase c subunit lysine N-methyltransferase [Source:VGNC Symbol;Acc:VGNC:85683]	9.08832	12.3623	8.90831	10.3184	9.96606	12.6516	11.9657	8.67381	19.1787	19.3914	14.8682	20.8438
ENSSSCG00000004245	FAM184A		family with sequence similarity 184 member A [Source:VGNC Symbol;Acc:VGNC:87937]	0.518669	0.283526	0.306805	0.290677	0.382947	0.45836	0.69514	0.388706	1.80109	2.01602	1.59619	1.31492
ENSSSCG00000008873	FAM198B		golgi associated kinase 1B [Source:VGNC Symbol;Acc:VGNC:88362]	62.1202	82.3991	40.7141	50.7704	43.3794	26.5048	59.7408	18.6264	140.727	68.0908	108.465	74.1735
ENSSSCG00000005440	FAM206A		actin binding transcription modulator [Source:VGNC Symbol;Acc:VGNC:84983]	6.69357	6.27	5.87519	6.01659	4.75016	6.24973	6.16836	4.02679	10.6853	10.9889	10.7723	8.97209
ENSSSCG00000010340	FAM213A		peroxiredoxin like 2A [Source:VGNC Symbol;Acc:VGNC:91892]	381.242	477.447	474.923	380.939	301.102	289.548	363.96	318.603	934.643	1104.11	774.839	650.492
ENSSSCG00000029776	FAM219B		family with sequence similarity 219 member B [Source:VGNC Symbol;Acc:VGNC:87956]	12.261	13.575	12.4565	12.009	12.0843	12.7108	11.808	10.7639	19.7442	27.2097	21.0278	18.9263
ENSSSCG00000038765	FAM89A		family with sequence similarity 89 member A [Source:VGNC Symbol;Acc:VGNC:87994]	2.8196	1.93527	4.18235	3.22818	1.94952	1.77501	2.54609	4.32829	5.59126	6.76464	5.52395	6.00737
ENSSSCG00000004792	FAM98B		family with sequence similarity 98 member B [Source:VGNC Symbol;Acc:VGNC:87998]	16.269	12.4994	14.4632	13.2012	15.4294	11.5798	10.5141	13.5458	26.1835	23.6327	23.9345	22.3658
ENSSSCG00000008394	FANCL		FA complementation group L [Source:VGNC Symbol;Acc:VGNC:88007]	3.08624	3.16027	3.54675	2.36858	1.83707	1.63297	2.12214	3.07849	8.17065	9.14995	7.22694	4.07977
ENSSSCG00000005000	FANCM		FA complementation group M [Source:VGNC Symbol;Acc:VGNC:88008]	5.71174	4.72677	5.03526	5.31973	7.58752	7.25611	6.29266	8.0581	26.9029	29.209	33.4909	23.8892
ENSSSCG00000038717	FARS2		phenylalanyl-tRNA synthetase 2, mitochondrial [Source:VGNC Symbol;Acc:VGNC:88013]	25.2854	27.4374	24.2012	30.6464	25.2184	29.0858	26.0406	21.8673	49.3201	57.4256	43.6453	41.703
ENSSSCG00000013745	FARSA		phenylalanyl-tRNA synthetase subunit alpha [Source:VGNC Symbol;Acc:VGNC:88014]	27.1581	30.2332	24.7452	33.2227	31.4059	38.3912	36.3491	31.8925	57.0238	79.1341	59.6635	54.2527
ENSSSCG00000032016	FARSB			2.635	1.73455	1.48557	1.58009	2.33557	1.8229	1.20231	1.76935	3.64422	1.50768	4.60099	3.92239
ENSSSCG00000016226	FARSB			71.4376	60.3814	72.2454	66.3894	59.2817	56.4892	51.5863	73.7648	94.3031	107.674	115.981	101.109
ENSSSCG00000030510	FBL		fibrillarin [Source:VGNC Symbol;Acc:VGNC:88022]	61.9027	75.0615	62.7345	70.2258	73.1224	81.2633	83.9069	65.177	200.958	227.204	170.509	165.061
ENSSSCG00000004989	FBXO33		F-box protein 33 [Source:VGNC Symbol;Acc:VGNC:88040]	12.5733	12.3111	12.0052	11.5807	10.3111	9.01089	9.07857	8.95823	18.315	22.7858	22.7109	20.2931
ENSSSCG00000017227	FDXR		ferredoxin reductase [Source:VGNC Symbol;Acc:VGNC:88080]	1.76053	1.80894	1.72792	2.22074	2.06879	2.46801	2.28346	2.72418	5.78965	5.19469	5.80585	3.75034
ENSSSCG00000000901	FGD6		FYVE, RhoGEF and PH domain containing 6 [Source:VGNC Symbol;Acc:VGNC:88099]	3.17056	3.22144	2.33546	3.52582	2.3668	1.98402	2.51482	1.82191	7.28018	5.02103	5.89686	3.9294
ENSSSCG00000004023	FGFR1OP		centrosomal protein 43 [Source:VGNC Symbol;Acc:VGNC:86570]	7.62309	9.38188	7.45731	8.19692	9.50356	9.732	8.4848	8.57006	17.8534	19.1044	16.5712	14.3832
ENSSSCG00000028178	FH		fumarate hydratase [Source:VGNC Symbol;Acc:VGNC:96300]	61.8225	61.3341	51.3693	59.4254	64.4716	63.1318	61.0674	60.3029	108.721	113.545	109.454	104.67
ENSSSCG00000026116	FHOD1		formin homology 2 domain containing 1 [Source:VGNC Symbol;Acc:VGNC:88131]	9.50239	12.0794	9.46553	11.6725	10.2156	11.3332	10.5279	7.68796	19.3503	19.7886	16.0277	12.9762
ENSSSCG00000000743	FKBP4		FKBP prolyl isomerase 4 [Source:VGNC Symbol;Acc:VGNC:88147]	59.2863	54.8425	55.313	64.1801	81.1654	84.4244	93.1883	64.2571	267.287	374.101	256.131	224.499
ENSSSCG00000001431	FKBPL		FKBP prolyl isomerase like [Source:VGNC Symbol;Acc:VGNC:98012]	4.1165	5.18273	5.39127	4.40251	6.10094	7.4162	8.38518	4.87881	16.4705	14.1992	14.5653	11.6661
ENSSSCG00000006538	FLAD1		flavin adenine dinucleotide synthetase 1 [Source:HGNC Symbol;Acc:HGNC:24671]	100.332	95.2721	90.7947	79.8996	80.9799	82.6196	79.1012	85.1834	226.963	212.517	197.232	161.418
ENSSSCG00000009320	FLT1		fms related receptor tyrosine kinase 1 [Source:VGNC Symbol;Acc:VGNC:88162]	2.38738	2.47176	1.40804	3.35423	1.80212	2.11378	1.64774	1.41895	4.45891	7.01381	5.71853	3.10743
ENSSSCG00000030017	FOXRED1		FAD dependent oxidoreductase domain containing 1 [Source:VGNC Symbol;Acc:VGNC:88228]	6.82606	7.41554	6.99058	6.75765	9.29203	10.6264	8.71749	9.07068	12.9488	18.3571	15.451	15.6503
ENSSSCG00000029627	FP565260.1			7.0575	8.83785	7.28258	7.92007	7.8259	9.01055	9.48261	6.81745	13.7068	19.7172	12.2752	10.2013
ENSSSCG00000004434	FRK		fyn related Src family tyrosine kinase [Source:VGNC Symbol;Acc:VGNC:88235]	0.428708	0.633273	0.617266	0.292424	0.350184	0.494152	0.422676	0.321572	3.14108	2.70351	1.3396	0.800157
ENSSSCG00000016085	FTCDNL1			2.53007	3.36249	2.42044	3.59603	3.46153	2.43242	2.68145	3.08334	4.43937	3.72165	7.46873	5.68036
ENSSSCG00000017288	FTSJ3		FtsJ RNA 2'-O-methyltransferase 3 [Source:VGNC Symbol;Acc:VGNC:88261]	12.4975	13.9992	12.8485	14.0063	16.8462	20.7053	17.9858	16.2959	30.1691	38.2602	30.9708	27.2228
ENSSSCG00000030798	FUS		FUS RNA binding protein [Source:VGNC Symbol;Acc:VGNC:88267]	37.0116	41.1509	35.8846	39.4521	41.2867	46.4052	44.5026	40.121	96.733	108.971	85.9391	78.0254
ENSSSCG00000038178	FUT10		fucosyltransferase 10 [Source:VGNC Symbol;Acc:VGNC:88268]	9.06415	11.1412	10.2276	11.6544	10.1079	9.14756	11.0644	11.0699	20.1212	20.1992	19.3077	14.5522
ENSSSCG00000001974	G2E3		G2/M-phase specific E3 ubiquitin protein ligase [Source:VGNC Symbol;Acc:VGNC:88287]	11.2352	9.35466	11.1881	8.46877	14.0163	10.2612	11.7587	14.0819	34.9522	39.7498	51.4757	36.6317
ENSSSCG00000035676	G3BP1		G3BP stress granule assembly factor 1 [Source:VGNC Symbol;Acc:VGNC:88288]	129.789	119.96	110.723	121.111	107.098	106.524	116.961	99.6963	200.714	220.175	216.474	182.175
ENSSSCG00000034859	GADD45GIP1		GADD45G interacting protein 1 [Source:VGNC Symbol;Acc:VGNC:99751]	1.41618	1.40226	1.09795	1.98057	1.94754	1.78607	2.02507	1.48386	2.81326	3.56332	3.47348	2.90463
ENSSSCG00000008524	GALNT14		polypeptide N-acetylgalactosaminyltransferase 14 [Source:VGNC Symbol;Acc:VGNC:88330]	0	0	0	0	0	0	0	0	0.134427	0.331002	0.0850782	0.0278297
ENSSSCG00000009137	GAR1		GAR1 ribonucleoprotein [Source:VGNC Symbol;Acc:VGNC:88348]	30.1286	23.8113	24.8547	18.1113	18.8308	20.3815	22.9435	12.8607	49.9148	52.873	52.0579	34.2894
ENSSSCG00000011618	GATA2	Yes	GATA binding protein 2 [Source:VGNC Symbol;Acc:VGNC:88364]	8.83026	13.158	7.0134	10.0021	5.15159	6.13172	8.02812	4.58154	19.1181	20.9912	15.667	10.8553
ENSSSCG00000035715	GCH1		GTP cyclohydrolase 1 [Source:VGNC Symbol;Acc:VGNC:88384]	2.66407	3.03968	3.63957	2.98578	2.32553	2.31236	1.88767	3.35935	6.42779	8.22254	5.09174	5.02333
ENSSSCG00000000363	GDF11		growth differentiation factor 11 [Source:VGNC Symbol;Acc:VGNC:88398]	8.40632	10.9327	9.80336	10.1673	9.5649	10.3112	11.7854	8.28387	22.0208	27.0634	20.5974	20.2289
ENSSSCG00000017066	GEMIN5		gem nuclear organelle associated protein 5 [Source:VGNC Symbol;Acc:VGNC:88413]	26.5851	25.6354	25.709	29.2609	23.1421	23.6503	24.2672	21.739	45.8851	62.6713	39.069	31.0766
ENSSSCG00000008482	GEMIN6		gem nuclear organelle associated protein 6 [Source:VGNC Symbol;Acc:VGNC:88414]	29.1773	24.7387	24.0211	21.138	28.5864	30.9922	33.0328	23.7775	55.392	44.1558	47.8715	39.5946
ENSSSCG00000035867	GFOD1		glucose-fructose oxidoreductase domain containing 1 [Source:VGNC Symbol;Acc:VGNC:88424]	1.85405	1.77175	2.50121	2.40932	2.78496	2.74648	2.47436	2.21309	3.72142	5.54845	4.41641	5.4141
ENSSSCG00000016679	GGCT			12.8776	13.4579	9.17641	12.8973	12.2449	8.3864	16.5885	12.0984	32.9213	25.696	34.4465	29.0266
ENSSSCG00000005199	GLDC		glycine decarboxylase [Source:VGNC Symbol;Acc:VGNC:88478]	0.170255	0.601653	0.110605	0.528078	0.231502	0.209754	0.516878	0.0368991	1.90865	1.77884	0.946123	0.285169
ENSSSCG00000005652	GLE1		GLE1 RNA export mediator [Source:VGNC Symbol;Acc:VGNC:88480]	12.5629	11.7138	19.1336	11.7846	12.9237	11.3645	14.7867	18.939	28.9651	31.9992	26.3197	21.9359
ENSSSCG00000031991	GLRX2		glutaredoxin 2 [Source:VGNC Symbol;Acc:VGNC:95730]	27.2593	23.9961	23.7844	25.7354	27.8223	26.2229	29.3363	30.8545	76.6338	42.8991	48.134	38.2247
ENSSSCG00000000401	GLS2		glutaminase 2 [Source:VGNC Symbol;Acc:VGNC:88497]	0.0262422	0	0.0535207	0.0511186	0.111282	0	0	0.106207	0.822227	1.05266	0.436639	0.638761
ENSSSCG00000038872	GMEB1	Yes	glucocorticoid modulatory element binding protein 1 [Source:VGNC Symbol;Acc:VGNC:88508]	7.83894	9.14525	8.29326	8.31802	7.6792	7.83354	8.12261	8.38789	13.4505	15.8195	15.729	12.083
ENSSSCG00000001095	GMNN		geminin DNA replication inhibitor [Source:VGNC Symbol;Acc:VGNC:88513]	14.0418	12.0987	19.2609	13.327	11.5121	12.4249	13.2869	11.6776	27.1921	25.8817	30.3449	21.4701
ENSSSCG00000001064	GMPR		guanosine monophosphate reductase [Source:VGNC Symbol;Acc:VGNC:88514]	3.3265	2.49343	2.47403	2.5703	2.44377	2.83518	4.47466	3.46758	8.33458	5.41966	5.15153	5.29742
ENSSSCG00000028855	GMPS		guanine monophosphate synthase [Source:VGNC Symbol;Acc:VGNC:88516]	102.719	92.4431	84.0743	89.8695	88.7686	80.3311	82.8248	80.3516	167.487	184.782	174.938	137.814
ENSSSCG00000011449	GNL3		G protein nucleolar 3 [Source:VGNC Symbol;Acc:VGNC:88540]	82.3543	79.2867	72.5669	77.4572	83.3885	80.4818	88.9211	79.2218	175.007	265.951	207.94	155.639
ENSSSCG00000005040	GNPNAT1		glucosamine-phosphate N-acetyltransferase 1 [Source:VGNC Symbol;Acc:VGNC:103102]	63.6989	43.3511	54.5813	45.9653	66.1811	64.2824	53.7651	58.5646	88.8142	80.4965	142.53	122.562
ENSSSCG00000002459	GON7			4.44273	3.06815	7.88148	2.74618	10.215	4.64698	4.47169	6.80657	15.248	11.7924	10.4657	11.4807
ENSSSCG00000006481	GPATCH4		G-patch domain containing 4 [Source:VGNC Symbol;Acc:VGNC:88577]	3.92335	4.23606	3.2148	3.94821	4.34969	4.74289	5.27965	3.25639	8.26638	10.3852	6.70244	6.428
ENSSSCG00000008546	GPN1		GPN-loop GTPase 1 [Source:VGNC Symbol;Acc:VGNC:88591]	19.5073	18.3213	17.9038	17.7778	19.0632	17.4395	19.4963	16.753	31.9543	38.5507	34.854	28.0043
ENSSSCG00000009820	GPN3		GPN-loop GTPase 3 [Source:VGNC Symbol;Acc:VGNC:88592]	15.6803	12.9358	13.8925	10.5115	18.6582	21.5495	17.395	20.4849	37.4245	48.607	50.0344	37.7427
ENSSSCG00000016599	GPR37		G protein-coupled receptor 37 [Source:VGNC Symbol;Acc:VGNC:88630]	0	0.0202302	0	0.0386629	0.0212753	0	0	0.0402641	0.151622	0.232693	0.0196622	0.137209
ENSSSCG00000004361	GRIK2		glutamate ionotropic receptor kainate type subunit 2 [Source:VGNC Symbol;Acc:VGNC:88678]	0.0853704	0	0	0	0	0	0	0	0.270142	0.255519	0.0282264	0.055316
ENSSSCG00000004119	GRM1		glutamate metabotropic receptor 1 [Source:VGNC Symbol;Acc:VGNC:88700]	0.0974689	0.0198011	0.0199206	0.114769	0.0413204	0.0753946	0.059129	0.0198801	0.294077	0.0344047	0.515865	0.170359
ENSSSCG00000003134	GRWD1		glutamate rich WD repeat containing 1 [Source:VGNC Symbol;Acc:VGNC:88712]	6.36843	6.67793	5.35357	6.44079	5.36636	5.98277	5.81322	5.45574	11.9586	19.4993	11.3837	9.26497
ENSSSCG00000012317	GSPT2		G1 to S phase transition 2 [Source:HGNC Symbol;Acc:HGNC:4622]	2.41399	2.56782	2.53041	2.1554	2.1054	2.1136	2.97167	2.62778	5.06324	4.45838	3.95148	2.66188
ENSSSCG00000022351	GSTO1		glutathione S-transferase omega 1 [Source:NCBI gene (formerly Entrezgene);Acc:397117]	17.6209	20.4957	16.6769	17.8272	15.175	13.3291	18.4994	11.0789	37.9543	43.7349	33.0385	26.4385
ENSSSCG00000032798	GTF3C2		ral transcription factor IIIC subunit 2 [Source:VGNC Symbol;Acc:VGNC:88739]	16.3607	18.9409	19.8252	19.6115	21.4969	20.8344	19.2006	19.1319	34.9324	45.5887	32.2738	31.0877
ENSSSCG00000038440	GTPBP3		GTP binding protein 3, mitochondrial [Source:VGNC Symbol;Acc:VGNC:88744]	3.25092	3.18594	2.94291	4.32774	3.79805	5.83898	4.65715	3.56161	9.01305	9.56025	8.34573	5.28409
ENSSSCG00000028602	GTPBP4		GTP binding protein 4 [Source:VGNC Symbol;Acc:VGNC:95968]	20.8799	22.6143	20.6791	21.1674	22.9979	24.2032	25.7675	22.8574	46.4525	55.8131	42.7124	36.1296
ENSSSCG00000040701	GYPC			1.01891	1.14215	0.981789	1.63252	0.989048	0.935334	1.15392	0.692254	1.47715	2.18922	1.78193	2.03649
ENSSSCG00000011613	H1FX			66.6176	79.0842	70.016	74.5218	89.9022	85.6127	94.923	68.3179	146.133	140.386	135.832	137.417
ENSSSCG00000014307	H2AFY		H2A histone family, member Y [Source:NCBI gene (formerly Entrezgene);Acc:100512769]	58.6118	56.3404	62.7038	63.1854	63.3906	66.7162	74.7266	65.6331	119.031	119.404	103.044	101.274
ENSSSCG00000031713	H2AFY2		macroH2A.2 histone [Source:VGNC Symbol;Acc:VGNC:89937]	0.606939	0.212291	0.9513	1.22472	0.715473	0.896896	0.566205	1.25865	1.08502	2.88844	1.67212	1.47212
ENSSSCG00000009178	H2AFZ		H2A histone family, member Z [Source:NCBI gene (formerly Entrezgene);Acc:100141311]	93.7675	100.67	83.4015	97.5245	136.684	125.288	162.714	111.484	298.439	319.73	341.43	310.435
ENSSSCG00000017427	HAP1		huntingtin associated protein 1 [Source:VGNC Symbol;Acc:VGNC:88779]	5.45186	8.99347	8.80465	7.3804	6.60222	8.03373	8.82736	10.5419	16.2828	22.7265	13.5794	13.8148
ENSSSCG00000014375	HARS		histidyl-tRNA synthetase 1 [Source:VGNC Symbol;Acc:VGNC:88785]	5.49796	6.5238	5.78342	5.98603	7.25556	6.095	7.63848	6.31269	12.0841	11.8945	10.5996	10.2774
ENSSSCG00000004498	HAUS1		HAUS augmin like complex subunit 1 [Source:VGNC Symbol;Acc:VGNC:88787]	23.378	17.1421	20.5857	14.6095	22.3325	20.015	30.6585	24.9103	63.8979	77.9027	68.6897	51.5264
ENSSSCG00000027718	HAUS3		HAUS augmin like complex subunit 3 [Source:VGNC Symbol;Acc:VGNC:98933]	34.6672	27.66	31.5696	23.3907	36.8127	30.1066	30.1826	37.1088	67.5121	79.7527	78.2651	58.6894
ENSSSCG00000033178	HAUS4		HAUS augmin like complex subunit 4 [Source:NCBI gene (formerly Entrezgene);Acc:100626075]	7.44529	6.07057	8.3578	7.61637	8.7906	9.18595	10.6002	10.0571	24.5299	24.3209	24.1162	18.1262
ENSSSCG00000005173	HAUS6		HAUS augmin like complex subunit 6 [Source:VGNC Symbol;Acc:VGNC:88789]	22.8327	18.0751	22.3018	17.8999	25.2477	22.433	19.2205	25.6977	45.3615	53.1301	58.8817	47.4776
ENSSSCG00000036584	HAUS8		HAUS augmin like complex subunit 8 [Source:VGNC Symbol;Acc:VGNC:88790]	1.1655	1.23072	1.10532	1.26734	1.44285	1.55097	1.38668	1.5091	3.63136	3.90916	3.8314	2.99421
ENSSSCG00000037735	HCAR2			0.0664631	0.0324913	0.067432	0	0.034176	0.0308465	0	0	0.179992	0.11531	0.318156	0.655844
ENSSSCG00000012111	HCCS		holocytochrome c synthase [Source:VGNC Symbol;Acc:VGNC:88798]	13.3409	16.5204	16.0613	16.2955	17.795	19.9615	21.4635	18.3837	31.4623	34.3483	32.4808	29.6549
ENSSSCG00000012793	HCFC1			16.659	20.3923	17.1761	20.745	18.5205	22.4891	23.1226	17.6934	33.0915	49.0414	31.1549	31.4168
ENSSSCG00000026527	HCN1		hyperpolarization activated cyclic nucleotide gated potassium channel 1 [Source:VGNC Symbol;Acc:VGNC:88802]	2.90625	2.1411	2.62086	1.31537	1.47775	0.424934	1.71627	0.930759	6.52352	9.79965	7.39629	2.54303
ENSSSCG00000004432	HDAC2		histone deacetylase 2 [Source:VGNC Symbol;Acc:VGNC:88813]	91.1617	71.5764	83.93	71.9032	84.7908	70.6569	73.6948	79.6486	127.726	140.679	148.25	133.281
ENSSSCG00000004224	HDDC2		HD domain containing 2 [Source:VGNC Symbol;Acc:VGNC:103105]	16.9035	15.419	14.2383	12.6117	14.1282	28.2847	23.2695	21.1138	33.3918	39.0604	41.5168	24.5977
ENSSSCG00000006468	HDGF		heparin binding growth factor [Source:VGNC Symbol;Acc:VGNC:88819]	38.9315	44.4504	42.5803	45.9404	47.0022	47.7068	56.4102	45.2909	81.1071	93.0621	81.6983	80.963
ENSSSCG00000010145	HEATR1		HEAT repeat containing 1 [Source:VGNC Symbol;Acc:VGNC:88825]	43.2451	46.1207	44.3001	44.8893	45.6894	45.8763	48.0837	46.455	92.8618	109.21	96.5609	82.5064
ENSSSCG00000006159	HEY1	Yes	hes related family bHLH transcription factor with YRPW motif 1 [Source:VGNC Symbol;Acc:VGNC:88863]	0.227019	0.244479	0.117717	0.17356	0.0701555	0.0771595	0.344452	0.267895	0.273787	0.519346	0.841274	0.574043
ENSSSCG00000015403	HGF		hepatocyte growth factor [Source:VGNC Symbol;Acc:VGNC:88869]	2.4946	2.46398	1.29456	2.17732	2.64203	1.16198	1.32742	0.892493	7.06668	4.91465	8.66712	3.15458
ENSSSCG00000011290	HIGDIA		HIG1 hypoxia inducible domain family member 1A [Source:HGNC Symbol;Acc:HGNC:29527]	62.8951	53.2863	53.5774	43.9591	66.287	54.1464	57.8578	57.0564	109.573	79.197	128.83	113.991
ENSSSCG00000015112	HINFP	Yes		8.53818	9.2364	8.48557	9.81638	9.81753	9.04908	9.72819	7.03049	15.7548	15.3707	15.6278	12.465
ENSSSCG00000036080	HIST1H2AB			30.3598	29.6961	12.9326	15.402	33.4186	49.4824	71.7144	12.3926	196.202	161.161	233.932	216.516
ENSSSCG00000033606	HIST1H2AC		H2A clustered histone 6 [Source:HGNC Symbol;Acc:HGNC:4733]	9.47177	9.53036	7.4009	9.56499	11.9424	10.7959	12.166	7.89906	37.4817	36.1698	43.9657	33.8708
ENSSSCG00000035955	HIST1H2BF			14.2224	11.728	12.0382	10.1996	15.113	15.0808	20.0279	11.1423	64.7297	71.1315	86.7119	70.7515
ENSSSCG00000038945	HIST1H3E			3.20739	2.70261	2.59603	3.93986	5.09733	4.25567	2.79694	3.32465	9.25558	15.0315	14.2102	10.6932
ENSSSCG00000037864	HIST1H4H			1319.16	1254.96	1395.84	1197.97	1454.08	1425.33	1499.44	1384.68	3378.25	3699.44	3663.34	2835.27
ENSSSCG00000033566	HIST1H4L			120.269	114.326	96.9039	95.0011	156.06	138.51	179.294	113.113	334.803	370.922	497.55	406.656
ENSSSCG00000037533	HIST2H2AB		H2A clustered histone 21 [Source:HGNC Symbol;Acc:HGNC:20508]	5.05996	4.94935	5.88925	2.65552	5.66417	3.46377	8.31471	3.37981	30.223	38.724	34.0097	18.326
ENSSSCG00000034598	HIST2H2AC		H2A clustered histone 20 [Source:HGNC Symbol;Acc:HGNC:4738]	318.843	264.296	315.122	298.498	347.534	324.814	269.77	288.127	585.585	549.539	754.847	702.261
ENSSSCG00000033736	HIST2H2BE			261.219	281.253	218.092	241.742	348.536	327.576	408.694	209.818	872.714	888.896	1101.79	949.996
ENSSSCG00000040622	HIST3H2A			6.32409	5.02443	6.09522	5.58704	7.02517	5.49872	4.38935	3.83764	15.8994	21.6175	23.3711	18.6716
ENSSSCG00000039526	HIST3H2BB		H2B.U histone 1 [Source:HGNC Symbol;Acc:HGNC:20514]	2.42469	5.92089	9.49531	5.70942	8.54729	8.49467	4.48864	6.67417	26.7916	37.8766	34.6252	34.7453
ENSSSCG00000034688	HIST4H4			4.01145	5.03747	7.22922	2.86805	6.36901	12.931	3.28922	8.63635	22.4981	54.2029	61.1212	44.4505
ENSSSCG00000015108	HMBS		hydroxymethylbilane synthase [Source:VGNC Symbol;Acc:VGNC:88899]	15.4485	15.3609	13.7568	13.9316	14.9889	16.8408	14.647	14.5641	21.7054	30.6954	23.3466	21.8279
ENSSSCG00000032242	HMGA1	Yes	high mobility group AT-hook 1 [Source:VGNC Symbol;Acc:VGNC:103070]	5.8393	11.5269	7.68591	8.88608	10.409	8.1357	16.1885	5.06526	99.3711	119.15	82.7267	47.5717
ENSSSCG00000034610	HMGA2	Yes		1.11988	0.983181	0.621844	0.720183	1.31293	0.329829	0.950241	0.899037	7.41702	7.21053	3.86438	1.17573
ENSSSCG00000009327	HMGB1	Yes	high mobility group box 1 [Source:NCBI gene (formerly Entrezgene);Acc:445521]	121.956	96.4461	127.752	84.7507	123.822	97.4718	119.866	137.337	237.264	227.427	278.784	235.68
ENSSSCG00000033733	HMGN1			42.2273	33.307	38.1729	32.1001	33.1322	28.3316	31.9011	30.503	55.6835	55.8027	63.9706	59.2069
ENSSSCG00000003555	HMGN2		high mobility group nucleosomal binding domain 2 [Source:NCBI gene (formerly Entrezgene);Acc:100524500]	375.466	343.352	287.027	357.197	482.907	380.731	565.069	361.297	910.46	909.174	1118.69	1019.91
ENSSSCG00000032946	HMGN5			3.78661	3.30194	3.68126	3.23764	4.02197	3.4783	4.67858	4.59587	5.33657	7.03357	8.47233	6.26396
ENSSSCG00000000288	HNRNPA1L2		heteroous nuclear ribonucleoprotein A1 [Source:VGNC Symbol;Acc:VGNC:88918]	31.3459	27.6962	24.5141	27.3742	35.2365	32.5237	41.4604	27.7473	73.7068	77.6392	69.5355	61.7895
ENSSSCG00000036350	HNRNPA2B1			259.698	215.176	214.137	211.261	290.219	272.905	260.867	277.719	539.813	487.883	495.235	503.313
ENSSSCG00000015988	HNRNPA3		heterogeneous nuclear ribonucleoprotein A3 [Source:HGNC Symbol;Acc:HGNC:24941]	77.1607	63.0016	75.5262	54.5068	74.5721	66.0468	75.9078	69.7262	133.662	113.986	121.927	102.577
ENSSSCG00000014031	HNRNPAB		heteroous nuclear ribonucleoprotein A/B [Source:NCBI gene (formerly Entrezgene);Acc:100127170]	62.7134	62.9517	62.2992	61.0764	73.5151	80.1599	86.5416	68.2174	175.852	216.413	168.306	142.394
ENSSSCG00000038947	HNRNPCL1		heteroous nuclear ribonucleoprotein C [Source:NCBI gene (formerly Entrezgene);Acc:100626496]	209.145	200.883	184.29	183.315	188.65	167.417	196.388	175.942	333.152	339.602	367.36	348.909
ENSSSCG00000009249	HNRNPD		heteroous nuclear ribonucleoprotein D [Source:VGNC Symbol;Acc:VGNC:88919]	72.9582	64.125	60.28	57.3634	63.7534	55.3811	63.191	68.6885	133.132	144.59	131.194	115.931
ENSSSCG00000037245	HNRNPDL		heterogeneous nuclear ribonucleoprotein D like [Source:HGNC Symbol;Acc:HGNC:5037]	64.7448	57.801	61.9257	54.8192	62.6069	57.8745	65.3345	68.2716	109.689	116.386	101.8	95.4688
ENSSSCG00000014022	HNRNPH1		heteroous nuclear ribonucleoprotein H1 [Source:VGNC Symbol;Acc:VGNC:88920]	283.367	254.334	258.067	226.338	266.011	229.673	242.986	264.79	399.233	412.892	505.688	417.136
ENSSSCG00000013602	HNRNPM		heteroous nuclear ribonucleoprotein M [Source:VGNC Symbol;Acc:VGNC:88924]	53.5082	51.7161	44.1659	50.3216	60.2015	62.0048	66.3064	48.4428	99.9536	106.06	89.7408	102.997
ENSSSCG00000010877	HNRNPU		heterogeneous nuclear ribonucleoprotein U [Source:HGNC Symbol;Acc:HGNC:5048]	107.5	91.1089	97.676	81.2431	98.5459	84.2451	95.1073	87.9689	177.334	170.127	179.793	165.996
ENSSSCG00000003920	HPDL			0.402856	0.404045	0.154004	0.929082	0.366781	0.473734	0.940866	0.0503165	2.21462	5.49584	4.72607	3.0922
ENSSSCG00000009699	HPGD		15-hydroxyprostaglandin dehydrogenase [Source:VGNC Symbol;Acc:VGNC:88961]	0.977767	1.21137	1.22065	0.727289	1.41696	0.977155	1.05097	0.93984	2.30514	1.84771	3.27714	2.13868
ENSSSCG00000034896	HPRT1		hypoxanthine phosphoribosyltransferase 1 [Source:NCBI gene (formerly Entrezgene);Acc:397351]	62.2325	60.4747	64.7159	50.8682	80.5738	75.9421	81.2843	80.3857	161.637	177.91	170.817	142.605
ENSSSCG00000027854	HSD17B6		hydroxysteroid 17-beta dehydrogenase 6 [Source:VGNC Symbol;Acc:VGNC:103289]	0.127548	0	0	0.420161	0.225914	0.205122	0.267127	0.132236	0.843733	0.730634	0.484011	0.622649
ENSSSCG00000006719	HSD3B1		hydroxy-delta-5-steroid dehydrogenase, 3 beta- and steroid delta-isomerase 1 [Source:NCBI gene (formerly Entrezgene);Acc:445539]	0.21565	0.300016	0.0566243	0.336175	0.233966	0.425207	0.29407	0.275188	1.31114	1.15004	1.91703	1.27371
ENSSSCG00000005467	HSDL2		hydroxysteroid dehydrogenase like 2 [Source:VGNC Symbol;Acc:VGNC:88992]	59.7275	57.8072	58.7737	60.0402	60.3181	62.4757	55.1292	59.4785	89.3958	96.7985	102.932	120.128
ENSSSCG00000001701	HSP90AB1		heat shock protein 90 alpha family class B member 1 [Source:NCBI gene (formerly Entrezgene);Acc:396742]	592.076	560.237	554.277	539.973	513.999	500.524	516.495	506.816	961.097	1232.57	926.214	817.227
ENSSSCG00000000849	HSP90B1		heat shock protein 90 beta family member 1 [Source:VGNC Symbol;Acc:VGNC:103290]	350.116	328.453	334.004	306.569	437.643	411.785	478.031	418.337	680.601	706.573	750.704	708.821
ENSSSCG00000012007	HSPA13		heat shock protein family A (Hsp70) member 13 [Source:HGNC Symbol;Acc:HGNC:11375]	56.5296	47.3556	58.992	48.6647	51.7279	46.4412	43.9114	63.0505	71.7845	80.3964	93.0654	82.1409
ENSSSCG00000011051	HSPA14		heat shock protein family A (Hsp70) member 14 [Source:VGNC Symbol;Acc:VGNC:96675]	32.2209	33.7061	34.5796	25.5844	33.9108	32.6895	39.1009	33.4835	70.8459	75.8832	71.4076	58.4684
ENSSSCG00000009077	HSPA4L		polo like kinase 4 [Source:HGNC Symbol;Acc:HGNC:11397]	48.7836	41.898	46.6953	34.7031	59.661	47.2412	58.7197	46.9746	140.004	131.982	168.654	122.128
ENSSSCG00000015140	HSPA8		heat shock protein family A (Hsp70) member 8 [Source:NCBI gene (formerly Entrezgene);Acc:100511890]	1564.29	1628.56	1694.71	1695.52	1555.46	1664.48	1570.97	1467.54	3407.09	4474.89	3216.43	2514.58
ENSSSCG00000003288	HSPBP1		HSPA (Hsp70) binding protein 1 [Source:VGNC Symbol;Acc:VGNC:96782]	12.4981	16.1231	12.0626	13.9919	13.1582	15.6	13.5489	12.1108	28.0861	38.8029	22.553	23.5566
ENSSSCG00000016077	HSPD1		heat shock protein family D (Hsp60) member 1 [Source:NCBI gene (formerly Entrezgene);Acc:492279]	196.641	165.65	166.759	159.981	186.503	149.233	172.839	134.611	352.238	374.378	389.55	352.553
ENSSSCG00000016078	HSPE1		heat shock protein family E (Hsp10) member 1 [Source:NCBI gene (formerly Entrezgene);Acc:397575]	273.831	197.14	204.43	170.706	219.164	169.97	195.676	150.552	596.569	487.513	479.432	484.124
ENSSSCG00000009334	HSPH1		heat shock protein family H (Hsp110) member 1 [Source:NCBI gene (formerly Entrezgene);Acc:100048931]	53.7287	49.7065	55.1113	50.234	64.4113	65.9716	66.5065	75.1977	119.937	170.599	135.932	115.843
ENSSSCG00000011405	HYAL2		hyaluronidase 2 [Source:VGNC Symbol;Acc:VGNC:89010]	19.6799	18.8315	19.6021	25.2336	19.2097	21.0708	20.5291	16.1085	28.2579	39.1667	35.3117	27.5791
ENSSSCG00000024913	HYLS1		HYLS1 centriolar and ciliosis associated [Source:VGNC Symbol;Acc:VGNC:89013]	5.34127	4.80298	4.20252	4.08234	6.52062	6.13112	6.3927	4.91567	15.2712	14.35	19.2821	13.6722
ENSSSCG00000037016	ID1	Yes	inhibitor of DNA binding 1, HLH protein [Source:VGNC Symbol;Acc:VGNC:96366]	11.7021	9.36357	12.1343	11.3729	9.32817	8.85171	10.1281	7.42545	32.0065	45.4063	45.8412	36.4365
ENSSSCG00000007173	IDH3B		isocitrate dehydrogenase (NAD(+)) 3 non-catalytic subunit beta [Source:NCBI gene (formerly Entrezgene);Acc:733641]	27.1098	27.8327	28.2087	23.1759	29.5666	30.7753	33.2832	29.9023	52.659	57.9597	56.3667	53.4815
ENSSSCG00000024363	IFRD2		hyaluronidase 3 [Source:NCBI gene (formerly Entrezgene);Acc:404696]	32.4917	36.4598	25.1262	32.8762	36.4331	42.9402	48.9093	33.7255	74.7111	87.6416	72.6249	66.2666
ENSSSCG00000006737	IGSF3		immunoglobulin superfamily member 3 [Source:VGNC Symbol;Acc:VGNC:89067]	0.0155872	0.0629749	0.0472017	0.0453459	0.0827209	0.0898381	0.0788054	0.0626262	0.117831	0.110258	0.349503	0.2271
ENSSSCG00000013766	IL27RA		interleukin 27 receptor subunit alpha [Source:VGNC Symbol;Acc:VGNC:89102]	35.4036	37.9623	33.3186	42.0969	29.6765	33.4406	38.0757	31.1907	68.7185	99.4796	70.5597	62.2609
ENSSSCG00000003192	IL4I1		interleukin 4 induced 1 [Source:VGNC Symbol;Acc:VGNC:89109]	0.319397	1.31878	0.55418	0.591203	0.777013	1.13477	1.15076	0.609042	1.35545	2.17444	1.63325	1.21354
ENSSSCG00000016832	IL7R		interleukin 7 receptor [Source:VGNC Symbol;Acc:VGNC:89114]	0	0	0	0	0	0	0	0	0.19564	0	0.0423296	0.163064
ENSSSCG00000028553	ILF2		interleukin enhancer binding factor 2 [Source:VGNC Symbol;Acc:VGNC:89119]	186.003	179.93	177.029	184.342	212.735	206.093	231.93	175.692	460.693	533.225	470.173	405.389
ENSSSCG00000013638	ILF3		interleukin enhancer binding factor 3 [Source:VGNC Symbol;Acc:VGNC:89120]	50.9422	52.0094	48.429	52.6836	62.2043	61.3336	69.162	54.1042	126.428	152.17	126.05	113.56
ENSSSCG00000015734	IMP4		IMP U3 small nucleolar ribonucleoprotein 4 [Source:VGNC Symbol;Acc:VGNC:96252]	11.8685	13.462	13.0338	14.1246	11.1975	12.0381	12.7928	11.8362	23.0663	28.1645	19.8567	20.3354
ENSSSCG00000011372	IMPDH2			17.2929	16.608	14.249	15.9175	15.5777	15.7472	19.5674	13.7093	31.1595	37.6706	29.9887	25.4504
ENSSSCG00000034818	ING1		inhibitor of growth family member 1 [Source:VGNC Symbol;Acc:VGNC:89131]	6.82653	6.03784	4.45064	7.22195	8.27294	8.09061	8.36014	5.29654	15.1574	14.1424	15.6606	14.2932
ENSSSCG00000016619	ING3		inhibitor of growth family member 3 [Source:VGNC Symbol;Acc:VGNC:89132]	12.3355	10.208	12.2646	9.3042	10.7558	9.02027	11.1142	10.929	18.576	15.9509	19.4337	16.1245
ENSSSCG00000017673	INTS2		integrator complex subunit 2 [Source:VGNC Symbol;Acc:VGNC:89162]	24.807	26.5517	23.5534	24.7271	32.5382	32.8982	33.079	32.7184	56.7577	59.5756	63.998	68.77
ENSSSCG00000016938	IPO11		importin 11 [Source:VGNC Symbol;Acc:VGNC:89176]	48.1683	44.6626	50.4439	46.1247	47.4557	44.9522	45.7328	44.9132	83.4557	93.6776	100.041	79.7699
ENSSSCG00000011855	IQCG		IQ motif containing G [Source:VGNC Symbol;Acc:VGNC:89189]	0	0.0801656	0	0	0.0847091	0	0	0	0.145965	0.4449	0.317675	0
ENSSSCG00000003091	IRF2BP1		interferon regulatory factor 2 binding protein 1 [Source:VGNC Symbol;Acc:VGNC:89204]	18.6227	24.7978	22.3418	27.7543	24.5156	26.592	28.8008	23.3608	40.738	53.3941	41.1505	34.9523
ENSSSCG00000040524	ISYNA1		inositol-3-phosphate synthase 1 [Source:VGNC Symbol;Acc:VGNC:99780]	6.25426	6.79879	8.4824	7.6968	8.87611	7.07433	13.9159	8.9232	16.6132	21.0956	12.8777	13.9648
ENSSSCG00000016887	ITGA2		integrin subunit alpha 2 [Source:VGNC Symbol;Acc:VGNC:89234]	0.852285	1.42163	0.873898	0.72396	1.05951	1.30027	1.47416	1.75177	11.4942	22.7602	5.4721	3.88985
ENSSSCG00000017213	JPT1		Jupiter microtubule associated homolog 1 [Source:VGNC Symbol;Acc:VGNC:99007]	20.032	17.9868	16.7043	19.6624	18.4525	24.3066	26.5121	15.4104	47.922	47.8084	47.7128	45.7394
ENSSSCG00000008019	JPT2		Jupiter microtubule associated homolog 2 [Source:NCBI gene (formerly Entrezgene);Acc:474165]	40.8147	43.594	43.6932	49.3067	45.5231	46.2128	46.817	43.2557	86.1968	87.9006	75.514	75.8461
ENSSSCG00000017414	KAT2A		lysine acetyltransferase 2A [Source:VGNC Symbol;Acc:VGNC:89303]	21.6289	21.668	17.0821	22.8232	19.6981	22.8961	22.7288	15.427	35.6462	50.2037	38.417	31.3326
ENSSSCG00000022643	KATNAL2		katanin catalytic subunit A1 like 2 [Source:VGNC Symbol;Acc:VGNC:89311]	0.689482	0.116956	0.590467	1.24297	0.788751	0.832445	1.15439	0.83342	1.19776	2.01444	1.81407	1.45369
ENSSSCG00000031378	KBTBD6		kelch repeat and BTB domain containing 6 [Source:HGNC Symbol;Acc:HGNC:25340]	2.59741	3.40706	3.16898	2.73091	2.75528	2.3828	2.70057	2.41148	4.49134	5.0818	6.01492	4.79135
ENSSSCG00000011500	KBTBD8		kelch repeat and BTB domain containing 8 [Source:VGNC Symbol;Acc:VGNC:89321]	3.17087	2.69148	2.51556	1.83839	2.31395	3.43557	2.67835	3.17464	5.71828	6.21078	7.04389	5.01703
ENSSSCG00000000716	KCNA1		potassium voltage-gated channel subfamily A member 1 [Source:VGNC Symbol;Acc:VGNC:89323]	0	0.0473485	0	0	0	0	0	0	0	0.209766	0.278442	0.0459434
ENSSSCG00000020749	KCNAB2		potassium voltage-gated channel subfamily A regulatory beta subunit 2 [Source:VGNC Symbol;Acc:VGNC:89329]	2.39345	2.73729	2.434	3.2113	3.20633	3.81936	3.63143	2.60207	7.78775	9.25119	8.20864	8.01086
ENSSSCG00000008563	KCNK3		potassium two pore domain channel subfamily K member 3 [Source:VGNC Symbol;Acc:VGNC:89370]	0	0	0	0	0	0	0	0	0.15803	0.290824	0.388798	0.194252
ENSSSCG00000031746	KCNQ2		potassium voltage-gated channel subfamily Q member 2 [Source:VGNC Symbol;Acc:VGNC:96390]	0.073396	0.126803	0.107492	0.0706745	0.0985806	0.0630068	0.0400468	0.118285	0.229311	0.738619	0.143764	0.107041
ENSSSCG00000023122	KHDRBS1		KH RNA binding domain containing, signal transduction associated 1 [Source:VGNC Symbol;Acc:VGNC:89422]	134.89	122.661	127.884	122.003	120.301	106.95	123.749	117.319	191.192	194.258	205.451	196.258
ENSSSCG00000013538	KHSRP	Yes	KH-type splicing regulatory protein [Source:VGNC Symbol;Acc:VGNC:89427]	41.8929	48.3103	37.6398	45.7934	43.5972	48.4259	55.3237	40.9989	87.1878	103.482	83.7142	82.8405
ENSSSCG00000005076	KIAA0586		KIAA0586 [Source:VGNC Symbol;Acc:VGNC:89435]	19.0318	16.5949	15.2778	12.4851	18.5266	12.8159	16.4715	18.1353	31.9992	33.4727	34.2942	26.9989
ENSSSCG00000013332	KIF18A		kinesin family member 18A [Source:VGNC Symbol;Acc:VGNC:89457]	11.7083	7.99195	8.57015	6.56429	15.0358	9.90211	12.6998	12.7954	49.9311	45.8825	57.4031	43.7492
ENSSSCG00000008842	KIT		KIT proto-onco, receptor tyrosine kinase [Source:VGNC Symbol;Acc:VGNC:98060]	8.56718	13.5114	12.462	3.98118	9.88968	6.92301	10.8563	5.88352	22.9036	9.63162	18.7783	22.0844
ENSSSCG00000035495	KITLG		KIT ligand [Source:VGNC Symbol;Acc:VGNC:98061]	133.367	114.635	122.804	96.8669	118.516	89.0225	141.582	108.084	220.781	188.381	181.864	146.324
ENSSSCG00000002258	KLHL25		kelch like family member 25 [Source:HGNC Symbol;Acc:HGNC:25732]	1.21701	1.42662	1.87648	1.96527	2.3154	1.22654	2.13829	2.73125	3.38088	3.58439	2.84265	3.57456
ENSSSCG00000013913	KLHL26		kelch like family member 26 [Source:VGNC Symbol;Acc:VGNC:89522]	3.77584	4.38601	3.14719	5.43113	4.55175	5.47012	4.47593	4.15355	7.42218	8.56852	9.13775	7.73137
ENSSSCG00000025203	KNOP1		lysine rich nucleolar protein 1 [Source:VGNC Symbol;Acc:VGNC:89558]	8.6523	7.80134	8.60418	9.43569	9.22767	8.09249	7.73192	6.96882	24.0345	29.0791	19.3301	16.188
ENSSSCG00000004775	KNSTRN			7.86744	6.62278	4.93602	6.35148	9.35377	7.82899	11.9802	7.34394	30.9201	27.782	31.7667	30.0173
ENSSSCG00000024125	KPNA3		karyopherin subunit alpha 3 [Source:VGNC Symbol;Acc:VGNC:89562]	69.6044	65.2159	68.0664	57.5192	72.1641	57.2056	64.1421	75.1925	107.303	102.026	124.265	99.3033
ENSSSCG00000017514	KPNB1		karyopherin subunit beta 1 [Source:VGNC Symbol;Acc:VGNC:89567]	186.042	176.29	171.201	185.301	185.566	181.766	194.986	164.709	369.996	384.894	389.433	349.966
ENSSSCG00000033524	KRR1		KRR1 small subunit processome component homolog [Source:VGNC Symbol;Acc:VGNC:89575]	31.6501	27.981	28.3967	26.656	32.1482	30.4855	22.0855	32.4517	43.8586	50.7851	54.8042	48.1577
ENSSSCG00000028522	KRT10		keratin 10 [Source:VGNC Symbol;Acc:VGNC:89577]	0.568998	0.251411	0.250475	0.193185	0.403333	0.159132	0.206558	0.484316	0.724255	0.833622	0.644131	0.936029
ENSSSCG00000009119	LARP7		La ribonucleoprotein 7, transcriptional regulator [Source:NCBI gene (formerly Entrezgene);Acc:100511273]	35.1237	29.0796	30.3792	27.0139	30.0816	28.1534	29.6047	28.8086	53.6521	46.9701	54.4758	45.7902
ENSSSCG00000015022	LAYN		layilin [Source:VGNC Symbol;Acc:VGNC:89651]	1.46222	0.634886	2.4307	1.82848	0.933282	1.63504	1.98457	2.16976	5.85543	7.45794	9.08158	5.65642
ENSSSCG00000032397	LBR		lamin B receptor [Source:VGNC Symbol;Acc:VGNC:98068]	20.0265	23.1389	19.5548	19.6852	22.7176	23.3334	26.7484	22.9473	47.2724	48.5358	47.818	43.3685
ENSSSCG00000004469	LCA5		lebercilin LCA5 [Source:VGNC Symbol;Acc:VGNC:89654]	0.825588	0.779108	0.778868	1.07208	1.0551	1.28479	0.61562	1.78616	1.51628	2.33919	2.55936	2.2279
ENSSSCG00000015691	LCT			0.24186	0.338468	0.301957	0.248093	0.219661	0.315733	0.28158	0.181579	0.435964	0.803477	0.645309	0.561501
ENSSSCG00000000576	LDHB			337.039	339.552	292.837	347.426	352.996	340.354	379.096	228.366	711.97	639.388	717.902	769.223
ENSSSCG00000008675	LETM1		leucine zipper and EF-hand containing transmembrane protein 1 [Source:VGNC Symbol;Acc:VGNC:89687]	24.7995	28.0462	23.3982	29.7459	27.7056	32.004	29.1034	23.7116	44.2682	52.9081	42.3053	40.4868
ENSSSCG00000029385	LIAS		lipoic acid synthetase [Source:VGNC Symbol;Acc:VGNC:89718]	17.1775	10.0127	15.7643	14.0864	12.2289	11.4577	9.79944	13.1816	21.5537	23.5721	28.6235	24.0296
ENSSSCG00000040509	LIMD2		LIM domain containing 2 [Source:VGNC Symbol;Acc:VGNC:89726]	1.45797	1.33342	0.986627	2.81943	1.89721	2.30274	1.68299	1.39621	2.34671	6.00258	3.61817	2.78425
ENSSSCG00000037612	LIN28B	Yes	lin-28 homolog B [Source:VGNC Symbol;Acc:VGNC:89729]	0	0	0	0	0	0.0156095	0	0	0.046269	0.102603	0.0160614	0.0159005
ENSSSCG00000002898	LIN37		lin-37 DREAM MuvB core complex component [Source:VGNC Symbol;Acc:VGNC:98071]	1.44334	1.46551	1.91913	1.51547	1.53168	1.98922	1.70598	1.76315	3.08343	3.42515	2.43166	2.54707
ENSSSCG00000009242	LIN54		lin-54 DREAM MuvB core complex component [Source:VGNC Symbol;Acc:VGNC:98072]	32.6809	32.5098	35.1991	28.9228	36.4306	36.406	32.8818	43.3521	61.384	70.1345	61.9314	51.6212
ENSSSCG00000021310	LIN9		lin-9 DREAM MuvB core complex component [Source:HGNC Symbol;Acc:HGNC:30830]	8.63477	7.9334	6.79386	6.86399	13.4178	10.5031	9.55142	10.824	44.2804	50.595	44.8092	38.7574
ENSSSCG00000010450	LIPA		lipase A, lysosomal acid type [Source:VGNC Symbol;Acc:VGNC:89737]	41.6758	38.6642	44.1814	44.7418	59.7132	59.8662	52.2998	38.7374	79.5935	41.2963	105.931	139.473
ENSSSCG00000011793	LIPH		lipase H [Source:VGNC Symbol;Acc:VGNC:89740]	0	0	0	0	0	0	0	0	0.0668034	0.0685639	0.0246553	0.0242239
ENSSSCG00000034032	LLPH			0	1.86863	0	0	0	0	0	0	2.74074	5.7451	7.46198	6.38204
ENSSSCG00000026784	LMNB2		lamin B2 [Source:VGNC Symbol;Acc:VGNC:89761]	12.1368	13.9334	11.8863	13.9801	16.3734	19.4346	23.4335	15.228	44.2889	62.2797	41.5042	35.2047
ENSSSCG00000027790	LOC100514323			2.45309	1.4471	1.4265	1.60006	1.65702	1.24051	1.28209	0.875528	4.96773	7.4648	5.8287	3.05756
ENSSSCG00000032319	LOC100625662			10.2869	11.9246	10.5362	11.1028	12.2293	13.2932	13.429	13.1743	27.716	31.8432	27.2529	26.8712
ENSSSCG00000017116	LPCAT1		lysophosphatidylcholine acyltransferase 1 [Source:VGNC Symbol;Acc:VGNC:89788]	5.80454	7.20202	6.83616	7.22559	5.98484	7.12498	7.18657	6.02612	13.1826	14.1338	10.6841	9.9377
ENSSSCG00000038494	LPIN2		lipin 2 [Source:VGNC Symbol;Acc:VGNC:89794]	19.5898	21.7673	22.0212	22.3346	25.7751	22.8197	26.6723	18.0962	32.5838	34.1085	40.6507	42.9906
ENSSSCG00000039360	LRFN4		leucine rich repeat and fibronectin type III domain containing 4 [Source:VGNC Symbol;Acc:VGNC:99786]	4.03451	4.66085	3.80571	5.6614	3.03298	3.40954	4.52786	3.07399	6.86124	11.2555	6.6289	4.24541
ENSSSCG00000013248	LRP4		LDL receptor related protein 4 [Source:VGNC Symbol;Acc:VGNC:89820]	0.472275	0.707219	0.706907	0.51455	0.815687	0.53867	1.27122	0.793873	4.6242	2.37469	2.07457	1.9394
ENSSSCG00000008452	LRPPRC		leucine rich pentatricopeptide repeat containing [Source:VGNC Symbol;Acc:VGNC:89824]	76.995	74.7995	79.861	71.097	81.2624	73.6664	79.7677	80.7604	141.859	171.539	164.281	136.289
ENSSSCG00000005004	LRR1		leucine rich repeat protein 1 [Source:VGNC Symbol;Acc:VGNC:98076]	11.1956	9.42638	8.69636	10.7444	12.5336	14.7028	10.7332	13.4357	22.6275	26.0982	25.0503	20.3071
ENSSSCG00000028962	LRRC37A3			13.1907	14.551	12.7186	11.6232	15.8955	15.7981	17.6066	14.2978	37.1448	34.7679	34.9073	29.5559
ENSSSCG00000016589	LRRC4		leucine rich repeat containing 4 [Source:VGNC Symbol;Acc:VGNC:89839]	0.0607779	0	0.0203233	0.0194832	0.0854696	0.0385261	0.0203988	0	0.0762612	0.352215	0.136483	0.234018
ENSSSCG00000003792	LRRC40			38.3727	32.6043	39.5828	27.617	33.8301	26.2881	31.8619	36.733	59.1113	58.0723	75.1519	59.8568
ENSSSCG00000011827	LSG1		large 60S subunit nuclear export GTPase 1 [Source:VGNC Symbol;Acc:VGNC:89869]	49.1032	47.394	40.7133	45.831	51.7907	49.1037	49.1452	47.0164	80.7646	88.4794	74.5979	73.4675
ENSSSCG00000039021	LSM2		LSM2 homolog, U6 small nuclear RNA and mRNA degradation associated [Source:VGNC Symbol;Acc:VGNC:89873]	22.2294	22.9737	23.926	26.3376	17.6552	19.5075	21.285	26.2807	37.3886	42.9627	38.2429	37.2423
ENSSSCG00000011601	LSM3		LSM3 homolog, U6 small nuclear RNA and mRNA degradation associated [Source:NCBI gene (formerly Entrezgene);Acc:100514071]	20.0378	22.6036	23.6847	18.5644	17.9366	18.4267	26.3749	23.2741	59.4005	62.4573	69.1728	62.9832
ENSSSCG00000034314	LSM4		LSM4 homolog, U6 small nuclear RNA and mRNA degradation associated [Source:VGNC Symbol;Acc:VGNC:89874]	43.8237	40.1941	43.6819	43.1952	55.2461	56.2766	59.1267	50.6372	111.754	137.42	125.428	116.15
ENSSSCG00000026064	LSM5			5.38823	10.2497	10.8421	11.5083	9.57032	7.54017	7.55784	9.25678	25.4531	24.4392	25.0142	16.6265
ENSSSCG00000035973	LSM6		LSM6 homolog, U6 small nuclear RNA and mRNA degradation associated [Source:VGNC Symbol;Acc:VGNC:89875]	9.63952	9.3467	9.17425	9.33777	11.3868	10.2687	11.2657	10.6849	17.5109	18.4658	18.1481	16.0511
ENSSSCG00000021652	LSM8		LSM8 homolog, U6 small nuclear RNA associated [Source:VGNC Symbol;Acc:VGNC:89877]	29.9166	21.5267	23.3733	27.6242	27.5367	28.0756	24.1546	24.6714	39.6952	46.3227	54.9668	40.8069
ENSSSCG00000000891	LTA4H		leukotriene A4 hydrolase [Source:VGNC Symbol;Acc:VGNC:89882]	117.952	111.9	135.597	105.276	141.762	123.376	156.978	163.596	278.543	306.777	225.013	211.123
ENSSSCG00000008729	LYAR	Yes	Ly1 antibody reactive [Source:VGNC Symbol;Acc:VGNC:89908]	2.92261	1.33992	2.17009	1.99194	2.33527	3.10751	2.93217	1.98744	12.3689	21.8973	12.1908	8.5735
ENSSSCG00000004629	LYSMD2		LysM domain containing 2 [Source:VGNC Symbol;Acc:VGNC:89918]	0.528144	1.22816	0.408714	0.315247	1.83867	0.476297	1.34917	0.700934	4.04104	4.59156	4.65508	1.7075
ENSSSCG00000013043	MACROD1		mono-ADP ribosylhydrolase 1 [Source:VGNC Symbol;Acc:VGNC:98096]	7.31126	10.0566	7.68348	11.3156	5.96421	9.55712	10.6418	6.04425	16.4315	13.3567	10.939	15.5799
ENSSSCG00000036256	MAD2L1		mitotic arrest deficient 2 like 1 [Source:VGNC Symbol;Acc:VGNC:89939]	11.6969	9.39625	9.50718	9.13766	14.6666	12.9102	16.4182	11.6942	42.3827	45.7188	49.955	39.9181
ENSSSCG00000016346	MAD2L1BP		MAD2L1 binding protein [Source:VGNC Symbol;Acc:VGNC:89940]	3.41291	3.63338	3.27374	3.61795	4.49619	6.05495	3.95149	4.59203	9.0356	8.75475	10.7242	8.97725
ENSSSCG00000003849	MAGOH		mago homolog, exon junction complex subunit [Source:HGNC Symbol;Acc:HGNC:6815]	30.7601	20.0095	28.0394	22.609	29.6817	34.5181	33.4182	41.9296	58.1209	70.6236	54.3221	45.8782
ENSSSCG00000000635	MAGOHB		mago homolog B, exon junction complex subunit [Source:HGNC Symbol;Acc:HGNC:25504]	27.6874	24.4976	23.9916	21.9691	31.6434	27.3355	27.4862	23.0055	65.5051	63.4063	63.5034	51.5236
ENSSSCG00000009060	MAML3		mastermind like transcriptional coactivator 3 [Source:VGNC Symbol;Acc:VGNC:98938]	0.534025	0.62789	0.970104	0.458184	0.394621	0.487099	1.02684	0.395111	2.20361	3.63864	0.995365	1.25919
ENSSSCG00000016918	MAP3K1		mitogen-activated protein kinase kinase kinase 1 [Source:VGNC Symbol;Acc:VGNC:98104]	7.08072	6.90644	7.01661	6.94335	6.4908	6.12922	4.51273	5.09262	10.9299	8.07205	13.378	16.363
ENSSSCG00000026041	MAP3K5		mitogen-activated protein kinase kinase kinase 5 [Source:VGNC Symbol;Acc:VGNC:89985]	7.36035	8.2993	6.92634	7.07818	5.40547	5.8033	4.6709	6.63087	16.313	19.2766	12.4696	11.9776
ENSSSCG00000034494	MARS2		methionyl-tRNA synthetase 2, mitochondrial [Source:VGNC Symbol;Acc:VGNC:95460]	5.63002	7.50273	4.87567	6.09825	4.46516	5.21396	5.51156	6.16841	8.9851	13.4927	8.70561	7.05201
ENSSSCG00000010337	MAT1A		methionine adenosyltransferase 1A [Source:VGNC Symbol;Acc:VGNC:90038]	0.979895	1.14686	0.4608	1.27152	2.0454	1.13714	2.27712	1.12964	2.52537	7.47681	3.02216	3.4673
ENSSSCG00000021383	MB21D1		cyclic GMP-AMP synthase [Source:VGNC Symbol;Acc:VGNC:86614]	2.61682	2.2974	2.29992	1.62303	1.54765	0.235013	1.67119	1.70143	4.20549	5.70763	3.30105	2.26801
ENSSSCG00000036183	MCIDAS		multiciliate differentiation and DNA synthesis associated cell cycle protein [Source:VGNC Symbol;Acc:VGNC:90071]	0	0	0	0	0	0	0	0.062062	0.112675	0.322756	0.119654	0.296753
ENSSSCG00000007047	MCM8			12.1295	11.5433	11.568	10.6463	13.4214	12.437	13.8934	12.7064	27.6418	33.1062	31.5843	26.4002
ENSSSCG00000010688	MCMBP		minichromosome maintenance complex binding protein [Source:VGNC Symbol;Acc:VGNC:90077]	49.5209	46.2233	52.2593	49.3117	44.7941	46.6607	43.0756	52.8907	78.4791	92.1529	85.9933	70.1108
ENSSSCG00000003755	MCOLN2		mucolipin TRP cation channel 2 [Source:VGNC Symbol;Acc:VGNC:90080]	1.66558	1.46202	1.21214	0.730139	1.23346	1.52624	2.0937	2.03223	2.54079	4.02926	2.63733	2.0562
ENSSSCG00000007995	MCRIP2		MAPK regulated corepressor interacting protein 2 [Source:HGNC Symbol;Acc:HGNC:14142]	7.95292	4.58642	5.62918	7.10498	8.20164	12.2172	10.3372	4.99475	17.1658	25.8526	16.0536	17.4083
ENSSSCG00000030195	MDH1			0.615911	0.426944	0	0	1.08355	0.610361	0.413711	0.888256	2.869	1.12449	2.67307	2.18599
ENSSSCG00000025486	MDH2		malate dehydrogenase 2 [Source:NCBI gene (formerly Entrezgene);Acc:397039]	70.6514	76.21	70.0787	80.0805	98.0466	108.498	99.5169	82.9348	167.957	169.888	171.5	173.217
ENSSSCG00000000483	MDM1		Mdm1 nuclear protein [Source:VGNC Symbol;Acc:VGNC:98120]	5.03442	4.90605	5.58266	5.16428	6.64367	6.1806	4.38654	6.61707	9.04453	8.50821	11.7162	9.15061
ENSSSCG00000031941	MED22		mediator complex subunit 22 [Source:VGNC Symbol;Acc:VGNC:90113]	6.94797	6.77474	5.43997	7.22869	6.04001	6.04552	7.91877	6.16066	11.1341	14.7597	10.8938	9.05294
ENSSSCG00000023680	MEPCE		methylphosphate capping enzyme [Source:VGNC Symbol;Acc:VGNC:90144]	19.7788	21.7991	20.2148	24.7285	23.065	25.072	24.0861	20.7913	42.1116	48.5652	42.7558	35.2316
ENSSSCG00000030608	METAP2		methionyl aminopeptidase 2 [Source:VGNC Symbol;Acc:VGNC:90152]	136.322	134.509	127.624	130.695	146.842	137.741	134.529	144.742	213.678	232.755	240.556	234.325
ENSSSCG00000025027	METTL1		methyltransferase like 1 [Source:VGNC Symbol;Acc:VGNC:90154]	17.1774	17.706	14.3111	17.173	14.985	18.7822	17.4688	15.2981	29.2078	41.7754	28.8833	22.9699
ENSSSCG00000027847	METTL12		citrate synthase lysine methyltransferase [Source:VGNC Symbol;Acc:VGNC:87038]	2.02256	3.82432	1.69361	2.75501	3.52224	3.42149	3.71495	2.83084	6.91734	7.39838	7.38722	5.59496
ENSSSCG00000015483	METTL13		eEF1A lysine and N-terminal methyltransferase [Source:VGNC Symbol;Acc:VGNC:87554]	5.49116	5.5975	5.1763	4.15667	5.09092	4.98438	5.475	4.26457	8.31671	9.77953	8.29563	9.40964
ENSSSCG00000017832	METTL16		methyltransferase like 16 [Source:VGNC Symbol;Acc:VGNC:90157]	29.6209	29.998	29.9419	31.1502	26.6098	29.6196	29.4725	26.8477	47.5581	64.6638	50.6641	41.5183
ENSSSCG00000006285	METTL18		methyltransferase like 18 [Source:VGNC Symbol;Acc:VGNC:90158]	8.47243	6.60538	6.36823	4.70798	5.98747	4.22558	6.23084	5.87064	11.6907	9.58226	12.4125	10.3438
ENSSSCG00000015945	METTL8		methyltransferase like 8 [Source:VGNC Symbol;Acc:VGNC:96110]	15.6451	11.8269	13.8032	12.6433	11.8812	15.0308	12.5583	14.6575	21.8115	23.9889	23.2341	18.9099
ENSSSCG00000030209	MFNG		MFNG O-fucosylpeptide 3-beta-N-acetylglucosaminyltransferase [Source:VGNC Symbol;Acc:VGNC:90180]	0.0272751	0.220012	0.0557621	0	0.10456	0.128385	0.0546063	0	0.76211	0.491733	0.797992	0.978284
ENSSSCG00000010584	MFSD13A		major facilitator superfamily domain containing 13A [Source:VGNC Symbol;Acc:VGNC:90186]	0.536551	0.362514	0.271647	0.52632	0.259873	0.30027	0.246736	0.0898796	0.577764	0.75455	0.884631	1.00823
ENSSSCG00000004419	MFSD4B		solute carrier family 16 member 10 [Source:VGNC Symbol;Acc:VGNC:103178]	7.39524	10.2926	12.1105	7.87456	10.6761	8.41656	10.1172	11.3037	16.8829	24.073	16.6437	18.3889
ENSSSCG00000016674	MINDY4		MINDY lysine 48 deubiquitinase 4 [Source:VGNC Symbol;Acc:VGNC:90232]	4.90784	9.44881	4.87128	6.39638	5.54057	6.44829	6.79968	4.88448	12.3282	13.721	13.4469	11.0565
ENSSSCG00000004999	MIS18BP1	Yes	MIS18 binding protein 1 [Source:VGNC Symbol;Acc:VGNC:90240]	10.0485	9.05823	9.8529	8.63353	11.2853	10.8369	10.0692	12.3303	24.0186	24.288	31.89	23.4064
ENSSSCG00000024222	MLH1		mutL homolog 1 [Source:VGNC Symbol;Acc:VGNC:90252]	19.9251	19.3729	19.218	22.0958	18.4067	16.0623	16.3074	17.4451	37.4372	39.2939	38.3273	31.835
ENSSSCG00000017605	MMD		monocyte to macrophage differentiation associated [Source:VGNC Symbol;Acc:VGNC:90264]	7.16599	4.63564	13.8865	6.32906	7.39623	7.35099	7.2693	9.41266	18.3419	23.6276	29.991	37.6064
ENSSSCG00000025854	MMGT1		membrane magnesium transporter 1 [Source:VGNC Symbol;Acc:VGNC:98130]	26.8856	25.8494	26.8196	25.5623	28.4591	26.5198	28.3242	32.9477	44.5239	55.5032	56.1693	44.9125
ENSSSCG00000004601	MNS1		meiosis specific nuclear structural 1 [Source:VGNC Symbol;Acc:VGNC:90288]	0.690325	0.353445	1.23195	0.308475	0.797147	0.75444	0.840744	1.51211	3.39823	3.97254	3.13584	2.81993
ENSSSCG00000017955	MPDU1		mannose-P-dolichol utilization defect 1 [Source:NCBI gene (formerly Entrezgene);Acc:733696]	8.74161	8.86453	8.19423	12.3673	13.1314	12.4713	13.3203	9.95903	19.8423	19.2046	24.2479	22.2591
ENSSSCG00000004847	MPHOSPH10		M-phase phosphoprotein 10 [Source:VGNC Symbol;Acc:VGNC:90322]	7.76859	6.61269	7.6452	5.80483	6.41647	4.32054	6.90669	7.52605	10.9648	12.588	12.0524	9.96938
ENSSSCG00000034572	MPHOSPH6			22.987	28.0327	26.156	25.8823	32.4426	33.927	31.7491	27.5148	51.8408	57.0025	51.7587	57.5279
ENSSSCG00000009779	MPHOSPH9		M-phase phosphoprotein 9 [Source:VGNC Symbol;Acc:VGNC:90323]	31.9669	29.5202	34.9111	29.839	38.4041	37.5186	39.0842	38.9045	65.7117	63.1072	75.4157	68.2063
ENSSSCG00000030906	MPL		MPL proto-onco, thrombopoietin receptor [Source:VGNC Symbol;Acc:VGNC:90326]	0	0	0	0	0	0	0	0	0	0.0573421	0.0945168	0.0627234
ENSSSCG00000032056	MPV17L		MPV17 mitochondrial inner membrane protein like [Source:VGNC Symbol;Acc:VGNC:98139]	0.133538	0.497611	0.163021	0.400578	0.336889	0.358539	0.259837	0.0953232	1.00192	1.18537	0.550342	0.631877
ENSSSCG00000014955	MRE11		MRE11 homolog, double strand break repair nuclease [Source:VGNC Symbol;Acc:VGNC:90342]	10.6601	10.0132	10.4736	8.78058	10.5544	9.01085	10.7276	12.6584	21.9048	22.9466	24.183	16.1471
ENSSSCG00000017806	MRM3		mitochondrial rRNA methyltransferase 3 [Source:VGNC Symbol;Acc:VGNC:90344]	7.74074	7.2181	7.22707	8.22943	7.18921	7.74826	8.05746	6.82394	11.7786	16.8467	11.4793	10.4385
ENSSSCG00000012943	MRPL11		mitochondrial ribosomal protein L11 [Source:VGNC Symbol;Acc:VGNC:90350]	25.115	24.2074	27.7453	33.8026	24.5215	35.4652	33.0132	32.9223	48.8501	67.0501	45.9812	51.7298
ENSSSCG00000033148	MRPL12		mitochondrial ribosomal protein L12 [Source:VGNC Symbol;Acc:VGNC:99016]	5.50148	5.45	5.61126	5.47132	4.98148	5.12418	6.85507	4.65809	9.40586	11.3276	8.75209	7.89565
ENSSSCG00000004047	MRPL18		mitochondrial ribosomal protein L18 [Source:VGNC Symbol;Acc:VGNC:90354]	27.4953	28.4123	27.0528	25.522	23.0946	29.1335	24.3585	23.4786	41.3423	43.2934	50.7449	44.9759
ENSSSCG00000010560	MRPL43		mitochondrial ribosomal protein L43 [Source:VGNC Symbol;Acc:VGNC:90368]	42.3038	46.0167	44.7199	49.329	50.8728	59.3196	52.9387	44.2068	75.9964	94.498	90.681	91.4917
ENSSSCG00000016232	MRPL44		mitochondrial ribosomal protein L44 [Source:VGNC Symbol;Acc:VGNC:95815]	34.9068	30.587	31.9323	30.7104	34.1768	38.2782	33.6194	29.9341	56.4428	49.7292	56.0697	58.7518
ENSSSCG00000005105	MRPL46		mitochondrial ribosomal protein L46 [Source:VGNC Symbol;Acc:VGNC:90370]	34.4867	34.628	30.9475	33.4323	36.9918	36.2845	35.2209	31.6391	53.5711	67.7299	62.2518	53.714
ENSSSCG00000039662	MRPL51		mitochondrial ribosomal protein L51 [Source:VGNC Symbol;Acc:VGNC:90374]	26.9155	24.833	25.6458	22.09	28.9266	24.8554	28.3029	22.3898	57.0125	56.5173	60.2044	53.6102
ENSSSCG00000024242	MRPL54		mitochondrial ribosomal protein L54 [Source:VGNC Symbol;Acc:VGNC:90376]	23.8094	29.1178	28.746	31.5669	30.9492	35.6925	34.5336	34.3856	52.2333	57.4512	55.7045	53.3002
ENSSSCG00000034406	MRPL58		mitochondrial ribosomal protein L58 [Source:VGNC Symbol;Acc:VGNC:90379]	5.04865	5.02978	3.74852	5.37258	4.92796	4.56662	5.63437	4.1897	9.73953	9.33505	7.98894	7.11593
ENSSSCG00000034318	MRPS25		mitochondrial ribosomal protein S25 [Source:VGNC Symbol;Acc:VGNC:90391]	7.21111	7.30502	6.21212	7.36036	10.535	9.01048	9.52843	9.31357	20.9868	22.9527	19.2391	17.3212
ENSSSCG00000007165	MRPS26		mitochondrial ribosomal protein S26 [Source:VGNC Symbol;Acc:VGNC:95601]	17.6921	20.1256	18.777	19.6857	16.9949	22.2619	17.9066	17.6104	25.3369	40.2241	29.9933	27.4909
ENSSSCG00000023818	MRPS27		mitochondrial ribosomal protein S27 [Source:HGNC Symbol;Acc:HGNC:14512]	36.2518	32.6083	34.6392	38.2394	30.0704	33.6047	38.8305	37.9857	61.5863	66.7355	58.8999	56.6192
ENSSSCG00000037782	MRPS28		mitochondrial ribosomal protein S28 [Source:VGNC Symbol;Acc:VGNC:90392]	4.52999	3.94453	4.65844	4.17711	4.02332	3.41564	4.54441	3.34607	8.19184	7.70698	8.43403	7.32785
ENSSSCG00000032275	MRPS30		mitochondrial ribosomal protein S30 [Source:VGNC Symbol;Acc:VGNC:90393]	25.6848	23.0232	21.4838	23.4966	24.9815	23.5697	25.0061	24.4756	45.6976	60.4394	47.9797	45.4457
ENSSSCG00000037463	MRPS36		mitochondrial ribosomal protein S36 [Source:VGNC Symbol;Acc:VGNC:90397]	25.9924	16.6037	22.9018	14.6825	21.1777	16.3338	19.1142	20.8444	29.051	27.1723	39.7406	40.324
ENSSSCG00000008113	MRPS5		mitochondrial ribosomal protein S5 [Source:VGNC Symbol;Acc:VGNC:90398]	19.3229	17.8166	19.5367	18.5001	21.9257	18.2812	17.9421	16.556	35.3398	34.321	33.694	27.4871
ENSSSCG00000026981	MRPS6		mitochondrial ribosomal protein S6 [Source:VGNC Symbol;Acc:VGNC:90399]	33.7792	34.9274	36.6326	32.1644	44.3801	51.9198	50.2911	27.5493	123.561	123.408	97.8852	83.7391
ENSSSCG00000034814	MRTO4		MRT4 homolog, ribosome maturation factor [Source:VGNC Symbol;Acc:VGNC:90405]	6.96879	5.84206	6.21364	7.42087	7.63579	7.23345	7.70736	6.69798	15.6887	20.7875	14.3425	12.9034
ENSSSCG00000030879	MS4A8		membrane spanning 4-domains A8 [Source:HGNC Symbol;Acc:HGNC:13380]	0.53819	0.335499	0.544812	0.260495	0.338931	0.25528	0.275426	0.410821	0.726819	0.494633	1.53026	1.20987
ENSSSCG00000008428	MSH2		mutS homolog 2 [Source:VGNC Symbol;Acc:VGNC:90418]	19.2166	17.385	13.4836	17.3309	23.1787	22.7602	25.6688	17.2704	72.5081	64.4906	86.2881	66.3023
ENSSSCG00000020931	MSH6		mutS homolog 6 [Source:VGNC Symbol;Acc:VGNC:90420]	23.7659	24.2977	22.1736	22.5255	28.9116	26.4789	28.2996	26.3578	76.573	88.0519	85.3731	64.1217
ENSSSCG00000024911	MT1E			0	0	0	0	0	0	0	0	0	5.61459	0.0482827	0
ENSSSCG00000013062	MTA2	Yes	metastasis associated 1 family member 2 [Source:VGNC Symbol;Acc:VGNC:90435]	40.8384	42.4255	39.0516	43.6686	45.8288	44.766	47.6178	41.352	77.8749	91.8218	75.5765	73.1198
ENSSSCG00000005135	MTAP		methylthioadenosine phosphorylase [Source:VGNC Symbol;Acc:VGNC:98142]	78.0088	65.9693	74.0761	58.9688	64.6327	56.0271	60.2425	64.0526	126.556	149.253	121.844	77.1247
ENSSSCG00000010826	MTARC2		mitochondrial amidoxime reducing component 2 [Source:HGNC Symbol;Acc:HGNC:26064]	0.381954	0.239239	1.1169	0.363102	0.541666	1.18041	0.786594	1.4502	1.4368	3.05996	1.36748	1.59845
ENSSSCG00000018081	MT-ATP6		ATP synthase F0 subunit 6 [Source:NCBI gene (formerly Entrezgene);Acc:808506]	203.16	113.62	171.423	141.999	184.122	183.699	147.451	180.063	517.535	413.923	418.086	392.754
ENSSSCG00000018080	MT-ATP8		mitochondrially encoded ATP synthase membrane subunit 8 [Source:VGNC Symbol;Acc:VGNC:99789]	126.851	74.9794	105.254	91.9958	184.068	129.934	125.515	116.051	390.66	368.591	421.881	361.163
ENSSSCG00000018078	MT-CO2		mitochondrially encoded cytochrome c oxidase II [Source:VGNC Symbol;Acc:VGNC:99791]	520.499	233.931	314.216	224.997	275.897	255.266	207.988	310.968	780.352	587.467	641.225	923.641
ENSSSCG00000018082	MT-CO3		mitochondrially encoded cytochrome c oxidase III [Source:VGNC Symbol;Acc:VGNC:99792]	1527.1	1258.06	1572.82	1289.22	1750.11	1992.47	1609.1	1908.56	3190.28	3095.57	3178.33	3194.22
ENSSSCG00000018094	MT-CYB		cytochrome b [Source:NCBI gene (formerly Entrezgene);Acc:808513]	283.138	231.106	325.786	255.718	294.212	296.208	237.495	311.53	487.614	505.589	517.113	524.15
ENSSSCG00000006898	MTF2		metal response element binding transcription factor 2 [Source:VGNC Symbol;Acc:VGNC:90444]	16.2374	16.3586	16.2218	18.4603	14.9554	17.0236	17.0102	21.8131	34.1227	40.0884	34.8569	29.8155
ENSSSCG00000006219	MTFR1		mitochondrial fission regulator 1 [Source:VGNC Symbol;Acc:VGNC:90447]	34.03	33.6725	33.2611	31.4332	34.8038	34.8756	31.6322	35.6331	52.6134	61.2608	62.9994	51.6435
ENSSSCG00000002269	MTHFD1		methylenetetrahydrofolate dehydrogenase, cyclohydrolase and formyltetrahydrofolate synthetase 1 [Source:VGNC Symbol;Acc:VGNC:90450]	25.5061	26.4682	23.157	28.5106	27.9616	27.9829	34.0238	23.3297	59.348	61.2339	59.8535	58.796
ENSSSCG00000017642	MTMR4		myotubularin related protein 4 [Source:VGNC Symbol;Acc:VGNC:90462]	12.9481	13.7944	12.5048	13.9053	14.2046	14.7483	16.4242	13.6164	32.9034	36.7437	29.7905	26.6306
ENSSSCG00000018065	MT-ND1		mitochondrially encoded NADH:ubiquinone oxidoreductase core subunit 1 [Source:VGNC Symbol;Acc:VGNC:99793]	74.1941	58.7452	79.3073	72.9893	91.9659	96.0039	71.915	91.5366	167.394	182.924	176.504	175.821
ENSSSCG00000035520	MT-ND1			57.1473	23.7188	27.9332	38.817	80.2377	11.1524	29.0851	65.7881	126.185	137.552	123.363	96.7488
ENSSSCG00000018069	MT-ND2		NADH dehydrogenase subunit 2 [Source:NCBI gene (formerly Entrezgene);Acc:808502]	146.187	82.8948	139.716	98.603	142.029	168.981	124.708	195.098	329.411	427.173	377.652	350.149
ENSSSCG00000018084	MT-ND3		mitochondrially encoded NADH:ubiquinone oxidoreductase core subunit 3 [Source:VGNC Symbol;Acc:VGNC:99794]	164.921	124.073	183.887	139.13	188.903	162.084	94.6643	133.112	308.381	311.245	387.882	428.426
ENSSSCG00000018087	MT-ND4		mitochondrially encoded NADH:ubiquinone oxidoreductase core subunit 4 [Source:VGNC Symbol;Acc:VGNC:99795]	169.018	117.668	181.563	119.361	161.179	162.906	110.407	181.67	288.28	335.476	351.027	325.489
ENSSSCG00000018086	MT-ND4L		NADH dehydrogenase subunit 4L [Source:NCBI gene (formerly Entrezgene);Acc:808509]	488.142	320.406	461.345	326.313	384.11	316.223	271.465	568.837	840.146	834.215	942.23	801.137
ENSSSCG00000018091	MT-ND5		mitochondrially encoded NADH:ubiquinone oxidoreductase core subunit 5 [Source:VGNC Symbol;Acc:VGNC:99796]	235.743	168.694	277.611	177.358	274.653	279.065	241.837	366.135	499.467	513.232	520.056	489.37
ENSSSCG00000018092	MT-ND6		mitochondrially encoded NADH:ubiquinone oxidoreductase core subunit 6 [Source:VGNC Symbol;Acc:VGNC:99797]	305.18	213.824	328.752	214.263	322.407	281.409	228.539	349.165	588.414	571.965	657.705	663.3
ENSSSCG00000004487	MTO1		mitochondrial tRNA translation optimization 1 [Source:VGNC Symbol;Acc:VGNC:90465]	21.4401	20.2131	19.8461	19.351	20.1531	21.7401	20.9424	20.9005	31.7433	37.0954	37.0058	29.7665
ENSSSCG00000003919	MUTYH		mutY DNA glycosylase [Source:VGNC Symbol;Acc:VGNC:98507]	3.14815	2.53246	1.3239	3.77757	3.1092	3.58473	4.47323	1.73791	6.26831	5.76049	7.6952	6.28157
ENSSSCG00000004167	MYB	Yes	MYB proto-onco, transcription factor [Source:VGNC Symbol;Acc:VGNC:90496]	0.225626	0.317792	0.544003	0.394728	0.366245	0.485351	0.34917	0.0325023	0.920593	1.50756	0.996498	0.336976
ENSSSCG00000017882	MYBBP1A		MYB binding protein 1a [Source:VGNC Symbol;Acc:VGNC:90497]	18.2606	19.7081	17.2632	21.2412	23.532	28.1456	29.8218	21.7879	50.8562	79.0525	48.7091	42.3776
ENSSSCG00000004661	MYEF2	Yes	myelin expression factor 2 [Source:VGNC Symbol;Acc:VGNC:90507]	18.2538	14.9207	17.8825	13.1801	18.0903	14.1746	15.8472	15.823	28.7298	31.5361	36.0984	24.0929
ENSSSCG00000009543	MYO16			0	0.0114684	0	0.0333835	0	0	0	0	0.116664	0.0900213	0.033206	0.0218726
ENSSSCG00000017682	MYO19		myosin XIX [Source:VGNC Symbol;Acc:VGNC:90524]	14.4308	16.9349	13.8947	19.1973	14.0249	14.0181	12.8756	13.2607	29.1511	36.4527	27.4022	21.4324
ENSSSCG00000000413	MYO1A		myosin IA [Source:VGNC Symbol;Acc:VGNC:90525]	1.06878	0.59483	0.590779	0.804187	0.576966	0.512899	0.616687	0.370677	1.38578	1.47061	1.29961	1.11201
ENSSSCG00000014876	MYO7A		myosin VIIA [Source:VGNC Symbol;Acc:VGNC:90533]	0	0.0575497	0	0	0.0302093	0.073349	0.0578268	0.0575059	0.270398	0.160408	0.350707	0.746599
ENSSSCG00000040073	MZT1		mitotic spindle organizing protein 1 [Source:VGNC Symbol;Acc:VGNC:90552]	21.2809	17.3563	21.4678	14.98	13.6551	14.0715	12.2776	19.6475	25.1686	31.8435	34.1825	27.6569
ENSSSCG00000034788	NA			1.98512	2.92579	1.04702	0.62925	1.34019	1.78469	2.49968	4.05148	5.9231	6.08212	4.74634	3.84921
ENSSSCG00000005656	NA		SET nuclear proto-onco [Source:NCBI gene (formerly Entrezgene);Acc:100514028]	174.897	158.264	171.411	146.105	156.727	135.975	150.154	160.915	325.706	382.162	347.938	284.447
ENSSSCG00000040018	NA			79.425	81.7602	68.6173	58.6101	90.4602	73.6238	92.6688	107.88	167.023	175.944	123.591	137.846
ENSSSCG00000033550	NA			5.56125	5.94488	2.66999	1.90826	5.09084	7.63264	9.83002	2.04489	12.8969	24.2874	19.0866	15.7483
ENSSSCG00000013922	NA			3.17492	4.17346	3.29922	3.87838	4.15792	2.65391	4.75266	3.55103	6.39202	7.90263	5.51284	5.02731
ENSSSCG00000007304	NA			0.281098	0.105586	0.0930254	0.246732	0.19438	0.129612	0.142761	0.1612	0.453139	0.586749	0.345676	0.295626
ENSSSCG00000034527	NA			11.3177	8.56058	8.91584	8.09095	10.5881	9.63749	11.9162	8.65729	15.3506	14.8405	18.7847	16.6173
ENSSSCG00000014799	NA			0.406853	0.665993	0.445116	0.594678	0.709805	0.91181	0.629826	0.277812	2.07427	1.84315	1.9287	1.22591
ENSSSCG00000032459	NA			31.8531	28.9465	34.9035	33.603	25.1064	27.3029	22.3268	30.7536	50.4659	60.5708	52.0137	55.7154
ENSSSCG00000035013	NA			0.199078	0.136447	0.0691632	0.392104	0.142508	0.19639	0.205342	0.212858	0.570298	0.439316	0.670074	0.590236
ENSSSCG00000039635	NA			7.31352	6.24778	5.31751	5.92601	7.50724	6.55235	6.28075	4.65184	13.709	12.7036	9.96161	10.305
ENSSSCG00000030912	NA			6.00206	0.9528	17.8955	1.83307	5.12325	7.50131	6.5125	14.5562	17.8047	21.7322	31.3037	16.7226
ENSSSCG00000022449	NA			5.62986	5.53128	4.86021	4.23167	5.56563	6.57983	6.65342	5.25638	12.8698	11.7216	11.7536	10.368
ENSSSCG00000027301	NA			0	0	0	0	0	0	0	0	5.43641	1.55714	1.88595	1.87718
ENSSSCG00000040834	NA			16.9259	12.3653	23.6778	21.0414	25.0788	25.7128	24.123	19.873	41.8024	30.118	46.7904	44.3032
ENSSSCG00000033056	NA			0	0	0	0	0	0	0	0	0.563005	0.113587	0.242082	0
ENSSSCG00000000194	NA			12.1644	10.5373	16.0379	11.5261	10.0002	15.7686	13.5212	13.4691	19.48	34.4768	31.183	34.0078
ENSSSCG00000025631	NA			13.267	9.3171	10.2495	10.0592	14.6962	12.9991	16.7631	16.6818	22.5817	22.6234	30.9563	33.0924
ENSSSCG00000009061	NAA15		N-alpha-acetyltransferase 15, NatA auxiliary subunit [Source:VGNC Symbol;Acc:VGNC:96747]	65.5522	61.6568	65.8618	54.7957	57.2533	53.2317	52.9679	66.0173	102.744	128.873	130.456	93.7338
ENSSSCG00000028132	NAA20		N-alpha-acetyltransferase 20, NatB catalytic subunit [Source:VGNC Symbol;Acc:VGNC:96749]	118.375	96.9977	108.297	109.763	133.495	137.503	141.355	120.588	233.87	193.802	220.495	211.683
ENSSSCG00000022687	NAA40		N-alpha-acetyltransferase 40, NatD catalytic subunit [Source:VGNC Symbol;Acc:VGNC:96753]	6.6766	7.03811	7.63967	7.37429	8.13292	9.7091	9.14094	7.50097	13.9692	20.8719	14.4206	15.242
ENSSSCG00000011917	NAA50		N-alpha-acetyltransferase 50, NatE catalytic subunit [Source:NCBI gene (formerly Entrezgene);Acc:100513438]	83.0395	71.6742	79.7687	62.1059	77.9148	66.8706	70.854	86.3047	125.282	127.593	137.24	109.219
ENSSSCG00000016062	NABP1		nucleic acid binding protein 1 [Source:VGNC Symbol;Acc:VGNC:96122]	25.5146	22.6527	29.3071	23.2294	39.669	29.3974	31.318	39.9816	55.2064	66.3296	54.8316	51.4784
ENSSSCG00000013751	NACC1		nucleus accumbens associated 1 [Source:VGNC Symbol;Acc:VGNC:90563]	32.0183	30.7689	25.9482	30.6469	31.7041	39.8974	35.1406	29.0311	54.3457	73.3586	55.271	67.2708
ENSSSCG00000008887	NAF1		nuclear assembly factor 1 ribonucleoprotein [Source:VGNC Symbol;Acc:VGNC:90568]	22.4036	23.1463	21.044	20.5321	22.3872	19.7086	21.1387	20.5794	40.5349	45.6151	39.6631	27.9047
ENSSSCG00000040025	NANOS1		nanos C2HC-type zinc finger 1 [Source:VGNC Symbol;Acc:VGNC:90574]	0.145842	0	0.0738932	0.266652	0.0745046	0.13181	0.0686687	0.338849	0.263297	0.665866	0.349213	1.72225
ENSSSCG00000005373	NANS		N-acetylneuraminate synthase [Source:NCBI gene (formerly Entrezgene);Acc:100155883]	205.818	183.475	190.479	166.159	220.08	180.209	212.878	204.84	350.532	394.309	349.225	313.16
ENSSSCG00000012856	NAP1L4		nucleosome assembly protein 1 like 4 [Source:VGNC Symbol;Acc:VGNC:90577]	24.3342	23.4448	21.7293	23.5582	25.8626	29.1821	27.2276	22.4491	43.3827	51.6199	43.0394	37.7986
ENSSSCG00000013304	NAT10		N-acetyltransferase 10 [Source:VGNC Symbol;Acc:VGNC:90585]	15.897	15.5725	15.383	17.5813	18.8655	17.4741	17.6336	13.9461	35.9478	44.376	30.9162	29.2278
ENSSSCG00000016275	NCL		nucleolin [Source:VGNC Symbol;Acc:VGNC:96433]	185.469	174.766	166.372	162.155	230.978	214.46	256.776	179.457	615.22	681.929	551.859	456.149
ENSSSCG00000013475	NCLN		nicalin [Source:VGNC Symbol;Acc:VGNC:90613]	16.9781	19.7073	17.2917	20.9533	20.3256	24.2183	22.2412	18.6317	29.6772	40.7325	34.9546	32.7356
ENSSSCG00000040479	NDE1		nudE neurodevelopment protein 1 [Source:VGNC Symbol;Acc:VGNC:90624]	34.5115	37.7769	30.5366	35.5245	37.5221	40.8917	51.7667	35.7277	70.512	83.9822	60.9053	54.1376
ENSSSCG00000029656	NDP		norrin cystine knot growth factor NDP [Source:VGNC Symbol;Acc:VGNC:90631]	0.0771074	0.238527	0.18289	0.138518	0.146165	0.0844521	0.173134	0.216463	0.926724	1.02952	0.51595	0.256804
ENSSSCG00000000719	NDUFA9		NADH:ubiquinone oxidoreductase subunit A9 [Source:VGNC Symbol;Acc:VGNC:98149]	35.6406	31.1803	33.4927	36.3405	39.7345	41.6637	37.7107	31.4231	64.1003	60.3741	67.8019	70.4079
ENSSSCG00000010795	NDUFAB1		NADH:ubiquinone oxidoreductase subunit AB1 [Source:NCBI gene (formerly Entrezgene);Acc:100312976]	52.1153	38.6068	44.177	35.8767	52.234	55.2029	58.3898	40.6524	87.49	95.0285	94.4387	105.718
ENSSSCG00000016100	NDUFB3		NADH:ubiquinone oxidoreductase subunit B3 [Source:HGNC Symbol;Acc:HGNC:7698]	90.3368	77.5695	92.2529	71.753	94.1259	100.648	78.7041	86.725	154.952	146.087	143.576	143.227
ENSSSCG00000037953	NDUFC1			17.1504	12.1916	17.018	11.7865	14.8288	11.9219	15.2843	11.9774	25.7379	23.9067	29.0849	24.8783
ENSSSCG00000006358	NDUFS2		NADH:ubiquinone oxidoreductase core subunit S2 [Source:VGNC Symbol;Acc:VGNC:90650]	57.9247	55.9742	60.1293	56.1647	56.1485	56.1326	61.2655	56.0442	87.2739	89.8651	100.971	102.519
ENSSSCG00000025542	NEMP1		nuclear envelope integral membrane protein 1 [Source:VGNC Symbol;Acc:VGNC:90686]	11.8285	13.7223	14.0577	11.4338	13.6083	12.4512	15.9869	15.5395	36.3658	47.5639	33.0155	29.7455
ENSSSCG00000006474	NES		nestin [Source:VGNC Symbol;Acc:VGNC:90689]	4.04846	6.58007	5.20281	4.03278	3.57646	4.08413	4.33776	2.6846	17.5704	25.5882	12.2147	11.4804
ENSSSCG00000023105	NET1		neuroepithelial cell transforming 1 [Source:VGNC Symbol;Acc:VGNC:95622]	37.8903	57.5854	49.478	54.3978	32.5961	28.3171	38.2618	36.9329	96.1805	150.697	80.9244	63.9759
ENSSSCG00000016992	NEURL1B		neuralized E3 ubiquitin protein ligase 1B [Source:VGNC Symbol;Acc:VGNC:90695]	1.11047	0.946319	0.792051	1.8783	2.94299	2.65843	1.93959	0.713428	4.88294	5.1421	3.23873	2.67351
ENSSSCG00000007808	NFATC2IP		nuclear factor of activated T cells 2 interacting protein [Source:VGNC Symbol;Acc:VGNC:90709]	9.47367	8.82774	7.3591	8.16996	12.5604	12.3605	12.775	11.8251	27.9482	34.3559	22.7558	18.24
ENSSSCG00000015730	NIFK		nucleolar protein interacting with the FHA domain of MKI67 [Source:VGNC Symbol;Acc:VGNC:99725]	79.0581	67.7437	58.8198	66.7039	79.7928	69.9003	74.9193	61.292	131.666	124.912	128.674	110.58
ENSSSCG00000033741	NIP7		nucleolar pre-rRNA processing protein NIP7 [Source:VGNC Symbol;Acc:VGNC:90747]	27.6381	23.9712	24.087	24.6022	25.065	26.6853	29.8227	24.2536	68.8327	87.0051	64.358	51.1894
ENSSSCG00000012620	NKRF	Yes	NFKB repressing factor [Source:VGNC Symbol;Acc:VGNC:90764]	7.83716	8.17994	7.83264	8.10128	8.58113	6.74648	7.32011	7.86838	12.0618	17.3081	15.2073	10.9398
ENSSSCG00000025796	NLE1		notchless homolog 1 [Source:VGNC Symbol;Acc:VGNC:90776]	10.8129	14.1452	11.7397	13.4091	11.7715	15.2105	13.6808	10.4675	20.8669	29.1736	18.2659	17.8974
ENSSSCG00000016778	NLN		neurolysin [Source:VGNC Symbol;Acc:VGNC:90780]	21.7064	21.6754	18.7391	24.4764	15.9615	18.4956	19.509	16.8956	35.6465	51.5879	33.8099	29.7176
ENSSSCG00000013940	NLRP3		NLR family pyrin domain containing 3 [Source:VGNC Symbol;Acc:VGNC:90785]	4.29929	8.91291	3.27719	6.64201	5.13658	6.42665	7.28229	5.69172	22.3911	33.323	12.7249	11.5269
ENSSSCG00000038348	NME1		NME/NM23 nucleoside diphosphate kinase 1 [Source:VGNC Symbol;Acc:VGNC:99023]	19.5796	20.6642	17.4506	17.8175	19.1583	16.9765	20.0214	15.891	30.0015	35.8515	30.8079	29.4288
ENSSSCG00000008017	NME3		NME/NM23 nucleoside diphosphate kinase 3 [Source:VGNC Symbol;Acc:VGNC:90791]	1.63883	1.27636	1.67941	1.64169	1.60606	2.52903	3.42424	1.76487	3.85833	4.99393	5.43066	5.16538
ENSSSCG00000033252	NME6			5.5816	5.87499	2.943	4.92189	4.02343	8.1933	2.24022	0.811677	14.1122	29.8735	15.4981	8.8593
ENSSSCG00000007336	NNAT		neuronatin [Source:NCBI gene (formerly Entrezgene);Acc:449004]	1.06851	1.63014	1.59269	1.00205	2.4755	2.40152	2.42711	0.914618	26.6039	10.7701	21.3134	36.9554
ENSSSCG00000023973	NOC2L		NOC2 like nucleolar associated transcriptional repressor [Source:VGNC Symbol;Acc:VGNC:90807]	20.6894	21.462	17.2687	23.0995	23.1588	30.0167	27.1292	23.0063	56.5599	78.417	48.7675	40.8708
ENSSSCG00000010484	NOC3L		NOC3 like DNA replication regulator [Source:VGNC Symbol;Acc:VGNC:90808]	26.6525	22.8482	24.5799	22.5694	23.5729	21.7838	20.3465	20.2322	37.2788	46.8012	38.1807	29.9078
ENSSSCG00000008635	NOL10		nucleolar protein 10 [Source:VGNC Symbol;Acc:VGNC:90813]	37.7627	33.0074	37.0321	35.7944	32.8504	32.742	33.6929	35.6254	65.734	75.5747	60.3601	53.6867
ENSSSCG00000017275	NOL11			47.4367	46.6923	46.6129	50.8927	39.0569	45.8098	43.1453	48.2298	82.5827	117.672	103.184	80.2641
ENSSSCG00000010990	NOL6		nucleolar protein 6 [Source:VGNC Symbol;Acc:VGNC:95926]	10.7149	12.1703	10.9847	12.6744	15.3078	19.3953	15.9796	13.8272	25.3674	29.9315	25.3221	26.0002
ENSSSCG00000040816	NOL7		nucleolar protein 7 [Source:VGNC Symbol;Acc:VGNC:90815]	36.9859	29.0442	35.468	27.0603	29.2865	24.7646	24.6728	37.8061	51.0272	53.4682	53.9813	46.5033
ENSSSCG00000030253	NOL9		nucleolar protein 9 [Source:VGNC Symbol;Acc:VGNC:90817]	17.8495	18.3353	16.9032	19.6381	19.6475	19.7465	20.6497	20.5106	31.6486	39.2472	30.7415	27.3547
ENSSSCG00000010576	NOLC1		nucleolar and coiled-body phosphoprotein 1 [Source:VGNC Symbol;Acc:VGNC:90818]	20.0886	19.485	17.2449	20.547	21.9845	24.6167	27.2886	19.2775	47.4988	63.5389	46.1091	42.5245
ENSSSCG00000023245	NONO		non-POU domain containing octamer binding [Source:HGNC Symbol;Acc:HGNC:7871]	112.913	107.63	116.192	111.208	115.106	101.797	118.502	109.046	198.888	221.999	217.434	190.048
ENSSSCG00000029577	NOP16			22.0806	21.9921	23.9483	20.24	27.3998	28.6084	33.6269	19.3287	39.6233	50.4956	44.2884	43.3532
ENSSSCG00000000696	NOP2		NOP2 nucleolar protein [Source:VGNC Symbol;Acc:VGNC:103306]	27.6364	25.7048	24.895	29.4243	29.394	33.4975	31.9381	28.6788	64.3193	94.6288	56.6875	49.3508
ENSSSCG00000027676	NOP56		NOP56 ribonucleoprotein [Source:VGNC Symbol;Acc:VGNC:95703]	83.6131	78.9673	76.1517	90.6794	100.671	96.7879	101.784	86.2699	209.477	295.463	212.513	163.484
ENSSSCG00000022225	NOP58		NOP58 ribonucleoprotein [Source:VGNC Symbol;Acc:VGNC:96232]	189.788	161.702	171.872	159.841	180.029	173.8	173.72	167.78	278.928	330.088	279.314	250.103
ENSSSCG00000001440	NOTCH4		notch receptor 4 [Source:VGNC Symbol;Acc:VGNC:90825]	0.0388088	0.0236527	0.0474939	0.0384126	0.0329473	0.00746305	0.055119	0.0078137	0.0433579	0.087911	0.112813	0.0823036
ENSSSCG00000029843	NPHP4		nephrocystin 4 [Source:HGNC Symbol;Acc:HGNC:19104]	2.44196	3.23241	2.56035	4.0897	3.37162	3.38787	3.56411	3.07602	5.18581	8.00405	6.17888	5.04939
ENSSSCG00000029284	NPHS1		NPHS1 adhesion molecule, nephrin [Source:VGNC Symbol;Acc:VGNC:90849]	0.0450111	0	0.0152052	0	0.0318646	0	0	0.0455031	0.0708574	0.343835	0.0586643	0.0437075
ENSSSCG00000016998	NPM1		nucleophosmin 1 [Source:HGNC Symbol;Acc:HGNC:7910]	306.544	254.373	271.03	253.364	329.232	291.932	332.302	312.961	750.37	888.628	777.689	668.968
ENSSSCG00000010568	NPM3		nucleophosmin/nucleoplasmin 3 [Source:VGNC Symbol;Acc:VGNC:90854]	31.9798	35.4337	29.0197	40.8448	46.1672	49.2363	60.2022	32.4074	169.473	216.831	148.81	140.181
ENSSSCG00000036201	NPR3		natriuretic peptide receptor 3 [Source:VGNC Symbol;Acc:VGNC:90858]	5.70946	2.49357	1.95587	2.64951	7.4171	3.63432	4.71685	2.70342	13.9524	5.82691	16.2229	9.32429
ENSSSCG00000007603	NPTX2		neuronal pentraxin 2 [Source:VGNC Symbol;Acc:VGNC:90863]	0	0.0755263	0.0190555	0	0.0396718	0.0891152	0.0760513	0	0.304623	0.249062	0.442394	0.146953
ENSSSCG00000002754	NQO1		NAD(P)H quinone dehydrogenase 1 [Source:VGNC Symbol;Acc:VGNC:96630]	12.6236	18.5228	15.7106	13.5749	17.8605	15.1422	20.3498	13.9699	29.552	39.887	38.0555	34.3096
ENSSSCG00000023639	NRM		nurim [Source:VGNC Symbol;Acc:VGNC:90899]	1.70514	1.07966	1.3777	2.5723	1.91499	2.08911	1.82495	1.26432	5.83584	6.0949	3.36658	3.4744
ENSSSCG00000008682	NSD2	Yes	nuclear receptor binding SET domain protein 2 [Source:VGNC Symbol;Acc:VGNC:90905]	24.7863	25.5241	20.2925	25.6747	24.6162	25.3836	27.621	20.6789	59.3723	79.405	61.9251	45.351
ENSSSCG00000017104	NSUN2		NOP2/Sun RNA methyltransferase 2 [Source:VGNC Symbol;Acc:VGNC:90914]	61.3789	68.2291	63.9205	72.9528	74.4556	80.3984	87.0766	69.1515	148.206	177.421	141.667	132.136
ENSSSCG00000007704	NSUN5		NOP2/Sun RNA methyltransferase 5 [Source:VGNC Symbol;Acc:VGNC:90916]	7.74956	8.72838	11.4787	9.70281	9.01699	11.2065	10.1233	11.6278	15.0947	24.7376	16.7812	12.7094
ENSSSCG00000004435	NT5DC1		5'-nucleotidase domain containing 1 [Source:VGNC Symbol;Acc:VGNC:90922]	37.8608	25.9249	30.9778	31.0015	30.4091	22.932	32.6264	20.873	94.5305	99.3298	101.701	71.318
ENSSSCG00000000853	NT5DC3		5'-nucleotidase domain containing 3 [Source:VGNC Symbol;Acc:VGNC:90924]	3.22646	2.82559	2.88524	2.73231	3.1561	3.31774	4.31677	4.32439	12.4995	18.4148	10.6605	7.44043
ENSSSCG00000003566	NUDC		nuclear distribution C, dynein complex regulator [Source:VGNC Symbol;Acc:VGNC:90948]	9.51721	10.915	9.47041	7.22659	12.2397	11.363	12.3943	8.15781	26.8485	30.2799	24.5605	23.689
ENSSSCG00000006029	NUDCD1		NudC domain containing 1 [Source:VGNC Symbol;Acc:VGNC:90949]	47.207	46.0215	48.8149	43.9516	53.243	48.5409	45.3813	58.5463	80.1273	98.6411	88.1326	76.893
ENSSSCG00000032806	NUDCD2		NudC domain containing 2 [Source:VGNC Symbol;Acc:VGNC:90950]	21.135	17.0589	20.286	15.9709	20.3018	19.0828	18.3958	17.1349	28.3287	26.3212	35.3214	29.8407
ENSSSCG00000033926	NUDT1		nudix hydrolase 1 [Source:VGNC Symbol;Acc:VGNC:90952]	10.9879	12.8334	10.7909	10.6614	13.6599	13.6495	13.865	10.2846	32.3564	32.4715	33.6826	27.5963
ENSSSCG00000010981	NUDT2		nudix hydrolase 2 [Source:VGNC Symbol;Acc:VGNC:96457]	7.17568	7.26739	6.23461	7.50619	8.42419	8.47684	10.7913	8.94637	16.6336	16.7542	19.739	16.178
ENSSSCG00000011113	NUDT5		nudix hydrolase 5 [Source:VGNC Symbol;Acc:VGNC:96458]	95.6846	100.42	89.8673	95.1463	81.8691	80.6177	91.778	106.086	143.218	171.857	163.433	153.168
ENSSSCG00000009420	NUFIP1		nuclear FMR1 interacting protein 1 [Source:VGNC Symbol;Acc:VGNC:90966]	18.6754	22.0822	21.6377	18.1299	15.8183	16.9905	22.2212	20.1895	31.1911	37.6528	33.5839	22.6699
ENSSSCG00000000486	NUP107		nucleoporin 107 [Source:VGNC Symbol;Acc:VGNC:90971]	23.4153	19.3275	20.5973	16.1884	19.7439	18.4002	23.6231	21.0487	51.6619	57.5384	57.6866	46.0915
ENSSSCG00000010189	NUP133		nucleoporin 133 [Source:VGNC Symbol;Acc:VGNC:90972]	35.4876	39.5802	33.2847	37.916	35.8052	37.7867	35.5127	36.8927	70.3524	79.1978	69.5153	62.1091
ENSSSCG00000026034	NUP153		nucleoporin 153 [Source:VGNC Symbol;Acc:VGNC:90973]	34.6202	36.6197	36.0223	36.2536	30.258	31.6095	30.4099	39.1263	69.4055	92.9049	75.5789	57.478
ENSSSCG00000016845	NUP155		nucleoporin 155 [Source:VGNC Symbol;Acc:VGNC:90974]	48.1663	44.5102	44.8943	43.5726	49.8754	45.7617	51.3482	47.0306	112.212	127.06	126.366	95.3624
ENSSSCG00000013223	NUP160		nucleoporin 160 [Source:VGNC Symbol;Acc:VGNC:90975]	24.349	20.5533	22.1181	21.3985	30.7953	30.6027	33.7128	30.2706	89.9521	99.4995	92.7835	68.7836
ENSSSCG00000030386	NUP205		nucleoporin 205 [Source:VGNC Symbol;Acc:VGNC:90976]	25.5837	26.725	26.2353	27.0383	35.2109	35.1715	35.2605	37.7146	70.6839	92.4338	77.0296	61.3083
ENSSSCG00000028949	NUP35		nucleoporin 35 [Source:VGNC Symbol;Acc:VGNC:96229]	26.9959	26.604	24.9204	24.7598	28.0814	37.8178	35.6426	36.302	85.7548	96.5978	100.125	70.9346
ENSSSCG00000000860	NUP37		nucleoporin 37 [Source:VGNC Symbol;Acc:VGNC:90980]	17.3127	13.3402	15.6988	13.408	16.7183	16.0109	18.8242	19.0977	37.1253	37.8886	42.9056	32.1705
ENSSSCG00000004105	NUP43		nucleoporin 43 [Source:VGNC Symbol;Acc:VGNC:90982]	6.34991	6.63524	7.36318	6.4076	9.47685	7.74911	9.05761	5.60357	29.2443	28.1779	24.0388	21.4344
ENSSSCG00000008979	NUP54		nucleoporin 54 [Source:VGNC Symbol;Acc:VGNC:98950]	40.3965	34.2893	38.4932	30.6814	33.6479	25.1928	33.1993	34.2794	75.8622	84.8096	78.2475	57.2234
ENSSSCG00000040333	NUP62		nucleoporin 62 [Source:VGNC Symbol;Acc:VGNC:90984]	17.6352	20.2758	17.8273	24.2311	26.6776	26.1575	29.4996	24.4774	60.5592	66.894	50.0584	39.5976
ENSSSCG00000017207	NUP85		nucleoporin 85 [Source:VGNC Symbol;Acc:VGNC:90985]	13.9818	16.8	13.6521	16.5383	20.2936	23.4283	21.1315	16.5255	49.1076	48.5493	51.4539	43.0379
ENSSSCG00000033706	NUP88		nucleoporin 88 [Source:VGNC Symbol;Acc:VGNC:90986]	23.2778	22.6298	22.2849	23.1519	27.5062	28.5238	29.2591	28.3745	44.5323	50.4811	45.1894	44.9518
ENSSSCG00000025830	NUP93		nucleoporin 93 [Source:VGNC Symbol;Acc:VGNC:90987]	28.4783	29.7036	29.494	31.4031	24.0369	26.0017	27.6543	25.8272	67.5513	77.0519	70.606	60.3449
ENSSSCG00000035544	NUSAP1		nucleolar and spindle associated protein 1 [Source:VGNC Symbol;Acc:VGNC:103143]	22.3238	21.1932	20.9093	18.1249	27.2329	23.9768	29.5966	26.9803	62.484	58.5061	77.9801	62.8677
ENSSSCG00000007119	NXT1		nuclear transport factor 2 like export factor 1 [Source:VGNC Symbol;Acc:VGNC:95705]	14.2059	16.258	12.9411	17.4642	15.2692	12.7529	15.2481	9.91889	24.7233	38.6583	25.5374	20.2354
ENSSSCG00000012581	NXT2		nuclear transport factor 2 like export factor 2 [Source:VGNC Symbol;Acc:VGNC:91001]	31.5031	30.3504	34.4702	30.6802	43.433	43.7523	43.4061	43.907	82.9434	71.9545	94.2327	82.9635
ENSSSCG00000027121	ODC1		ornithine decarboxylase 1 [Source:NCBI gene (formerly Entrezgene);Acc:414408]	67.2945	61.3927	73.2308	69.0242	75.2828	95.7206	79.7313	103.902	152.906	328.534	185.217	138.629
ENSSSCG00000005651	ODF2		outer dense fiber of sperm tails 2 [Source:VGNC Symbol;Acc:VGNC:91017]	24.3793	25.9715	22.5469	25.5775	24.7042	22.7725	24.6545	22.1472	48.5166	52.0033	43.0423	38.9433
ENSSSCG00000003831	OMA1		OMA1 zinc metallopeptidase [Source:VGNC Symbol;Acc:VGNC:91039]	6.88469	6.06253	4.94278	5.72191	6.20039	5.42824	5.28989	5.03952	9.626	10.1291	11.0066	6.83616
ENSSSCG00000033921	OR4D2			0	0	0	0	0	0	0	0	0.0620631	0.120444	0.269441	0
ENSSSCG00000016098	ORC2		origin recognition complex subunit 2 [Source:VGNC Symbol;Acc:VGNC:96464]	30.107	31.5006	30.076	29.2879	29.5997	29.2522	29.8847	32.8538	58.1249	64.9493	66.4199	54.7899
ENSSSCG00000004306	ORC3		origin recognition complex subunit 3 [Source:VGNC Symbol;Acc:VGNC:91061]	33.622	31.8184	33.5428	28.6152	32.2723	27.5487	27.8554	28.6779	51.8456	60.5147	64.9497	49.9262
ENSSSCG00000002138	OSGEP		O-sialoglycoprotein endopeptidase [Source:VGNC Symbol;Acc:VGNC:91078]	9.98984	10.9565	9.65475	10.8812	11.5942	9.83247	12.9627	13.9229	28.8668	27.8193	28.4422	21.7703
ENSSSCG00000006073	OSR2	Yes	odd-skipped related transciption factor 2 [Source:VGNC Symbol;Acc:VGNC:91084]	11.9036	15.068	19.6845	16.417	13.7864	12.1501	14.7084	12.3836	23.5905	29.5688	26.4288	25.9994
ENSSSCG00000017868	P2RX5			0.397007	0.456542	0.555338	0.559529	0.228232	0.449698	0.576238	0.513689	0.982288	1.04283	0.777246	0.931281
ENSSSCG00000000377	PA2G4			181.061	186.323	170.648	192.186	261.848	275.858	288.317	249.66	663.212	828.858	657.119	563.997
ENSSSCG00000014831	PAAF1		proteasomal ATPase associated factor 1 [Source:HGNC Symbol;Acc:HGNC:25687]	25.7062	28.267	24.1897	23.4606	27.1794	20.4599	28.5131	26.3429	45.7078	49.3022	47.3102	39.8586
ENSSSCG00000003481	PADI1		peptidyl arginine deiminase 1 [Source:VGNC Symbol;Acc:VGNC:91145]	0.174438	0.165168	0.16485	0.228543	0	0.0557029	0.0352983	0.0351199	1.45217	3.4219	2.29609	0.741418
ENSSSCG00000008901	PAICS		phosphoribosylaminoimidazole carboxylase and phosphoribosylaminoimidazolesuccinocarboxamide synthase [Source:VGNC Symbol;Acc:VGNC:91156]	88.065	108.752	79.2129	82.6134	76.307	80.9353	90.3838	62.057	246.325	295.615	267.13	194.521
ENSSSCG00000010794	PALB2		partner and localizer of BRCA2 [Source:VGNC Symbol;Acc:VGNC:91158]	7.56251	6.81577	8.05904	7.11662	8.97009	10.8208	9.27486	8.72665	19.5836	22.986	15.6493	13.447
ENSSSCG00000010456	PANK1		pantothenate kinase 1 [Source:HGNC Symbol;Acc:HGNC:8598]	5.11634	4.59598	5.95441	5.53609	5.62942	7.57315	5.95706	4.52185	13.3898	16.4217	15.1462	13.4159
ENSSSCG00000000975	PANX2		pannexin 2 [Source:VGNC Symbol;Acc:VGNC:91167]	1.92202	1.50796	2.10486	1.54732	1.66809	2.00342	2.22423	1.86403	5.38236	9.45068	5.58455	3.40979
ENSSSCG00000004968	PAQR5		progestin and adipoQ receptor family member 5 [Source:VGNC Symbol;Acc:VGNC:91175]	0	0	0	0	0	0	0	0	0.0669582	0.19548	0.304336	0
ENSSSCG00000011685	PAQR9			0.221046	0	0	0	0.0463778	0.127044	0.131077	0.0448401	0.283187	0.765103	0.128557	0.380536
ENSSSCG00000023660	PARP1		poly(ADP-ribose) polymerase 1 [Source:VGNC Symbol;Acc:VGNC:96677]	22.9886	24.6519	24.0239	24.1035	27.9735	26.0129	31.7148	22.5278	42.8736	48.5149	43.1471	41.9848
ENSSSCG00000000024	PARVB		parvin beta [Source:VGNC Symbol;Acc:VGNC:91186]	11.9696	16.2139	14.4562	14.3068	18.6873	14.7518	18.3297	17.9552	30.272	33.4804	29.1019	29.9054
ENSSSCG00000038721	PATE2		prostate and testis expressed 2 [Source:VGNC Symbol;Acc:VGNC:91188]	0.576744	0.110038	0.593527	0.387781	0.340792	0.275004	0.402582	0.335956	1.2022	1.30902	0.937262	0.567116
ENSSSCG00000025221	PAXIP1		PAX interacting protein 1 [Source:VGNC Symbol;Acc:VGNC:91198]	8.92952	9.68248	9.58293	12.2307	11.1575	11.9666	12.0964	10.0599	19.2985	24.2365	17.0023	14.8245
ENSSSCG00000030577	PBDC1		polysaccharide biosynthesis domain containing 1 [Source:HGNC Symbol;Acc:HGNC:28790]	56.3294	46.7147	46.8828	51.9557	58.8762	48.2825	55.353	41.9798	101.232	92.9692	101.88	88.8713
ENSSSCG00000013933	PBX4	Yes	PBX homeobox 4 [Source:VGNC Symbol;Acc:VGNC:91206]	2.83587	3.68234	1.5117	3.66865	3.92739	4.37545	5.55929	2.21531	8.94863	7.81849	6.27017	6.46033
ENSSSCG00000020954	PCGF6		polycomb group ring finger 6 [Source:VGNC Symbol;Acc:VGNC:91221]	14.7137	15.0063	12.6323	13.0213	13.6017	11.0524	10.1169	12.6092	21.7311	29.3149	21.9444	13.5927
ENSSSCG00000009557	PCID2		PCI domain containing 2 [Source:VGNC Symbol;Acc:VGNC:91222]	23.7934	24.2871	24.1532	25.0182	20.9436	26.7478	23.6029	23.2698	39.3915	46.2773	38.1996	38.3734
ENSSSCG00000038202	PCNT			6.58463	7.43476	6.46441	6.87327	8.98106	10.7893	9.92605	8.01112	20.735	23.8749	20.2265	18.8294
ENSSSCG00000014169	PCSK1		proprotein convertase subtilisin/kexin type 1 [Source:VGNC Symbol;Acc:VGNC:91230]	0	0	0	0.103046	0.129768	0.0677565	0.0530568	0	0.54376	0.489065	0.172718	0.40831
ENSSSCG00000017608	PCTP			6.86824	5.11303	5.86348	6.38057	8.36632	10.4962	8.27265	7.89934	14.8094	7.76122	19.5219	20.2141
ENSSSCG00000033450	PDAP1		PDGFA associated protein 1 [Source:VGNC Symbol;Acc:VGNC:91239]	18.5733	21.9917	19.4788	22.9684	22.164	26.6974	27.1931	23.2649	44.4944	52.3783	39.9546	35.5902
ENSSSCG00000010599	PDCD11		programmed cell death 11 [Source:VGNC Symbol;Acc:VGNC:91242]	29.6693	30.5583	30.8195	33.9825	35.2359	38.379	36.688	32.9464	72.7428	92.5298	72.7628	64.2944
ENSSSCG00000011465	PDE12		phosphodiesterase 12 [Source:HGNC Symbol;Acc:HGNC:25386]	16.9859	14.9959	18.2553	18.7099	16.0881	17.3076	15.6887	16.048	25.1302	29.0628	28.0497	25.2343
ENSSSCG00000030016	PDE9A		phosphodiesterase 9A [Source:VGNC Symbol;Acc:VGNC:91264]	0.252205	0.18794	0.131817	0.252794	0.144624	0.227222	0.412263	0.080397	0.673668	0.495368	0.45844	0.476065
ENSSSCG00000025881	PDHB		pyruvate dehydrogenase E1 subunit beta [Source:VGNC Symbol;Acc:VGNC:91269]	13.3321	11.1308	10.792	12.0109	16.3734	16.6485	15.3709	12.786	25.7212	23.3851	24.8212	25.9054
ENSSSCG00000036067	PDP2		pyruvate dehyrogenase phosphatase catalytic subunit 2 [Source:VGNC Symbol;Acc:VGNC:91287]	10.4452	10.5645	11.3283	11.3763	12.9811	14.9722	10.9642	10.4536	21.3619	24.6664	23.747	27.0825
ENSSSCG00000006693	PDZK1		PDZ domain containing 1 [Source:VGNC Symbol;Acc:VGNC:98832]	0.396808	0.781055	1.06136	0.788295	0.89388	0.570287	0.478097	1.17604	1.04225	0.89096	1.86382	2.4917
ENSSSCG00000036049	PEG10		paternally expressed 10 [Source:NCBI gene (formerly Entrezgene);Acc:654416]	642.499	494.565	484.727	602.393	405.309	396.837	371.359	471.832	713.346	1240.82	915.349	742.714
ENSSSCG00000010010	PES1		pescadillo ribosomal biosis factor 1 [Source:VGNC Symbol;Acc:VGNC:91317]	25.6349	24.8953	25.0768	28.4331	28.46	30.4934	30.3381	24.8156	50.2257	65.8726	46.1827	38.9859
ENSSSCG00000004134	PEX3		peroxisomal biosis factor 3 [Source:VGNC Symbol;Acc:VGNC:91327]	29.4448	29.7502	24.8137	30.7003	29.1222	24.9332	29.4521	22.2332	46.1729	28.8744	51.7331	65.643
ENSSSCG00000025560	PGLYRP2		peptidoglycan recognition protein 2 [Source:VGNC Symbol;Acc:VGNC:100323]	0.0656116	0.100751	0.606335	0.325832	0.876533	0.766642	0.398679	0.537966	4.431	2.32733	5.01627	7.21977
ENSSSCG00000024655	PHB2		prohibitin 2 [Source:VGNC Symbol;Acc:VGNC:91369]	33.472	39.1999	38.8186	36.8123	32.9691	37.5376	37.6872	33.5961	70.0408	75.5591	77.5227	63.3098
ENSSSCG00000005510	PHF19		PHD finger protein 19 [Source:VGNC Symbol;Acc:VGNC:91381]	11.3545	13.0503	9.98156	11.9536	15.9149	15.3788	16.9847	10.9686	38.8009	40.4867	41.6413	31.853
ENSSSCG00000035082	PHF5A		PHD finger protein 5A [Source:VGNC Symbol;Acc:VGNC:91388]	7.26527	7.18322	7.30922	7.83887	8.09686	8.64028	9.45693	7.00333	21.0375	23.5981	21.5908	17.5653
ENSSSCG00000024722	PIBF1		progesterone immunomodulatory binding factor 1 [Source:VGNC Symbol;Acc:VGNC:91414]	28.7943	25.5652	30.4214	21.6092	24.082	21.5563	20.5254	26.8565	41.7091	58.1298	49.5042	30.194
ENSSSCG00000012134	PIGA		phosphatidylinositol glycan anchor biosynthesis class A [Source:VGNC Symbol;Acc:VGNC:91419]	9.84234	12.8513	9.96444	11.5521	13.956	12.5594	16.5134	14.263	28.6446	26.1635	29.1198	23.6794
ENSSSCG00000035006	PIGW		phosphatidylinositol glycan anchor biosynthesis class W [Source:VGNC Symbol;Acc:VGNC:91431]	9.59936	9.09105	7.57726	8.86138	8.29936	10.6456	7.95996	8.38733	13.4273	15.6895	16.3409	12.5959
ENSSSCG00000003169	PIH1D1		PIH1 domain containing 1 [Source:VGNC Symbol;Acc:VGNC:91433]	21.0668	20.9585	23.1778	23.848	21.7282	22.607	23.134	23.9284	39.8165	48.0748	38.8634	35.6993
ENSSSCG00000028964	PIM2		Pim-2 proto-onco, serine/threonine kinase [Source:VGNC Symbol;Acc:VGNC:91449]	1.14935	0.854146	1.09647	0.845363	1.14512	0.904337	0.896642	1.10295	2.90274	4.89734	2.67422	2.67623
ENSSSCG00000009692	PINX1		PIN2 (TERF1) interacting telomerase inhibitor 1 [Source:HGNC Symbol;Acc:HGNC:30046]	11.8947	12.4085	6.21798	9.80423	13.94	17.388	15.4346	8.56769	30.1552	19.965	28.1944	23.145
ENSSSCG00000023495	PITHD1		PITH domain containing 1 [Source:VGNC Symbol;Acc:VGNC:91463]	29.9517	30.9883	35.6341	34.784	38.3783	39.1446	43.3213	35.4112	90.3154	92.438	98.3661	96.3679
ENSSSCG00000039200	PKD1L2		polycystin 1 like 2 [Source:VGNC Symbol;Acc:VGNC:96631]	0.00748952	0	0	0.0221154	0.00793964	0	0.0151974	0	0.0212762	0.0399416	0.0220491	0.0801785
ENSSSCG00000026718	PLCH1		phospholipase C eta 1 [Source:VGNC Symbol;Acc:VGNC:91521]	0.15398	0.035964	0.0562482	0.0175148	0.0189628	0	0	0.109201	0.375473	0.305059	0.240725	0.140079
ENSSSCG00000008348	PLEK	Yes	pleckstrin [Source:VGNC Symbol;Acc:VGNC:91531]	0	0	0.0143507	0	0.0597031	0	0	0.0144599	0.0539415	0.205614	0.0560423	0.0692759
ENSSSCG00000002292	PLEKHH1		pleckstrin homology, MyTH4 and FERM domain containing H1 [Source:HGNC Symbol;Acc:HGNC:17733]	0	0	0.0144991	0	0.0151386	0.0138001	0	0	0.0799363	0.050217	0.083225	0.0413411
ENSSSCG00000003839	PLPP3		phospholipid phosphatase 3 [Source:VGNC Symbol;Acc:VGNC:98533]	95.1195	87.5403	131.18	102.325	137.724	110.409	184.664	83.7299	317.853	296.343	254.521	243.744
ENSSSCG00000002135	PNP		purine nucleoside phosphorylase [Source:VGNC Symbol;Acc:VGNC:91605]	16.1229	24.7562	19.4603	18.1921	14.2049	16.9478	17.6312	20.1885	32.0262	69.6785	35.1568	21.9149
ENSSSCG00000031882	PNPT1		polyribonucleotide nucleotidyltransferase 1 [Source:VGNC Symbol;Acc:VGNC:91612]	30.8345	28.1857	29.3064	26.5289	29.9235	26.3071	28.9053	27.5335	53.0911	54.801	61.4165	46.3598
ENSSSCG00000022240	POLA1		DNA polymerase alpha 1, catalytic subunit [Source:VGNC Symbol;Acc:VGNC:91626]	7.70372	7.12947	7.83384	6.53952	9.61858	9.46299	10.9408	10.4388	40.9729	45.2456	38.5939	30.6026
ENSSSCG00000016753	POLD2		DNA polymerase delta 2, accessory subunit [Source:VGNC Symbol;Acc:VGNC:91628]	1.3522	1.61605	1.9676	1.81357	2.12332	2.88157	2.31393	1.81529	5.03482	6.33657	4.74859	4.88282
ENSSSCG00000027506	POLD3		DNA polymerase delta 3, accessory subunit [Source:VGNC Symbol;Acc:VGNC:99727]	20.158	18.2182	17.5066	18.0111	18.2787	15.9328	21.3125	22.6792	52.0811	68.1763	53.0391	45.0159
ENSSSCG00000008684	POLN		DNA polymerase nu [Source:VGNC Symbol;Acc:VGNC:91640]	3.0594	2.63913	3.83601	2.98411	4.92798	4.21664	4.6716	4.31592	7.16635	7.68785	8.30248	6.3411
ENSSSCG00000008226	POLR1A		RNA polymerase I subunit A [Source:VGNC Symbol;Acc:VGNC:91642]	34.4073	36.196	32.2105	36.7875	35.719	36.0792	39.0019	31.7376	58.6932	73.7901	57.9443	52.3187
ENSSSCG00000008098	POLR1B		RNA polymerase I subunit B [Source:VGNC Symbol;Acc:VGNC:91643]	35.8783	39.7788	37.8262	41.7409	41.0024	45.7899	47.8665	42.7601	71.926	83.0387	68.5609	63.1075
ENSSSCG00000021472	POLR2E		RNA polymerase II, I and III subunit E [Source:VGNC Symbol;Acc:VGNC:91649]	133.394	143.298	140.22	145.543	176.782	192.602	187.851	146.988	253.146	318.146	285.296	300.69
ENSSSCG00000000116	POLR2F		RNA polymerase II, I and III subunit F [Source:VGNC Symbol;Acc:VGNC:91650]	21.557	23.9618	22.8015	28.0576	27.8274	33.9137	35.2784	32.2662	54.0885	68.6352	57.5341	52.3775
ENSSSCG00000021180	POLR2K		RNA polymerase II, I and III subunit K [Source:VGNC Symbol;Acc:VGNC:98836]	6.27088	5.13568	6.47235	4.49991	5.82386	5.6836	4.49711	6.78626	7.98495	11.4544	9.61234	10.2187
ENSSSCG00000007840	POLR3E		RNA polymerase III subunit E [Source:VGNC Symbol;Acc:VGNC:91657]	9.85234	11.4972	10.1657	9.13068	9.37596	10.6261	10.0494	8.24125	17.359	20.897	14.11	11.6828
ENSSSCG00000007705	POM121C			5.9077	5.92916	5.93707	6.90913	7.38923	9.68473	7.99026	8.36223	12.5458	18.1033	12.4947	11.7127
ENSSSCG00000006078	POP1		POP1 homolog, ribonuclease P/MRP subunit [Source:VGNC Symbol;Acc:VGNC:91663]	13.0418	9.9348	11.1443	11.7621	11.0614	12.0729	11.6028	12.0223	23.5879	36.0945	26.0119	24.1732
ENSSSCG00000007672	POP7		POP7 homolog, ribonuclease P/MRP subunit [Source:VGNC Symbol;Acc:VGNC:91666]	35.7433	39.0996	31.4399	37.673	30.1296	33.4178	40.2087	25.7224	59.4489	64.2702	56.322	48.241
ENSSSCG00000010261	PPA1		inorganic pyrophosphatase 1 [Source:VGNC Symbol;Acc:VGNC:96757]	102.058	83.8101	92.795	94.9687	88.8059	80.2155	79.5487	82.4394	142.561	170.813	192.693	193.717
ENSSSCG00000022788	PPA2		inorganic pyrophosphatase 2 [Source:VGNC Symbol;Acc:VGNC:98208]	45.2403	44.1786	41.3519	44.0234	51.2126	41.0415	50.4214	33.4505	73.3185	93.5616	98.2681	79.4045
ENSSSCG00000027478	PPCDC		phosphopantothenoylcysteine decarboxylase [Source:VGNC Symbol;Acc:VGNC:91688]	6.39799	6.04226	5.894	7.99657	8.20163	9.74824	8.67804	6.03954	16.994	14.3791	16.8121	16.2255
ENSSSCG00000008878	PPID		peptidylprolyl isomerase D [Source:VGNC Symbol;Acc:VGNC:98212]	10.1127	9.45785	9.55844	8.35492	11.2155	11.3854	12.3696	8.10578	23.6094	26.075	21.8033	18.6354
ENSSSCG00000003964	PPIH		peptidylprolyl isomerase H [Source:VGNC Symbol;Acc:VGNC:98215]	31.9851	30.4654	31.5941	32.5453	38.9921	38.2141	33.0881	40.8255	78.0737	85.3964	76.1488	67.7347
ENSSSCG00000040984	PPIL1		peptidylprolyl isomerase like 1 [Source:HGNC Symbol;Acc:HGNC:9260]	30.4375	27.3659	28.0427	30.9571	30.7525	30.1996	30.4948	27.4714	54.7648	56.8855	58.6853	51.9302
ENSSSCG00000038932	PPM1E		protein phosphatase, Mg2+/Mn2+ dependent 1E [Source:VGNC Symbol;Acc:VGNC:91705]	0.0150579	0.0152311	0.061225	0.0581589	0.015922	0	0.0457194	0.0464986	0.114824	0.136808	0.0297598	0.191055
ENSSSCG00000027135	PPM1G		protein phosphatase, Mg2+/Mn2+ dependent 1G [Source:VGNC Symbol;Acc:VGNC:91707]	46.0329	45.6118	43.529	47.4095	52.9933	55.4941	60.3322	52.4315	118.945	138.598	113.274	95.1904
ENSSSCG00000009828	PPP1CC		protein phosphatase 1 catalytic subunit gamma [Source:VGNC Symbol;Acc:VGNC:91716]	90.4556	74.7319	91.9605	74.3906	90.1757	88.7207	93.2946	104.774	167.575	185.23	224.465	182.712
ENSSSCG00000007350	PPP1R16B		protein phosphatase 1 regulatory subunit 16B [Source:VGNC Symbol;Acc:VGNC:95669]	0.566645	0.260021	0.550379	0.822702	0.346779	0.732133	0.515795	0.68596	1.6964	1.16753	1.59979	1.8187
ENSSSCG00000029538	PPP2R1B		protein phosphatase 2 scaffold subunit Abeta [Source:VGNC Symbol;Acc:VGNC:91747]	60.3624	63.109	55.7931	59.6412	63.7061	63.1297	63.1242	61.4574	91.5839	86.7257	111.8	120.482
ENSSSCG00000032029	PPP2R3B			1.96603	2.03368	1.98499	1.85783	2.24942	1.89223	2.25371	2.00354	3.65441	4.55522	3.17608	2.25871
ENSSSCG00000016945	PPWD1		peptidylprolyl isomerase domain and WD repeat containing 1 [Source:VGNC Symbol;Acc:VGNC:91766]	24.7055	26.488	23.2151	21.2389	25.6346	23.9344	24.5115	27.9409	46.0336	42.2333	44.3964	34.7895
ENSSSCG00000003914	PRDX1		peroxiredoxin 1 [Source:VGNC Symbol;Acc:VGNC:98542]	612.353	589.165	624.327	557.62	623.499	589.237	644.04	598.427	1108.5	1131.44	1024.73	987.12
ENSSSCG00000010682	PRDX3		peroxiredoxin 3 [Source:VGNC Symbol;Acc:VGNC:91782]	173.62	169.041	166.508	180.181	195.755	210.28	186.321	176.359	285.447	312.858	381.433	358.18
ENSSSCG00000022742	PRDX6		peroxiredoxin 6 [Source:VGNC Symbol;Acc:VGNC:91785]	106.749	135.599	146.873	160.284	148.097	204.346	149.193	292.208	274.607	350.163	323.7	348.758
ENSSSCG00000037706	PRKAR2B		protein kinase cAMP-dependent type II regulatory subunit beta [Source:VGNC Symbol;Acc:VGNC:91805]	35.0636	21.9006	27.6911	22.5991	27.9445	23.5267	23.3318	17.514	44.0372	31.4915	63.3459	83.2277
ENSSSCG00000003189	PRMT1		protein arginine methyltransferase 1 [Source:VGNC Symbol;Acc:VGNC:91820]	102.394	109.034	95.0446	108.155	80.5539	78.7989	96.779	66.4245	187.311	235.902	181.727	152.217
ENSSSCG00000030045	PRMT5		protein arginine methyltransferase 5 [Source:VGNC Symbol;Acc:VGNC:91822]	37.9448	32.659	31.906	37.0435	38.8758	40.5089	40.5894	35.8579	70.3761	92.5369	72.9193	67.3089
ENSSSCG00000013107	PRPF19		pre-mRNA processing factor 19 [Source:VGNC Symbol;Acc:VGNC:91839]	25.9111	29.58	25.8311	29.3142	31.221	30.5043	37.7888	28.9695	56.5829	68.2314	51.0687	46.0615
ENSSSCG00000028288	PRPF38A		pre-mRNA processing factor 38A [Source:HGNC Symbol;Acc:HGNC:25930]	18.3111	14.3711	17.3519	12.7956	14.2924	15.4875	16.0522	15.6592	26.9205	25.8802	26.5685	20.9864
ENSSSCG00000012560	PRPS1			29.2803	35.4011	31.9798	31.8486	35.7793	40.7231	38.2564	39.3939	70.9724	89.0687	72.5109	64.1316
ENSSSCG00000028135	PRTFDC1		phosphoribosyl transferase domain containing 1 [Source:VGNC Symbol;Acc:VGNC:95996]	58.6915	49.6383	51.1179	54.5952	53.2618	50.9194	53.3942	52.3845	91.2524	96.9772	107.109	104.732
ENSSSCG00000035372	PSCA		prostate stem cell antigen [Source:VGNC Symbol;Acc:VGNC:91894]	0	0	0.123231	0	0	0.112582	0	0.119882	0.111397	0.309903	0.351993	0.635675
ENSSSCG00000020837	PSG9			0.32067	0.467204	0.726878	0.648218	0.578029	0.281651	0.275914	0.854627	1.22123	1.18133	1.6467	1.0386
ENSSSCG00000005183	PSIP1		PC4 and SFRS1 interacting protein 1 [Source:VGNC Symbol;Acc:VGNC:91898]	29.2279	23.6491	27.2033	20.0408	24.611	16.7404	23.4085	27.3449	54.5895	57.648	64.4067	50.7749
ENSSSCG00000006830	PSMA5		proteasome 20S subunit alpha 5 [Source:VGNC Symbol;Acc:VGNC:98838]	148.977	148.552	164.362	137.725	147.972	150.6	154.355	129.298	242.69	274.012	291.826	264.772
ENSSSCG00000001951	PSMA6			37.339	33.888	38.9961	32.8368	41.3378	31.5482	41.1796	36.1517	65.751	66.7193	68.3698	59.2882
ENSSSCG00000017731	PSMD11		proteasome 26S subunit, non-ATPase 11 [Source:VGNC Symbol;Acc:VGNC:91919]	123.578	139.759	132.472	138.507	133.823	134.916	151.733	143.925	218.383	239.269	230.354	213.626
ENSSSCG00000017273	PSMD12		proteasome 26S subunit, non-ATPase 12 [Source:VGNC Symbol;Acc:VGNC:91920]	53.1925	45.7701	53.6494	43.0621	59.366	48.8025	53.2711	52.8887	82.6946	85.1181	94.9004	83.081
ENSSSCG00000015892	PSMD14		proteasome 26S subunit, non-ATPase 14 [Source:VGNC Symbol;Acc:VGNC:95823]	96.2507	93.2874	88.5417	89.6548	98.0742	96.0783	95.1458	91.4312	146.8	154.836	166.425	138.782
ENSSSCG00000002004	PSME2		proteasome activator subunit 2 [Source:NCBI gene (formerly Entrezgene);Acc:397522]	11.0592	8.81665	9.79543	9.07109	7.42836	8.48035	9.93271	5.67852	25.7763	18.3716	24.211	24.9673
ENSSSCG00000017385	PSME3		proteasome activator subunit 3 [Source:VGNC Symbol;Acc:VGNC:91926]	38.8074	39.6373	36.4443	43.6497	50.1408	50.8237	54.2527	46.4803	81	103.875	84.5748	81.3291
ENSSSCG00000031730	PSMG2		proteasome assembly chaperone 2 [Source:HGNC Symbol;Acc:HGNC:24929]	18.6421	17.651	17.1617	17.062	19.6953	21.452	17.0183	17.7247	26.8909	34.6056	31.0949	31.0045
ENSSSCG00000007556	PSMG3		proteasome assembly chaperone 3 [Source:VGNC Symbol;Acc:VGNC:91929]	10.1131	12.214	9.47898	13.8227	13.0908	15.7861	17.725	12.2603	33.8901	39.104	27.3643	26.6458
ENSSSCG00000036988	PSMG4		proteasome assembly chaperone 4 [Source:HGNC Symbol;Acc:HGNC:21108]	8.18873	8.63532	6.09936	9.44622	9.63625	10.5059	12.5136	6.58593	17.3154	21.1765	14.6423	14.1057
ENSSSCG00000002978	PSP-II		porcine seminal protein I [Source:NCBI gene (formerly Entrezgene);Acc:396818]	0	0	0	0.30332	0	0.544686	0	0	0.505984	1.19604	0.751235	1.08094
ENSSSCG00000036975	PSRC1		proline and serine rich coiled-coil 1 [Source:VGNC Symbol;Acc:VGNC:91933]	1.10264	0.968411	0.984215	0.906765	1.22714	1.16884	1.57909	0.810768	4.84487	4.50587	4.87932	3.88953
ENSSSCG00000008225	PTCD3		pentatricopeptide repeat domain 3 [Source:VGNC Symbol;Acc:VGNC:91940]	52.2255	49.3561	44.3338	49.4753	49.263	45.4147	50.1336	46.7287	111.501	118.165	105.473	91.5158
ENSSSCG00000024439	PTGER4		prostaglandin E receptor 4 [Source:VGNC Symbol;Acc:VGNC:91949]	0.84377	0.642334	1.57091	1.44	1.68312	1.57843	1.46205	1.00735	2.14219	2.6143	2.24393	2.70956
ENSSSCG00000000406	PTGES3		prostaglandin E synthase 3 [Source:VGNC Symbol;Acc:VGNC:91952]	321.25	300.057	311.03	291.629	320.435	295.209	318.249	312.506	612.548	654.905	676.097	628.208
ENSSSCG00000037274	PTMA		prothymosin alpha [Source:NCBI gene (formerly Entrezgene);Acc:100294684]	401.077	340.236	363.199	337.155	430.999	397.179	517.076	362.741	1172.17	1185.9	1184.58	1025.94
ENSSSCG00000013226	PTPMT1		protein tyrosine phosphatase mitochondrial 1 [Source:VGNC Symbol;Acc:VGNC:91971]	20.8451	24.8068	16.8477	28.3483	23.3732	20.8369	25.065	21.4345	38.0882	49.7715	39.3528	49.3914
ENSSSCG00000006764	PTPN22		protein tyrosine phosphatase non-receptor type 22 [Source:VGNC Symbol;Acc:VGNC:91978]	0.0447998	0.0920664	0.187303	0.0340397	0.14409	0.270855	0.367428	0	3.57866	2.21909	1.37152	0.136836
ENSSSCG00000017667	PTRH2		peptidyl-tRNA hydrolase 2 [Source:VGNC Symbol;Acc:VGNC:91998]	5.32223	5.38096	6.55038	4.54552	5.2276	4.77036	4.3199	3.88588	9.70158	10.887	9.65186	9.07121
ENSSSCG00000009741	PUS1		pseudouridine synthase 1 [Source:VGNC Symbol;Acc:VGNC:98227]	18.2007	17.9755	16.9767	19.6338	16.9193	20.5112	20.8342	14.7656	31.467	41.3774	29.515	21.2185
ENSSSCG00000015428	PUS7		pseudouridine synthase 7 [Source:HGNC Symbol;Acc:HGNC:26033]	57.4014	55.4084	58.0734	53.9938	64.0969	64.6292	60.2709	61.8362	116.866	127.167	108.167	95.3232
ENSSSCG00000003338	PUSL1		pseudouridine synthase like 1 [Source:VGNC Symbol;Acc:VGNC:98229]	4.46754	6.09164	4.13735	4.83161	5.07395	7.57192	6.8736	3.89944	11.8153	9.60077	10.8154	8.42587
ENSSSCG00000000161	PWP1		PWP1 homolog, endonuclein [Source:VGNC Symbol;Acc:VGNC:92009]	65.3087	73.6194	65.0545	74.978	67.1562	71.4707	66.5434	65.1198	98.3897	137.446	121.193	107.535
ENSSSCG00000022815	PYGB		glycogen phosphorylase B [Source:VGNC Symbol;Acc:VGNC:96525]	4.77756	4.07352	4.58338	6.4048	5.01097	7.23725	4.997	5.49393	8.52336	14.0304	9.87525	10.6118
ENSSSCG00000002280	RAB15		RAB15, member RAS onco family [Source:VGNC Symbol;Acc:VGNC:98239]	0.190183	0.459833	0.251198	0.443228	0.40196	0.216555	0.375662	0.113546	0.907899	0.59287	0.519205	0.665112
ENSSSCG00000021036	RAB3B		RAB3B, member RAS onco family [Source:VGNC Symbol;Acc:VGNC:98265]	0.0648195	0.0668305	0.234788	0.0648956	0.121474	0.111131	0.0666483	0.119241	0.540293	0.399772	0.162059	0.127389
ENSSSCG00000026571	RAB8B		RAB8B, member RAS onco family [Source:VGNC Symbol;Acc:VGNC:98276]	81.4709	70.7975	71.9558	68.9055	78.9541	74.8349	76.4673	95.8107	249.502	122.331	129.122	271.26
ENSSSCG00000036519	RABGGTB			0.60953	2.02743	2.3902	1.49842	1.77288	2.35314	1.52781	2.34445	5.71161	2.06878	2.90544	5.51365
ENSSSCG00000003775	RABGGTB		Rab geranylgeranyltransferase subunit beta [Source:NCBI gene (formerly Entrezgene);Acc:733698]	37.4935	31.7806	32.6733	32.6741	37.0735	31.6029	28.7877	37.428	48.7258	62.1034	60.3333	45.0428
ENSSSCG00000016826	RAD1		RAD1 checkpoint DNA exonuclease [Source:VGNC Symbol;Acc:VGNC:92051]	6.05832	5.74225	6.608	5.37895	6.74332	6.16124	8.30257	6.94205	16	14.7284	17.3911	15.1021
ENSSSCG00000026158	RAD18		RAD18 E3 ubiquitin protein ligase [Source:VGNC Symbol;Acc:VGNC:92053]	15.4017	12.5829	11.2509	13.1396	15.5486	13.6176	15.9692	15.3101	33.044	36.0467	41.2859	28.638
ENSSSCG00000006014	RAD21		RAD21 cohesin complex component [Source:VGNC Symbol;Acc:VGNC:92054]	94.2434	83.6673	88.9543	72.6687	106.179	95.6107	104.906	105.031	215.625	191.798	235.256	200.123
ENSSSCG00000023955	RAD51C		RAD51 paralog C [Source:VGNC Symbol;Acc:VGNC:92059]	5.04225	6.21242	5.02997	3.48506	6.40137	6.14238	5.1997	7.02025	15.7635	17.3344	17.433	12.5522
ENSSSCG00000006101	RAD54B		RAD54 homolog B [Source:VGNC Symbol;Acc:VGNC:98843]	11.1116	7.63589	9.74568	9.26564	11.5491	9.20739	10.0839	8.53865	32.9949	31.7766	35.0764	28.5142
ENSSSCG00000009746	RAN		RAN, member RAS oncogene family [Source:HGNC Symbol;Acc:HGNC:9846]	131.355	127.47	126.996	121.528	155.677	153.71	153.022	137.196	296.414	294.742	327.494	270.452
ENSSSCG00000038726	RANGRF		RAN guanine nucleotide release factor [Source:VGNC Symbol;Acc:VGNC:92083]	1.53584	1.84081	1.2204	1.61793	1.73942	1.54778	1.497	0.799752	2.4919	3.19882	2.42919	2.11956
ENSSSCG00000022060	RASSF10		Ras association domain family member 10 [Source:VGNC Symbol;Acc:VGNC:92123]	0	0	0	0	0	0	0	0	0.0587831	0.0268265	0.0298405	0.119615
ENSSSCG00000039060	RASSF3		Ras association domain family member 3 [Source:VGNC Symbol;Acc:VGNC:92124]	40.9656	47.7457	35.2348	36.4462	58.3263	58.4608	57.6831	43.8407	112.992	112.618	87.1444	64.9602
ENSSSCG00000028423	RBBP4		RB binding protein 4, chromatin remodeling factor [Source:VGNC Symbol;Acc:VGNC:98598]	234.437	227.941	231.83	232.38	204.554	196.92	201.498	213.663	357.039	362.707	409.816	361.085
ENSSSCG00000024419	RBBP8		RB binding protein 8, endonuclease [Source:VGNC Symbol;Acc:VGNC:98599]	29.4894	24.8854	32.1211	22.2181	23.4267	24.0673	20.6756	31.8673	44.8872	52.6915	51.8032	40.2782
ENSSSCG00000007331	RBL1		RB transcriptional corepressor like 1 [Source:VGNC Symbol;Acc:VGNC:96533]	20.8496	18.8073	20.5725	19.0674	24.0932	23.5844	27.8618	25.5787	74.49	85.7159	77.7089	52.5813
ENSSSCG00000038008	RBM14		RNA binding motif protein 14 [Source:VGNC Symbol;Acc:VGNC:92147]	12.2425	15.2189	12.4859	14.9141	17.8807	21.3285	20.0113	16.57	30.9859	36.2363	31.8095	30.3995
ENSSSCG00000006809	RBM15		RNA binding motif protein 15 [Source:VGNC Symbol;Acc:VGNC:92148]	18.5522	17.056	17.1645	16.5436	17.2629	16.8244	18.07	18.8712	28.0033	29.5424	30.4087	27.2007
ENSSSCG00000009868	RBM19		RNA binding motif protein 19 [Source:VGNC Symbol;Acc:VGNC:92150]	20.9933	22.9645	20.1755	24.3366	20.5505	22.0222	22.2054	20.9596	34.1693	48.42	29.9808	26.4432
ENSSSCG00000021591	RBM3		RNA binding motif protein 3 [Source:NCBI gene (formerly Entrezgene);Acc:100627807]	171.938	171.418	167.92	148.894	183.669	157.67	180.121	152.801	281.733	287.375	282.664	257.561
ENSSSCG00000007504	RBM38		RNA binding motif protein 38 [Source:VGNC Symbol;Acc:VGNC:95666]	1.22748	0.620722	1.19546	0.767834	1.03829	1.72153	1.01837	0.937761	2.94477	3.7465	2.83667	3.74347
ENSSSCG00000028509	RBM8A		RNA binding motif protein 8A [Source:VGNC Symbol;Acc:VGNC:92162]	13.8493	14.1727	12.7211	12.3469	12.7945	13.7659	15.7194	11.8554	21.1973	22.2428	22.4033	20.5111
ENSSSCG00000012703	RBMX		RNA binding motif protein X-linked [Source:NCBI gene (formerly Entrezgene);Acc:100158042]	91.3897	89.887	95.519	84.7307	93.9102	84.6566	99.3535	95.0083	193.168	232.205	194.23	166.674
ENSSSCG00000039512	RBP5			0.1298	0.148222	0.148903	0.190419	0.1348	0.446879	0.0756497	0.0564172	1.14485	0.383903	1.29078	1.63783
ENSSSCG00000004549	RBPMS2		RNA binding protein, mRNA processing factor 2 [Source:VGNC Symbol;Acc:VGNC:92166]	1.70861	2.58565	1.40698	2.44217	1.99265	1.95503	1.87648	0.899473	2.95635	4.33175	3.61154	3.62254
ENSSSCG00000029097	RCC1		regulator of chromosome condensation 1 [Source:VGNC Symbol;Acc:VGNC:92175]	13.2026	11.3638	10.1985	12.3944	13.9584	14.5076	15.0109	11.3609	44.6358	49.8935	46.7492	35.7904
ENSSSCG00000003485	RCC2		regulator of chromosome condensation 2 [Source:VGNC Symbol;Acc:VGNC:98547]	32.9133	33.1385	31.2435	36.8195	31.611	31.8577	32.5066	29.3406	62.5231	75.4162	68.8659	57.7414
ENSSSCG00000005217	RCL1		RNA terminal phosphate cyclase like 1 [Source:VGNC Symbol;Acc:VGNC:92180]	17.8655	16.6023	15.8612	17.8412	16.5575	16.5487	19.9589	15.9973	27.4418	28.5853	26.5805	28.2653
ENSSSCG00000017574	RDM1			13.3326	13.0327	15.9814	17.8108	15.1517	20.9928	19.9628	16.8749	34.8841	40.3605	39.9153	31.982
ENSSSCG00000000580	RECQL		RecQ like helicase [Source:VGNC Symbol;Acc:VGNC:92195]	34.4667	37.8265	35.2232	35.3134	47.1866	43.4445	41.1283	50.1284	74.431	76.5468	85.6411	72.0915
ENSSSCG00000009617	REEP4		receptor accessory protein 4 [Source:VGNC Symbol;Acc:VGNC:92200]	2.10585	2.29154	1.66985	2.50013	3.39912	2.72804	3.02631	2.20577	8.87508	7.75439	8.17416	7.2856
ENSSSCG00000012150	REPS2		RALBP1 associated Eps domain containing 2 [Source:VGNC Symbol;Acc:VGNC:92214]	0.370602	0.2684	0.109507	0.409077	0.202036	0.444003	0.128791	0.340201	0.538776	0.403826	0.580245	1.24094
ENSSSCG00000023173	REXO4		REX4 homolog, 3'-5' exonuclease [Source:VGNC Symbol;Acc:VGNC:92229]	8.06935	7.81211	7.28333	9.84224	10.0102	11.742	10.0028	9.82224	17.8785	23.5598	14.7557	11.8375
ENSSSCG00000007855	REXO5		RNA exonuclease 5 [Source:VGNC Symbol;Acc:VGNC:92230]	21.7404	18.178	16.9347	18.6346	29.2733	25.1772	29.4368	25.073	55.1631	59.489	59.2755	46.6651
ENSSSCG00000008788	RFC1		replication factor C subunit 1 [Source:VGNC Symbol;Acc:VGNC:92231]	46.2939	46.4537	42.0885	43.6067	53.0711	51.6451	47.8782	49.405	101.812	92.8461	96.8039	89.5526
ENSSSCG00000028504	RFC2		replication factor C subunit 2 [Source:VGNC Symbol;Acc:VGNC:92232]	28.6697	33.1418	25.9723	30.3001	38.0752	36.6752	46.8908	30.0447	85.9346	95.8847	67.9596	69.536
ENSSSCG00000009349	RFC3		replication factor C subunit 3 [Source:VGNC Symbol;Acc:VGNC:92233]	12.8129	14.3382	14.1973	13.0486	19.6688	11.6521	22.6078	17.3867	62.6035	80.7836	61.4117	46.8336
ENSSSCG00000011804	RFC4		replication factor C subunit 4 [Source:VGNC Symbol;Acc:VGNC:92234]	28.7815	26.4403	22.2297	26.2226	36.5574	33.7852	33.3029	39.7048	87.2555	108.769	101.382	87.1086
ENSSSCG00000009854	RFC5		replication factor C subunit 5 [Source:VGNC Symbol;Acc:VGNC:92235]	9.85285	8.88207	8.40718	9.47057	13.109	12.0461	12.7808	10.9334	38.4822	40.4282	34.7147	30.24
ENSSSCG00000035403	RFX2	Yes	regulatory factor X2 [Source:VGNC Symbol;Acc:VGNC:92244]	0.784758	1.09172	0.979916	0.639374	0.70828	0.543704	1.42349	0.805004	1.28463	2.2974	1.83506	1.69169
ENSSSCG00000006625	RFX5	Yes	regulatory factor X5 [Source:VGNC Symbol;Acc:VGNC:92246]	5.74417	4.18895	5.4756	4.82706	6.60633	5.22876	7.88397	5.11839	11.6563	11.2446	14.0818	17.5644
ENSSSCG00000006262	RGS20		regulator of G protein signaling 20 [Source:VGNC Symbol;Acc:VGNC:92264]	1.08072	1.23247	1.15198	0.98453	1.02589	1.06644	0.865237	1.2431	2.00735	3.80973	2.377	2.33604
ENSSSCG00000000186	RHEBL1		RHEB like 1 [Source:VGNC Symbol;Acc:VGNC:92280]	0.213294	0.180306	0.983026	0.631884	0.785871	0.744375	0.680723	1.42028	2.56905	2.56341	1.97784	0.833591
ENSSSCG00000000738	RHNO1		RAD9-HUS1-RAD1 interacting nuclear orphan 1 [Source:VGNC Symbol;Acc:VGNC:92282]	15.9336	17.9821	16.116	19.6033	21.4316	21.0477	23.6604	16.31	63.3469	71.1248	52.1584	47.194
ENSSSCG00000022312	RHPN2		rhophilin Rho GTPase binding protein 2 [Source:VGNC Symbol;Acc:VGNC:98548]	0.267227	0.568112	0.217296	0.103752	0.368531	0.49008	0.351547	0.437893	3.97145	3.84407	3.32012	2.06381
ENSSSCG00000016395	RIF1		replication timing regulatory factor 1 [Source:VGNC Symbol;Acc:VGNC:95990]	45.016	37.6601	42.6068	37.331	38.8576	35.5051	34.9803	42.0687	80.5473	88.6689	86.0869	64.6275
ENSSSCG00000012950	RIN1			5.944	5.82862	3.66783	5.18095	6.70266	8.56798	7.65186	4.38953	13.5258	16.9938	13.7418	11.3785
ENSSSCG00000001097	RIPOR2		RHO family interacting cell polarization regulator 2 [Source:VGNC Symbol;Acc:VGNC:92322]	1.05637	0.920423	0.714046	0.979953	1.20857	1.17183	0.980918	1.1628	2.01046	4.76012	1.31514	1.40022
ENSSSCG00000039950	RMI1		RecQ mediated genome instability 1 [Source:VGNC Symbol;Acc:VGNC:96104]	11.0853	7.57681	11.1721	7.05536	11.7662	7.92224	11.3784	10.9409	25.2235	30.5205	40.0682	20.3676
ENSSSCG00000013737	RNASEH2A		ribonuclease H2 subunit A [Source:VGNC Symbol;Acc:VGNC:92338]	11.8182	9.58105	10.0045	12.641	14.1494	15.9896	13.8314	13.7919	24.1593	27.0891	23.4624	25.0126
ENSSSCG00000024385	RNASEH2B		ribonuclease H2 subunit B [Source:VGNC Symbol;Acc:VGNC:92339]	15.9655	14.7353	26.28	14.8327	15.5121	14.701	24.2134	19.0585	52.4552	71.8779	52.6518	50.3428
ENSSSCG00000032973	RNF113B			14.8699	15.2081	12.2776	9.47515	16.6541	18.1794	14.9733	14.269	31.677	32.5462	25.3761	23.6848
ENSSSCG00000004502	RNF165		ring finger protein 165 [Source:VGNC Symbol;Acc:VGNC:92366]	0	0	0	0	0	0	0	0	0.0360517	0.0676244	0.0756214	0.112052
ENSSSCG00000038290	RNF182		ring finger protein 182 [Source:VGNC Symbol;Acc:VGNC:92372]	0.0804771	0.269104	0.436026	0.285474	0.112729	0.154011	0.240623	0.823624	0.650146	1.59135	0.576958	1.12097
ENSSSCG00000029113	RNF219		ORC ubiquitin ligase 1 [Source:VGNC Symbol;Acc:VGNC:91011]	27.7288	21.1211	28.1191	23.8874	27.761	24.56	30.4246	28.1613	46.3398	56.593	48.4007	40.1233
ENSSSCG00000017640	RNF43		ring finger protein 43 [Source:VGNC Symbol;Acc:VGNC:99034]	0.191042	0.402367	0.293417	0.261179	0.215821	0.323967	0.303325	0.18387	0.823387	1.43924	0.420845	0.313252
ENSSSCG00000008048	RNPS1		RNA binding protein with serine rich domain 1 [Source:VGNC Symbol;Acc:VGNC:92403]	60.1576	65.5659	59.6733	70.9629	71.7572	77.3417	75.1603	70.8241	124.892	154.126	127.86	121.798
ENSSSCG00000017822	RPA1		replication protein A1 [Source:VGNC Symbol;Acc:VGNC:92413]	60.1308	65.7652	53.6007	58.363	55.1941	58.6393	66.5982	50.2304	99.9248	102.582	105.278	95.688
ENSSSCG00000036311	RPAIN		RPA interacting protein [Source:VGNC Symbol;Acc:VGNC:92416]	0.729684	0.7529	0.798872	0.691908	1.09965	0.680116	0.869537	1.19381	1.70825	1.9419	1.69936	1.34792
ENSSSCG00000003794	RPE65		retinoid isomerohydrolase RPE65 [Source:VGNC Symbol;Acc:VGNC:92420]	0	0.105041	0	0.100817	0.0724728	0.0664081	0.051831	0	0.290359	0.0937606	0.20799	0.448773
ENSSSCG00000022145	RPF1		ribosome production factor 1 homolog [Source:VGNC Symbol;Acc:VGNC:92421]	69.3243	58.9688	63.719	57.6711	53.4395	51.4129	55.4518	67.0442	100.43	125.461	112.955	87.8315
ENSSSCG00000004394	RPF2		ribosome production factor 2 homolog [Source:VGNC Symbol;Acc:VGNC:92422]	24.4379	23.2079	24.2142	23.1748	25.9574	23.6879	24.719	24.6489	48.6482	59.533	52.8391	35.058
ENSSSCG00000039046	RPL36A-HNRNPH2		RPL36A-HNRNPH2 readthrough [Source:HGNC Symbol;Acc:HGNC:48349]	82.8021	58.644	77.0326	56.857	57.2775	70.599	68.9167	90.5953	130.111	175.106	123.399	109.715
ENSSSCG00000026472	RPL7L1		ribosomal protein L7 like 1 [Source:VGNC Symbol;Acc:VGNC:98297]	55.052	55.4134	51.7201	52.5435	54.8093	56.1092	52.74	55.2362	93.9116	119.864	106.735	88.7969
ENSSSCG00000021130	RPP21		ribonuclease P/MRP subunit p21 [Source:VGNC Symbol;Acc:VGNC:92431]	42.1883	55.2728	40.6943	53.9506	47.1252	45.8638	47.3047	55.0216	78.6462	99.353	79.4661	69.9613
ENSSSCG00000001888	RPP25		ribonuclease P and MRP subunit p25 [Source:VGNC Symbol;Acc:VGNC:92432]	0.705583	0.585462	0.898339	0.609887	0.703394	1.37405	1.30651	0.766093	2.78516	5.76593	3.10056	2.01512
ENSSSCG00000010973	RPP25L		ribonuclease P/MRP subunit p25 like [Source:VGNC Symbol;Acc:VGNC:95925]	11.4517	13.5897	11.9407	13.3517	11.3932	11.5889	12.0087	12.9597	19.5632	25.1583	19.0644	18.3474
ENSSSCG00000027110	RPP38		ribonuclease P/MRP subunit p38 [Source:VGNC Symbol;Acc:VGNC:96240]	5.52438	7.56943	6.37328	5.1926	5.18056	4.47122	5.36548	5.93841	10.549	13.8605	8.6759	6.06657
ENSSSCG00000000998	RPP40		ribonuclease P/MRP subunit p40 [Source:VGNC Symbol;Acc:VGNC:92434]	13.422	11.561	13.6574	16.761	14.5013	13.5374	15.6319	13.0902	25.3048	35.5057	29.86	26.1439
ENSSSCG00000002375	RPS6KL1		ribosomal protein S6 kinase like 1 [Source:VGNC Symbol;Acc:VGNC:92448]	0.184742	0.197954	0.226006	0.410747	0.125797	0.0446562	0.222056	0.129346	0.451874	0.42118	0.544745	0.513043
ENSSSCG00000037061	RRP1		ribosomal RNA processing 1 [Source:VGNC Symbol;Acc:VGNC:92464]	11.576	12.3145	10.6233	11.5558	12.3673	12.4821	11.1283	10.4486	20.9695	26.8589	18.2484	16.6793
ENSSSCG00000010514	RRP12		ribosomal RNA processing 12 homolog [Source:VGNC Symbol;Acc:VGNC:92465]	18.4714	20.6507	17.4471	21.1701	16.9892	19.9119	18.6626	15.296	28.9134	39.4674	28.8568	23.6507
ENSSSCG00000021698	RRP1B		ribosomal RNA processing 1B [Source:VGNC Symbol;Acc:VGNC:92466]	8.59207	11.2599	9.11358	8.82907	10.6652	12.1763	12.6383	9.52365	23.8544	37.4907	23.3777	19.3129
ENSSSCG00000033983	RRP7A		ribosomal RNA processing 7 homolog A [Source:HGNC Symbol;Acc:HGNC:24286]	12.5119	13.4553	11.2038	11.7371	12.1029	14.6432	14.5567	11.0566	24.6255	34.0633	22.7124	17.9696
ENSSSCG00000023880	RRP8		ribosomal RNA processing 8 [Source:VGNC Symbol;Acc:VGNC:92467]	14.2697	15.8967	14.5088	17.2745	15.2812	16.354	17.8692	12.9988	25.6254	38.4746	21.3855	18.2806
ENSSSCG00000006214	RRS1		ribosome biosis regulator 1 homolog [Source:VGNC Symbol;Acc:VGNC:92469]	6.62874	8.86004	7.37982	9.83256	11.4285	10.4494	9.02422	10.2135	23.471	30.2792	17.2374	12.9861
ENSSSCG00000023984	RSL1D1		ribosomal L1 domain containing 1 [Source:VGNC Symbol;Acc:VGNC:92477]	29.2338	26.0408	24.7591	27.2824	32.2291	32.262	30.5967	28.5403	65.5456	85.3294	55.6931	54.4176
ENSSSCG00000037690	R-SSC-163200			5.61602	9.35637	8.66983	7.03973	6.25969	7.4	4.71042	5.38705	12.9419	17.4101	17.6813	10.0512
ENSSSCG00000037185	R-SSC-194840			6.59222	5.99729	6.39703	6.28745	7.7384	7.52344	9.64221	9.02628	26.3836	25.7915	23.2681	18.7028
ENSSSCG00000039160	RTEL1			3.94687	4.56316	3.77979	5.07299	6.25308	6.43834	6.63356	4.43776	15.1359	22.052	14.8039	13.3499
ENSSSCG00000011620	RUVBL1		RuvB like AAA ATPase 1 [Source:VGNC Symbol;Acc:VGNC:92521]	41.741	46.1377	35.9888	39.7126	51.201	50.4253	50.9104	44.0952	97.5058	101.677	75.6306	77.1621
ENSSSCG00000003152	RUVBL2		RuvB like AAA ATPase 2 [Source:VGNC Symbol;Acc:VGNC:92522]	31.3315	35.8052	31.4612	36.2827	37.8624	41.7779	43.9151	34.6263	73.1837	93.6516	67.7182	61.9229
ENSSSCG00000003111	SAE1		SUMO1 activating enzyme subunit 1 [Source:VGNC Symbol;Acc:VGNC:92558]	47.9045	44.7804	41.0918	47.6445	45.2438	40.6773	48.5623	36.1916	76.5573	76.8445	79.5922	76.2286
ENSSSCG00000033298	SAMD1		sterile alpha motif domain containing 1 [Source:VGNC Symbol;Acc:VGNC:98299]	13.0011	14.962	13.7761	15.0684	16.6701	20.5735	20.8206	18.3316	33.7851	39.1087	28.3554	29.8895
ENSSSCG00000002972	SARS2			4.41784	4.63794	3.5683	5.4646	4.7184	6.52385	6.81819	4.75165	9.7135	9.78382	8.59241	8.54243
ENSSSCG00000005598	SCAI		suppressor of cancer cell invasion [Source:VGNC Symbol;Acc:VGNC:103170]	9.52959	12.1294	8.169	7.57409	12.2538	11.3603	10.0195	5.66916	16.9961	14.0729	18.0731	18.653
ENSSSCG00000009759	SCARB1		scavenger receptor class B member 1 [Source:VGNC Symbol;Acc:VGNC:92613]	27.9558	37.354	32.8111	34.9087	42.0794	50.1589	57.6573	30.5572	76.3261	72.046	69.0779	78.8229
ENSSSCG00000012152	SCML1			3.59349	3.51441	3.72153	3.47579	3.48603	2.84327	3.30919	2.73436	5.58471	7.31707	8.43657	6.42732
ENSSSCG00000012155	SCML2		Scm polycomb group protein like 2 [Source:VGNC Symbol;Acc:VGNC:92628]	1.93914	2.35443	1.64396	2.46612	2.40883	1.45422	2.56441	1.72884	7.12164	7.24787	8.87073	5.25096
ENSSSCG00000007189	SDCBP2		syndecan binding protein 2 [Source:VGNC Symbol;Acc:VGNC:95652]	0.0781101	0	0.0397855	0.0371992	0	0	0.0406819	0	0.0731326	0.270092	0.0761493	0.262717
ENSSSCG00000010084	SDF2L1			1.00673	0.742174	1.0703	1.11725	1.1489	1.65603	1.13455	1.10066	2.14233	2.18442	2.32427	1.60033
ENSSSCG00000030643	SELENOI		selenoprotein I [Source:VGNC Symbol;Acc:VGNC:92690]	22.1074	24.2345	21.9619	22.0978	29.3662	27.8881	23.0863	22.0331	43.1642	47.8185	62.2879	55.7837
ENSSSCG00000036920	SELENOT		selenoprotein T [Source:NCBI gene (formerly Entrezgene);Acc:100302502]	145.974	141.575	143.284	135.904	133.739	141.265	130.791	147.285	215.933	211.2	259.573	220.879
ENSSSCG00000015398	SEMA3A		semaphorin 3A [Source:VGNC Symbol;Acc:VGNC:92693]	7.578	5.80743	3.40898	9.10312	10.1322	6.67431	6.51597	3.67111	32.4336	27.8668	31.3354	16.9335
ENSSSCG00000023165	SEMA7A		semaphorin 7A (John Milton Hagen blood group) [Source:HGNC Symbol;Acc:HGNC:10741]	0.194756	0.489632	0.142807	0.570942	0.0737745	0.154843	0.244514	0.257411	1.63582	3.84603	1.01774	0.365339
ENSSSCG00000031659	SEPHS1		selenophosphate synthetase 1 [Source:HGNC Symbol;Acc:HGNC:19685]	13.8653	14.3949	14.563	14.4163	14.5879	13.7189	19.3383	12.0109	32.7411	27.2327	31.1934	27.8632
ENSSSCG00000007800	SEPTIN1		septin 1 [Source:VGNC Symbol;Acc:VGNC:92718]	0.215658	0.439229	0.293749	0.330044	0.290583	0.531371	0.245287	0.301605	0.593146	0.607116	0.735951	0.786207
ENSSSCG00000003798	SERBP1		SERPINE1 mRNA binding protein 1 [Source:VGNC Symbol;Acc:VGNC:92727]	54.6657	40.5736	52.6324	37.6659	44.04	38.9806	41.2559	47.8305	79.4222	93.9573	93.2991	69.9602
ENSSSCG00000039757	SF3A2			2.81052	3.27932	3.11864	3.3713	3.60865	4.30836	4.39336	3.39749	7.06877	9.95784	7.26693	6.42052
ENSSSCG00000003643	SF3A3		splicing factor 3a subunit 3 [Source:VGNC Symbol;Acc:VGNC:92770]	20.9022	21.9926	21.1652	21.9629	22.2766	23.1142	23.7412	21.3777	39.8753	45.9864	41.8454	36.2183
ENSSSCG00000012957	SF3B2		splicing factor 3b subunit 2 [Source:VGNC Symbol;Acc:VGNC:92771]	29.5188	30.3793	29.1592	28.0357	31.7199	32.2172	31.5385	27.3634	53.5897	57.947	46.9152	45.7068
ENSSSCG00000025323	SF3B3		splicing factor 3b subunit 3 [Source:VGNC Symbol;Acc:VGNC:92772]	88.8161	96.7132	80.8434	93.1653	104.515	105.297	112.04	87.6246	177.565	179.875	181.018	169.717
ENSSSCG00000006665	SF3B4		splicing factor 3b subunit 4 [Source:VGNC Symbol;Acc:VGNC:98855]	10.7542	10.6266	10.4631	10.443	12.1517	11.1813	11.3642	10.0917	22.5492	25.3789	18.7656	15.9644
ENSSSCG00000010031	SFI1			2.00446	1.45583	1.9871	2.40858	2.34868	1.84643	2.60769	2.16782	5.80942	6.66113	4.99443	4.85415
ENSSSCG00000035290	SFI1			1.93195	1.95838	2.22994	1.47788	2.32641	1.76324	2.67683	2.00534	6.68222	6.21274	4.82937	4.56391
ENSSSCG00000011454	SFMBT1		Scm like with four mbt domains 1 [Source:VGNC Symbol;Acc:VGNC:92773]	3.67956	3.15307	2.9061	3.50688	3.59971	2.75451	2.94096	2.84102	4.36366	6.46388	5.08418	4.91645
ENSSSCG00000035690	SFPQ		splicing factor proline and glutamine rich [Source:VGNC Symbol;Acc:VGNC:98314]	115.752	104.971	109.933	102.663	112.837	100.706	112.742	111.975	176.959	211.218	213.679	180.871
ENSSSCG00000010589	SFXN2		sideroflexin 2 [Source:VGNC Symbol;Acc:VGNC:92784]	6.30492	7.47154	4.94222	8.02528	9.2334	9.52678	9.82202	7.30814	13.7535	16.1426	16.6887	12.4514
ENSSSCG00000037000	SIGMAR1		sigma non-opioid intracellular receptor 1 [Source:VGNC Symbol;Acc:VGNC:96462]	34.1762	34.297	36.0472	37.7669	43.8677	49.6355	48.8035	35.8869	70.7597	74.9001	71.7266	70.2984
ENSSSCG00000035037	SIK1			2.14376	2.18354	1.67815	2.98553	1.90593	2.61784	1.76482	2.16348	2.47748	5.08369	3.03076	3.68117
ENSSSCG00000012982	SIPA1		signal-induced proliferation-associated 1 [Source:VGNC Symbol;Acc:VGNC:92881]	3.99255	5.10286	4.25094	5.86927	4.58081	5.96665	6.69598	4.41967	10.5249	13.3609	10.4613	9.80536
ENSSSCG00000005312	SIT1		signaling threshold regulating transmembrane adaptor 1 [Source:VGNC Symbol;Acc:VGNC:92891]	0	0	0	0	0	0	0	0	0.0247377	0	0.0701691	0.076643
ENSSSCG00000031132	SIVA1		SIVA1 apoptosis inducing factor [Source:HGNC Symbol;Acc:HGNC:17712]	2.58046	2.56021	2.57355	3.04728	2.99559	3.44845	4.24668	2.50475	6.39741	7.16183	6.08709	6.10079
ENSSSCG00000004518	SKA1		spindle and kinetochore associated complex subunit 1 [Source:VGNC Symbol;Acc:VGNC:103176]	9.902	11.311	6.49187	8.92362	9.61465	11.9837	6.38224	8.32569	37.338	53.527	44.8538	29.3911
ENSSSCG00000028249	SKA3		spindle and kinetochore associated complex subunit 3 [Source:VGNC Symbol;Acc:VGNC:92899]	5.86803	5.42776	5.66072	5.51316	7.26601	8.74451	8.78532	8.15018	21.5361	24.5	18.073	15.7761
ENSSSCG00000016911	SKIV2L2		Mtr4 exosome RNA helicase [Source:VGNC Symbol;Acc:VGNC:90470]	67.768	58.4894	59.9059	54.862	57.2408	48.1197	55.2531	56.875	95.3593	99.8678	96.6831	82.9368
ENSSSCG00000016835	SKP2		S-phase kinase associated protein 2 [Source:VGNC Symbol;Acc:VGNC:92907]	8.79012	8.57661	8.99295	9.0282	9.25081	9.03322	11.0841	8.90209	22.8277	30.2572	25.8733	18.5096
ENSSSCG00000008676	SLBP			63.6784	66.6874	53.7436	68.4255	72.5734	76.2552	71.3679	65.3369	117.177	133.152	126.62	108.762
ENSSSCG00000009035	SLC10A7		solute carrier family 10 member 7 [Source:VGNC Symbol;Acc:VGNC:92919]	8.6177	8.2029	9.45842	7.32869	8.65301	9.31636	8.73249	9.43052	12.2836	18.4154	15.8551	12.3594
ENSSSCG00000017262	SLC16A6		solute carrier family 16 member 6 [Source:VGNC Symbol;Acc:VGNC:92946]	0.082846	0.0856219	0.0214052	0.080116	0.0449128	0.0203839	0.150153	0	0.24292	0.380316	0.277236	0.204856
ENSSSCG00000036191	SLC17A2		solute carrier family 17 member 2 [Source:VGNC Symbol;Acc:VGNC:92951]	0.297599	0.133907	0.305622	0.308604	0.315729	0.230453	0.187459	0.445406	1.24295	1.09507	0.919133	0.735528
ENSSSCG00000007027	SLC20A2		solute carrier family 20 member 2 [Source:VGNC Symbol;Acc:VGNC:95498]	22.9728	27.8384	19.5357	26.9518	24.5649	22.2501	30.007	20.074	48.3547	73.8616	42.5395	26.3315
ENSSSCG00000009373	SLC25A15		solute carrier family 25 member 15 [Source:VGNC Symbol;Acc:VGNC:92994]	7.59552	7.65369	7.38963	8.95711	8.88078	8.96678	8.95033	8.57498	13.8963	18.8799	17.6439	16.6854
ENSSSCG00000017208	SLC25A19		solute carrier family 25 member 19 [Source:VGNC Symbol;Acc:VGNC:92997]	3.29809	3.84472	3.85453	3.17398	3.98302	4.87087	4.20048	4.12621	10.7613	11.9399	10.2048	7.91829
ENSSSCG00000012844	SLC25A22		solute carrier family 25 member 22 [Source:VGNC Symbol;Acc:VGNC:92999]	8.18911	10.1141	9.5448	10.8108	13.0818	15.5867	14.4266	10.9417	29.7715	46.6536	26.5987	23.1383
ENSSSCG00000012623	SLC25A5		solute carrier family 25 member 5 [Source:VGNC Symbol;Acc:VGNC:93022]	122.766	126.174	141.26	133.243	155.379	152.567	165.118	154.815	270.799	323.867	304.472	280.628
ENSSSCG00000012540	SLC25A53		solute carrier family 25 member 53 [Source:VGNC Symbol;Acc:VGNC:93023]	0.0796936	0.135597	0	0.15792	0.140822	0.103039	0.0806893	0.109994	0.396203	1.48689	0.286968	0.644398
ENSSSCG00000001700	SLC29A1		solute carrier family 29 member 1 (Augustine blood group) [Source:HGNC Symbol;Acc:HGNC:11003]	15.6272	18.3175	13.1435	20.6161	21.9189	26.1298	22.7581	19.9764	49.3272	66.0469	54.2633	42.0302
ENSSSCG00000034278	SLC31A1		solute carrier family 31 member 1 [Source:VGNC Symbol;Acc:VGNC:103180]	20.396	19.3914	17.227	20.8914	21.475	21.3853	24.6886	15.687	42.0753	37.6216	58.3565	55.2787
ENSSSCG00000014367	SLC35A4		solute carrier family 35 member A4 [Source:VGNC Symbol;Acc:VGNC:93069]	9.70585	11.0615	10.2279	11.6937	10.4896	13.6259	12.2586	8.87604	17.8658	21.434	18.0576	17.4855
ENSSSCG00000000487	SLC35E3		solute carrier family 35 member E3 [Source:VGNC Symbol;Acc:VGNC:93079]	11.4859	12.1934	12.4136	11.3253	14.0728	11.1738	11.6164	12.5394	21.5729	24.6195	27.6256	21.8078
ENSSSCG00000015001	SLC35F2		solute carrier family 35 member F2 [Source:VGNC Symbol;Acc:VGNC:93082]	12.8266	12.5747	10.7273	13.0526	10.432	10.6263	11.8365	8.51688	23.27	22.55	25.8426	25.2595
ENSSSCG00000017086	SLC36A2		solute carrier family 36 member 2 [Source:VGNC Symbol;Acc:VGNC:93089]	0.411433	0.524413	0.519808	0.282391	0.621189	0.504246	0.341898	0.201353	0.905898	0.620194	1.14197	1.12301
ENSSSCG00000027455	SLC39A6		solute carrier family 39 member 6 [Source:VGNC Symbol;Acc:VGNC:93107]	50.5253	51.1848	50.1486	49.4121	59.0985	52.5669	60.9505	60.5149	98.0344	116.816	111.017	88.9088
ENSSSCG00000009169	SLC39A8		solute carrier family 39 member 8 [Source:VGNC Symbol;Acc:VGNC:93109]	0.298853	0.060285	0.121622	0.452783	0.157509	0.114619	0.127257	0.0864059	0.730828	1.61238	0.529459	0.671232
ENSSSCG00000028060	SLC4A8		solute carrier family 4 member 8 [Source:VGNC Symbol;Acc:VGNC:98326]	0.00947186	0.00950147	0	0.12393	0.119458	0.00902218	0.0268058	0.0431824	0.135216	0.0924298	0.199624	0.164187
ENSSSCG00000011641	SLCO2A1		solute carrier organic anion transporter family member 2A1 [Source:VGNC Symbol;Acc:VGNC:93195]	0.0502096	0.0681608	0.131519	0.138005	0.0534848	0.0982493	0.139644	0.177759	0.643182	0.706307	0.383248	0.388717
ENSSSCG00000039419	SLCO4A1		solute carrier organic anion transporter family member 4A1 [Source:VGNC Symbol;Acc:VGNC:95500]	2.21592	4.41441	1.09865	2.64363	0.86594	1.12849	1.90178	0.54171	7.50204	9.69181	4.10007	1.99282
ENSSSCG00000014163	SLF1		SMC5-SMC6 complex localization factor 1 [Source:VGNC Symbol;Acc:VGNC:93200]	4.74839	3.88692	4.43547	4.69709	5.45244	5.84705	4.98938	5.43602	9.52463	11.3301	13.7873	9.25178
ENSSSCG00000028167	SLIRP		SRA stem-loop interacting RNA binding protein [Source:VGNC Symbol;Acc:VGNC:93203]	35.9819	40.1447	29.3923	34.5218	38.5164	30.6791	45.7309	27.6018	76.7962	54.6882	54.3765	68.4019
ENSSSCG00000007954	SLX4		SLX4 structure-specific endonuclease subunit [Source:VGNC Symbol;Acc:VGNC:93215]	2.32221	2.37038	2.3213	2.89087	2.8916	3.02646	3.10521	2.37711	5.72999	7.01011	5.44498	3.8131
ENSSSCG00000012325	SMC1A		structural maintenance of chromosomes 1A [Source:VGNC Symbol;Acc:VGNC:93236]	32.5234	31.2662	28.2995	32.2402	39.8997	38.5693	47.8349	35.2829	85.4102	72.9349	73.7636	73.3875
ENSSSCG00000010625	SMC3		structural maintenance of chromosomes 3 [Source:VGNC Symbol;Acc:VGNC:93239]	60.6732	54.797	56.5497	46.4924	59.8331	55.5092	55.8365	60.393	121.85	118.262	126.839	108.589
ENSSSCG00000011731	SMC4		structural maintenance of chromosomes 4 [Source:VGNC Symbol;Acc:VGNC:93240]	43.3339	34.4305	37.1449	30.5541	48.5104	38.2848	54.2319	50.8696	197.478	200.807	249.477	171.25
ENSSSCG00000008614	SMC6		structural maintenance of chromosomes 6 [Source:VGNC Symbol;Acc:VGNC:93241]	38.3489	33.9718	45.0629	31.9933	35.7103	30.8208	35.6054	41.5603	62.0336	70.5042	58.944	52.1807
ENSSSCG00000010105	SMPD4		sphingomyelin phosphodiesterase 4 [Source:VGNC Symbol;Acc:VGNC:93264]	17.7381	21.7335	16.7556	19.852	21.0994	26.0783	25.1499	17.4589	39.8039	48.8285	40.7486	39.7523
ENSSSCG00000003596	SNRNP40		small nuclear ribonucleoprotein U5 subunit 40 [Source:VGNC Symbol;Acc:VGNC:93294]	42.1952	36.3281	33.4365	39.691	36.2969	34.1947	41.8139	38.0936	74.7255	69.6444	62.4354	55.1139
ENSSSCG00000005786	SNRPA1		small nuclear ribonucleoprotein polypeptide A' [Source:HGNC Symbol;Acc:HGNC:11152]	19.8986	20.0367	15.4316	17.3246	21.2858	20.8421	21.7362	18.3957	41.7444	51.9073	46.6384	39.2748
ENSSSCG00000040857	SNRPB		small nuclear ribonucleoprotein polypeptides B and B1 [Source:HGNC Symbol;Acc:HGNC:11153]	56.0336	55.2278	55.0556	65.4879	69.8278	69.0446	74.1221	62.7089	126.795	143.094	136.627	119.353
ENSSSCG00000003701	SNRPD1		small nuclear ribonucleoprotein D1 polypeptide [Source:VGNC Symbol;Acc:VGNC:98617]	36.7859	30.0216	32.6992	27.7195	29.6079	31.597	32.6688	29.8286	87.4391	96.341	83.4188	73.2657
ENSSSCG00000010058	SNRPD3		small nuclear ribonucleoprotein D3 polypeptide [Source:VGNC Symbol;Acc:VGNC:93296]	57.6425	58.1244	49.3829	63.2824	65.2943	66.1748	69.5658	57.0526	126.785	146.36	127.711	131.116
ENSSSCG00000023562	SNRPE		small nuclear ribonucleoprotein polypeptide E [Source:NCBI gene (formerly Entrezgene);Acc:100038330]	54.9063	49.0899	56.7328	44.1688	56.5168	49.4617	56.3296	35.8364	119.222	101.252	105.633	112.665
ENSSSCG00000000895	SNRPF		small nuclear ribonucleoprotein polypeptide F [Source:NCBI gene (formerly Entrezgene);Acc:100155855]	13.6171	12.6758	10.184	12.9464	16.4933	15.54	16.2615	13.7006	42.7516	47.4546	43.9859	34.4988
ENSSSCG00000024776	SNRPG		small nuclear ribonucleoprotein polypeptide G [Source:HGNC Symbol;Acc:HGNC:11163]	7.30897	6.47589	6.63115	6.31744	10.4148	8.53744	11.178	9.14872	19.8674	17.0473	20.8483	20.0881
ENSSSCG00000000058	SNU13		small nuclear ribonucleoprotein 13 [Source:NCBI gene (formerly Entrezgene);Acc:100155420]	77.8652	83.644	96.4401	84.1507	88.8154	95.2526	113.047	96.623	175.877	253.678	179.889	159.419
ENSSSCG00000021464	SOAT1		sterol O-acyltransferase 1 [Source:VGNC Symbol;Acc:VGNC:93327]	18.9734	16.0673	18.8592	21.0663	22.701	23.3913	22.2589	23.6003	50.5186	51.3235	62.1262	54.8536
ENSSSCG00000036956	SOCS3		suppressor of cytokine signaling 3 [Source:VGNC Symbol;Acc:VGNC:99052]	20.3246	25.7458	22.223	24.8255	16.6131	20.561	14.903	20.9388	37.6948	35.5881	45.2104	49.5896
ENSSSCG00000040317	SOD2		superoxide dismutase 2 [Source:NCBI gene (formerly Entrezgene);Acc:100154319]	82.2562	103.581	129.839	71.4612	79.1865	64.2098	116.519	91.8359	167.942	191.616	184.022	145.158
ENSSSCG00000015378	SP4	Yes	Sp4 transcription factor [Source:VGNC Symbol;Acc:VGNC:93362]	5.5288	4.46482	4.08637	3.87657	3.93088	4.03726	3.55313	4.34343	7.4094	7.56386	8.28939	4.90793
ENSSSCG00000017758	SPAG5		sperm associated antigen 5 [Source:VGNC Symbol;Acc:VGNC:99054]	1.20535	1.3268	0	1.066	1.69033	1.33826	3.30259	0.447764	28.197	30.4865	27.9657	22.1214
ENSSSCG00000033444	SPC24		SPC24 component of NDC80 kinetochore complex [Source:VGNC Symbol;Acc:VGNC:93393]	59.4604	60.3793	36.0741	53.1901	60.1425	65.1551	79.0101	33.0678	115.31	102.229	125.196	141.386
ENSSSCG00000015769	SPCS3		signal peptidase complex subunit 3 [Source:VGNC Symbol;Acc:VGNC:96119]	33.8294	26.4256	32.3041	24.281	32.4186	30.0337	33.7018	36.2869	55.8874	63.3976	69.0388	56.0657
ENSSSCG00000016831	SPEF2		sperm flagellar 2 [Source:NCBI gene (formerly Entrezgene);Acc:733620]	1.08227	1.12624	1.00638	1.28543	1.35271	1.20335	1.01322	0.830047	3.04223	1.56369	2.81698	2.06808
ENSSSCG00000030425	SPHK2		sphingosine kinase 2 [Source:VGNC Symbol;Acc:VGNC:93405]	5.47163	6.2729	5.97422	6.09746	6.2006	7.62625	7.2181	5.32987	9.2845	10.915	12.6032	11.8321
ENSSSCG00000005662	SPOUT1		SPOUT domain containing methyltransferase 1 [Source:VGNC Symbol;Acc:VGNC:93418]	4.79809	6.2811	4.02264	5.76406	6.12448	6.78022	7.91087	4.64259	10.6795	12.8932	11.5405	9.45124
ENSSSCG00000008309	SPR		sepiapterin reductase [Source:HGNC Symbol;Acc:HGNC:11257]	17.5174	17.0313	13.9343	17.7393	16.4938	16.6547	19.8913	10.8455	28.8566	24.1273	30.6503	30.0095
ENSSSCG00000009083	SPRY1		sprouty RTK signaling antagonist 1 [Source:VGNC Symbol;Acc:VGNC:93424]	5.87056	5.63111	3.61393	6.75138	8.88692	9.29199	8.34342	3.39747	17.0825	12.1007	25.0756	21.8755
ENSSSCG00000009482	SPRY2		sprouty RTK signaling antagonist 2 [Source:VGNC Symbol;Acc:VGNC:93425]	24.4335	23.9075	18.4186	29.9894	32.4372	32.24	30.2777	20.4868	73.4582	86.0009	85.7343	86.5767
ENSSSCG00000034345	SPRY3		sprouty RTK signaling antagonist 3 [Source:VGNC Symbol;Acc:VGNC:93426]	0.136811	0.201161	0.347101	0.274791	0.376315	0.517834	0.300915	0.26582	0.650583	0.374813	0.997442	1.02313
ENSSSCG00000022656	SRFBP1		serum response factor binding protein 1 [Source:VGNC Symbol;Acc:VGNC:93453]	29.0399	24.0367	23.6388	16.8833	27.5729	20.7302	18.3935	21.2101	34.1369	53.1531	34.6247	29.2996
ENSSSCG00000023374	SRGN		serglycin [Source:VGNC Symbol;Acc:VGNC:93456]	0	0	0	0	0.109062	0	0	0	0.287841	0.192144	0.108617	0.30281
ENSSSCG00000001554	SRPK1		SRSF protein kinase 1 [Source:VGNC Symbol;Acc:VGNC:93462]	68.0207	65.0424	69.9688	58.9561	58.2206	49.0637	51.1227	58.3954	102.057	125.3	109.807	82.74
ENSSSCG00000032947	SRRM1		serine and arginine repetitive matrix 1 [Source:VGNC Symbol;Acc:VGNC:93467]	30.425	31.1968	32.768	26.1978	30.8775	31.6236	30.5104	31.7935	54.6532	58.4718	54.2214	49.2659
ENSSSCG00000024789	SRRT		serrate, RNA effector molecule [Source:VGNC Symbol;Acc:VGNC:93471]	47.681	47.5865	46.1269	51.8389	52.9481	60.0356	59.2499	50.616	112.907	117.693	113.507	107.768
ENSSSCG00000017626	SRSF1		serine and arginine rich splicing factor 1 [Source:VGNC Symbol;Acc:VGNC:99084]	166.845	165.696	150.614	148.076	169.171	162.578	185.479	148.548	350.566	394.673	376.426	324.185
ENSSSCG00000036592	SRSF2		serine and arginine rich splicing factor 2 [Source:VGNC Symbol;Acc:VGNC:99085]	123.448	108.865	116.8	119.508	130.599	132.389	146.107	122.491	283.433	333.295	321.574	267.309
ENSSSCG00000001564	SRSF3		serine and arginine rich splicing factor 3 [Source:VGNC Symbol;Acc:VGNC:93475]	95.3315	98.9258	90.0614	90.6742	100.794	104.233	111.962	97.0313	210.768	232.513	241.436	198.615
ENSSSCG00000008484	SRSF7		serine and arginine rich splicing factor 7 [Source:VGNC Symbol;Acc:VGNC:93477]	38.912	33.27	34.0539	32.9588	33.5143	32.1125	38.6868	37.5815	88.4604	89.3212	84.1622	62.7761
ENSSSCG00000015938	SSB		small RNA binding exonuclease protection factor La [Source:VGNC Symbol;Acc:VGNC:96599]	47.0484	38.5233	44.9767	37.1058	41.7404	38.4697	41.5615	43.3821	79.713	78.1389	79.638	69.6091
ENSSSCG00000029059	SSRP1	Yes	structure specific recognition protein 1 [Source:VGNC Symbol;Acc:VGNC:93494]	156.208	166.538	154.216	167.472	147.049	151.563	167.336	143.415	272.212	327.06	248.232	250.533
ENSSSCG00000035539	ST8SIA4		ST8 alpha-N-acetyl-neuraminide alpha-2,8-sialyltransferase 4 [Source:VGNC Symbol;Acc:VGNC:93519]	6.5805	7.0015	12.9277	6.11065	6.72751	5.31901	4.4124	6.64091	21.2957	16.0539	16.0346	9.03846
ENSSSCG00000008132	STARD7		StAR related lipid transfer domain containing 7 [Source:VGNC Symbol;Acc:VGNC:93537]	5.76237	6.12575	5.72365	5.93872	6.47805	6.42841	6.35698	4.92873	11.6274	14.2303	12.3122	10.5009
ENSSSCG00000008762	STIM2		stromal interaction molecule 2 [Source:VGNC Symbol;Acc:VGNC:98967]	8.88503	7.95106	10.1189	9.05737	8.91418	7.801	8.93285	9.36205	14.0933	14.636	14.6587	12.4118
ENSSSCG00000021620	STIP1		stress induced phosphoprotein 1 [Source:VGNC Symbol;Acc:VGNC:93548]	44.3475	43.5276	42.3628	44.6117	50.0507	51.4936	56.9051	48.976	104.516	125.095	97.2585	94.4299
ENSSSCG00000016758	STK17A		serine/threonine kinase 17a [Source:HGNC Symbol;Acc:HGNC:11395]	16.9933	15.3712	9.69677	15.7123	16.993	16.1616	16.1053	11.9254	25.7763	20.9207	28.9433	36.7348
ENSSSCG00000010761	STK32C		serine/threonine kinase 32C [Source:VGNC Symbol;Acc:VGNC:93554]	0.704323	0.639467	0.21236	0.761512	0.845203	0.632403	0.212563	0.326869	1.24858	1.69104	2.06406	1.24896
ENSSSCG00000022496	STK39		serine/threonine kinase 39 [Source:VGNC Symbol;Acc:VGNC:98348]	15.4076	17.0037	12.9777	16.3682	15.8639	12.9793	12.2825	9.90486	29.24	23.5581	26.3877	25.5026
ENSSSCG00000010245	STOX1		storkhead box 1 [Source:VGNC Symbol;Acc:VGNC:93569]	0.0282976	0.0393236	0	0.0377784	0.0817538	0.0550515	0	0.147721	0.186766	0.614232	0.38342	0.300304
ENSSSCG00000005582	STRBP		spermatid perinuclear RNA binding protein [Source:VGNC Symbol;Acc:VGNC:93575]	9.17498	7.47855	9.64122	9.42407	9.22649	12.7746	12.7627	11.3817	19.689	16.2631	19.0232	18.5821
ENSSSCG00000022900	SUPT16H		SPT16 homolog, facilitates chromatin remodeling subunit [Source:VGNC Symbol;Acc:VGNC:93622]	75.9744	69.9441	76.502	68.9963	73.7083	66.9825	78.6254	76.8258	134.355	155.44	124.961	106.17
ENSSSCG00000038459	SURF2		surfeit 2 [Source:VGNC Symbol;Acc:VGNC:93630]	2.55959	2.58554	2.32482	3.00445	2.45093	3.17289	3.06544	2.39014	7.77473	12.9293	7.44777	5.86013
ENSSSCG00000011048	SUV39H2		suppressor of variegation 3-9 homolog 2 [Source:VGNC Symbol;Acc:VGNC:95841]	15.9107	14.9729	18.27	13.5253	14.6523	23.1379	13.0575	17.9269	38.321	44.9161	36.762	29.1023
ENSSSCG00000017744	SUZ12		SUZ12 polycomb repressive complex 2 subunit [Source:VGNC Symbol;Acc:VGNC:93638]	60.2379	51.0117	58.7934	47.0183	60.3296	45.1529	57.6252	63.6435	137.155	152.156	152.227	119.371
ENSSSCG00000013740	SYCE2		synaptonemal complex central element protein 2 [Source:HGNC Symbol;Acc:HGNC:27411]	2.01164	2.96503	5.65373	4.14204	6.44712	6.92659	3.48078	2.05186	12.2903	17.6039	13.7484	16.8861
ENSSSCG00000004294	SYNCRIP		synaptotagmin binding cytoplasmic RNA interacting protein [Source:VGNC Symbol;Acc:VGNC:103185]	192.258	166.901	178.79	155.133	183.563	171.533	178.686	189.099	347.723	412.554	366.397	308.483
ENSSSCG00000027617	SYNPR		synaptoporin [Source:VGNC Symbol;Acc:VGNC:93674]	0.988354	1.13294	0.57522	0.477638	0.762713	0.60469	1.53798	0.662391	3.67518	1.78229	2.28532	1.60894
ENSSSCG00000038682	TAF1D		TATA-box binding protein associated factor, RNA polymerase I subunit D [Source:VGNC Symbol;Acc:VGNC:93714]	84.2688	71.185	83.6258	65.4474	78.0078	78.4454	84.5306	100.671	167.833	208.307	163.738	125.194
ENSSSCG00000020665	TAF6L		TATA-box binding protein associated factor 6 like [Source:VGNC Symbol;Acc:VGNC:93720]	4.5233	5.0428	4.76106	5.55477	4.76499	5.46194	4.80315	4.44079	8.03079	9.55345	8.19353	8.07272
ENSSSCG00000006395	TAGLN2		transgelin 2 [Source:VGNC Symbol;Acc:VGNC:98875]	247.619	308.883	262.502	293.246	332.157	361.276	386.508	337.448	605.804	619.872	549.166	562.938
ENSSSCG00000031767	TANGO6			9.35785	11.3822	12.3375	13.0438	11.192	12.8753	12.0877	11.9904	19.6846	20.5617	19.9921	16.8126
ENSSSCG00000023126	TARDBP		TAR DNA binding protein [Source:VGNC Symbol;Acc:VGNC:98624]	46.8951	41.5497	47.6847	42.112	49.2214	44.8822	47.1541	51.0217	83.8	80.5866	92.4057	80.5301
ENSSSCG00000005987	TBC1D31		TBC1 domain family member 31 [Source:VGNC Symbol;Acc:VGNC:93776]	13.9683	11.6929	11.6722	11.7444	14.845	12.7332	12.9981	14.0463	21.7255	26.9008	24.8883	21.4251
ENSSSCG00000016732	TBRG4		transforming growth factor beta regulator 4 [Source:NCBI gene (formerly Entrezgene);Acc:397641]	21.5498	22.9291	18.9619	27.9816	28.8959	32.2358	28.4983	24.8842	49.6147	71.7358	54.8839	45.9122
ENSSSCG00000014450	TCOF1		treacle ribosome biosis factor 1 [Source:VGNC Symbol;Acc:VGNC:93831]	3.22078	3.8609	3.69838	4.02012	4.14948	5.45773	4.90488	4.13939	11.1614	18.6958	10.6955	9.09188
ENSSSCG00000004048	TCP1		t-complex 1 [Source:VGNC Symbol;Acc:VGNC:93832]	207.794	206.369	189.034	221.138	243.724	256.854	257.483	221.47	423.516	499.807	451.465	432.9
ENSSSCG00000002431	TDP1		tyrosyl-DNA phosphodiesterase 1 [Source:VGNC Symbol;Acc:VGNC:93844]	4.14978	4.60545	2.75448	4.78152	4.63303	4.68578	4.4658	4.04613	11.0154	14.5164	10.0919	9.44227
ENSSSCG00000021218	TDRD6		tudor domain containing 6 [Source:VGNC Symbol;Acc:VGNC:93850]	0	0.0883296	0.0632669	0	0.0396051	0.060099	0.0250884	0.038447	0.128938	0.133392	0.158756	0.145386
ENSSSCG00000000736	TEAD4	Yes	TEA domain transcription factor 4 [Source:VGNC Symbol;Acc:VGNC:93856]	23.2152	25.5029	22.8415	21.6771	20.2475	24.8649	21.4499	25.2227	39.894	42.8664	31.0231	33.1012
ENSSSCG00000004680	TERB2		telomere repeat binding bouquet formation protein 2 [Source:VGNC Symbol;Acc:VGNC:93880]	0	0	0.0625338	0	0	0.058883	0	0	0.132015	0	0.435158	0.18285
ENSSSCG00000009531	TEX30		testis expressed 30 [Source:VGNC Symbol;Acc:VGNC:93898]	7.99144	6.9748	7.9603	10.6276	15.034	12.8169	10.9115	9.35709	37.3281	39.3443	42.7799	28.0099
ENSSSCG00000000740	TEX52		testis expressed 52 [Source:HGNC Symbol;Acc:HGNC:53643]	0	0	0	0	0	0	0	0	0.0705769	0.34452	0.532311	0.150298
ENSSSCG00000040185	TFAM	Yes	transcription factor A, mitochondrial [Source:NCBI gene (formerly Entrezgene);Acc:397279]	25.3676	16.8934	24.6337	18.4744	21.1826	17.3761	18.8916	24.3817	35.4373	35.2909	47.4998	42.3782
ENSSSCG00000040215	TFAP4	Yes	transcription factor AP-4 [Source:VGNC Symbol;Acc:VGNC:93912]	1.43603	1.6256	1.47039	1.1864	1.53796	1.50194	2.13941	1.33636	3.3234	6.75245	3.3371	2.75444
ENSSSCG00000009560	TFDP1	Yes	transcription factor Dp-1 [Source:HGNC Symbol;Acc:HGNC:11749]	24.0378	24.4301	21.2173	23.6728	27.6497	28.3439	29.4782	23.475	51.2172	61.3853	51.0018	43.9133
ENSSSCG00000016032	TFPI		tissue factor pathway inhibitor [Source:VGNC Symbol;Acc:VGNC:98366]	0.568628	0.66694	0.384405	0.169245	0.430962	0.235391	0.5607	0.550135	1.6573	2.47978	2.45162	1.0113
ENSSSCG00000008326	TGFA		transforming growth factor alpha [Source:VGNC Symbol;Acc:VGNC:93928]	0.450601	0.137883	0.184394	0.383091	0.327046	0.918004	0.368699	0.27825	0.650611	1.00594	1.29004	1.4036
ENSSSCG00000003017	TGFB1		transforming growth factor beta 1 [Source:VGNC Symbol;Acc:VGNC:98656]	6.99099	8.9077	7.25363	7.89984	5.50008	4.84075	4.29272	3.65711	12.0393	14.6733	13.1797	9.72296
ENSSSCG00000036002	TGIF2	Yes	TGFB induced factor homeobox 2 [Source:VGNC Symbol;Acc:VGNC:95656]	4.01333	3.72043	5.9542	4.8262	5.11808	4.41138	3.37145	4.11967	5.84359	9.33279	7.20643	6.97462
ENSSSCG00000006614	THEM5		thioesterase superfamily member 5 [Source:VGNC Symbol;Acc:VGNC:93952]	0	0	0	0	0	0	0	0	0.14399	0.701009	0.156744	0.454573
ENSSSCG00000014061	THOC3		THO complex 3 [Source:VGNC Symbol;Acc:VGNC:93958]	16.0898	18.9618	17.4435	14.4821	13.6041	15.9341	16.9258	14.4968	26.3549	32.9845	27.037	24.7989
ENSSSCG00000013468	THOP1		thimet oligopeptidase 1 [Source:VGNC Symbol;Acc:VGNC:93961]	15.5373	16.8305	13.986	18.1884	21.2268	22.7648	25.0373	19.5228	50.6237	65.7409	51.2974	40.1148
ENSSSCG00000009377	THSD1		thrombospondin type 1 domain containing 1 [Source:VGNC Symbol;Acc:VGNC:93966]	2.35563	2.3523	1.73742	2.13319	1.71491	1.40974	2.21193	2.0777	3.49827	3.69599	3.43742	2.84136
ENSSSCG00000024748	THUMPD1		THUMP domain containing 1 [Source:VGNC Symbol;Acc:VGNC:93970]	34.672	30.0372	33.1061	28.614	31.0092	25.4527	25.9456	27.074	49.434	51.9711	51.6993	44.2701
ENSSSCG00000040355	TICRR		TOPBP1 interacting checkpoint and replication regulator [Source:VGNC Symbol;Acc:VGNC:93977]	3.11025	2.68224	3.16551	2.89273	3.65276	3.69678	4.88321	3.54639	15.1891	19.473	16.9609	13.1315
ENSSSCG00000012994	TIGD3		tigger transposable element derived 3 [Source:VGNC Symbol;Acc:VGNC:93982]	0.374314	0.792671	0.497018	0.765811	0.428601	0.280565	0.998214	0.259899	1.95767	2.10749	1.81425	0.959227
ENSSSCG00000022757	TIMM13			22.6042	23.3198	23.3123	24.6488	27.1973	30.9347	30.1395	26.2625	45.5987	63.0103	47.7929	38.9331
ENSSSCG00000033700	TIMM23B			36.9096	33.7653	33.0789	31.0817	36.5649	39.0839	35.2088	32.4796	62.7449	65.6823	68.886	59.9555
ENSSSCG00000013591	TIMM44		translocase of inner mitochondrial membrane 44 [Source:VGNC Symbol;Acc:VGNC:93990]	11.6455	16.3776	11.5205	13.7373	19.6823	15.3907	15.1076	11.7988	31.7165	33.8904	28.5563	29.9558
ENSSSCG00000026612	TIMM50		translocase of inner mitochondrial membrane 50 [Source:VGNC Symbol;Acc:VGNC:93991]	65.2627	64.2255	69.6567	66.5824	68.3913	78.1507	76.8315	66.2778	146.031	189.714	145.826	139.258
ENSSSCG00000012494	TIMM8A		translocase of inner mitochondrial membrane 8A [Source:VGNC Symbol;Acc:VGNC:93992]	23.8325	24.6156	20.1438	24.7405	25.0352	22.6155	30.1685	24.0892	56.3821	84.415	64.9138	50.706
ENSSSCG00000033000	TIMP4		TIMP metallopeptidase inhibitor 4 [Source:VGNC Symbol;Acc:VGNC:93997]	0.0801072	0	0.464401	0.441846	0.500146	0.560624	0.597848	0.320214	1.2877	1.61559	2.32896	2.64489
ENSSSCG00000004942	TIPIN		TIMELESS interacting protein [Source:VGNC Symbol;Acc:VGNC:94001]	7.08013	7.92672	7.78876	7.35821	7.79252	9.11352	7.39191	10.0565	20.0107	22.4523	19.3933	14.1802
ENSSSCG00000007866	TMC7		transmembrane channel like 7 [Source:VGNC Symbol;Acc:VGNC:94044]	0.896306	1.37867	1.01894	1.06847	1.39315	1.15545	1.01849	1.08089	2.10285	2.00103	2.22089	1.57964
ENSSSCG00000014370	TMCO6		transmembrane and coiled-coil domains 6 [Source:VGNC Symbol;Acc:VGNC:94052]	5.76965	5.80951	6.44079	8.67181	4.97794	7.38633	6.2288	4.7181	11.2972	14.5343	9.54827	8.0035
ENSSSCG00000040439	TMED5		transmembrane p24 trafficking protein 5 [Source:VGNC Symbol;Acc:VGNC:94057]	87.5722	67.3245	83.0178	66.3857	79.0597	68.9094	69.7057	79.8839	118.484	134.002	167.288	128.118
ENSSSCG00000025856	TMEM106A		transmembrane protein 106A [Source:VGNC Symbol;Acc:VGNC:94063]	1.89226	1.52597	1.5525	1.57963	1.29228	0.565372	0.652312	0.635336	2.29594	3.72796	3.30477	2.70421
ENSSSCG00000027528	TMEM107		transmembrane protein 107 [Source:VGNC Symbol;Acc:VGNC:94064]	3.34631	2.7232	4.86362	2.93989	5.03147	4.13676	4.65171	4.64741	7.63797	8.24601	10.2147	11.0477
ENSSSCG00000035619	TMEM135		transmembrane protein 135 [Source:VGNC Symbol;Acc:VGNC:94085]	28.0447	26.0341	33.2222	25.6689	33.157	36.4538	29.7148	32.0148	51.858	33.8691	67.0827	80.2875
ENSSSCG00000008874	TMEM144		transmembrane protein 144 [Source:VGNC Symbol;Acc:VGNC:94091]	0.96906	0.654402	0.450749	0.537767	0.782953	0.771122	1.24323	1.05186	2.23907	2.6983	2.00265	1.43542
ENSSSCG00000014148	TMEM161B		transmembrane protein 161B [Source:VGNC Symbol;Acc:VGNC:94102]	15.7133	20.3518	21.2209	15.9426	18.6557	17.8415	16.8021	20.8093	28.7196	32.463	32.7098	29.1865
ENSSSCG00000015742	TMEM177		transmembrane protein 177 [Source:VGNC Symbol;Acc:VGNC:96166]	1.59096	1.70777	2.14274	1.45224	1.67643	1.98145	1.93858	2.16515	2.97638	6.28242	2.97196	2.35822
ENSSSCG00000003393	TMEM201		transmembrane protein 201 [Source:VGNC Symbol;Acc:VGNC:94131]	2.21403	2.6992	2.63985	3.05963	2.57809	2.74473	2.92577	2.28181	3.94631	7.30763	4.02787	4.33343
ENSSSCG00000035360	TMEM235		transmembrane protein 235 [Source:VGNC Symbol;Acc:VGNC:99090]	0.0966864	0	0	0.081368	0	0.232136	0.378944	0	0.939286	0.956532	0.987098	1.09069
ENSSSCG00000025326	TMEM243		transmembrane protein 243 [Source:VGNC Symbol;Acc:VGNC:94153]	11.153	9.74628	10.9421	12.7446	16.734	14.7351	14.4702	12.4949	21.4036	22.8701	25.1192	25.1625
ENSSSCG00000024300	TMEM254		transmembrane protein 254 [Source:VGNC Symbol;Acc:VGNC:94160]	15.6944	13.7589	17.7072	15.1199	22.9059	23.64	22.6161	20.3102	43.2344	43.6119	52.2227	53.4231
ENSSSCG00000038487	TMPO		thymopoietin [Source:NCBI gene (formerly Entrezgene);Acc:100512350]	27.013	24.8065	24.8797	20.8906	31.5831	27.2264	29.651	34.0094	96.2922	99.5435	138.644	93.3756
ENSSSCG00000028695	TMSB15A			5.50931	3.75585	10.7089	7.60182	10.065	7.22641	8.67256	19.9526	25.2098	67.3471	47.9816	41.6464
ENSSSCG00000012517	TMSB15B			3.31666	4.38203	0.473401	6.03228	4.75675	5.52571	5.25624	0.487538	16.4293	2.32168	18.4485	19.342
ENSSSCG00000038422	TMX1		thioredoxin related transmembrane protein 1 [Source:VGNC Symbol;Acc:VGNC:94247]	150.13	131.702	123.534	125.392	185.845	163.451	167.098	148.544	259.92	237.346	314.122	287.485
ENSSSCG00000023716	TNFAIP6		TNF alpha induced protein 6 [Source:VGNC Symbol;Acc:VGNC:95544]	61.5792	39.9009	27.2513	65.9911	70.7582	70.8968	44.6098	25.9494	171.991	63.6495	178.186	221.828
ENSSSCG00000034615	TNFAIP8L1		TNF alpha induced protein 8 like 1 [Source:VGNC Symbol;Acc:VGNC:94254]	2.77691	2.38731	1.68844	2.51052	2.70793	2.86891	3.64046	2.44846	8.00405	9.639	6.82992	5.64264
ENSSSCG00000040134	TNFRSF13B		TNF receptor superfamily member 13B [Source:VGNC Symbol;Acc:VGNC:94259]	0.354079	0.436432	0.317961	0.418051	0.416988	0.491453	0.397124	0.236567	0.72196	0.792901	0.535102	0.683885
ENSSSCG00000003918	TOE1		target of EGR1, exonuclease [Source:VGNC Symbol;Acc:VGNC:94299]	2.50629	3.72385	4.41421	3.90547	3.77806	4.29101	3.75274	2.42367	11.5294	15.2767	10.2266	8.32556
ENSSSCG00000010158	TOMM20		translocase of outer mitochondrial membrane 20 [Source:HGNC Symbol;Acc:HGNC:20947]	39.278	35.6076	38.6731	38.2833	34.374	35.1614	32.4215	34.7734	55.2653	77.401	71.0886	55.8688
ENSSSCG00000003089	TOMM40		translocase of outer mitochondrial membrane 40 [Source:VGNC Symbol;Acc:VGNC:94305]	43.3108	46.3262	39.7929	50.8168	65.6508	77.036	60.6552	51.2753	120.247	167.068	126.243	115.893
ENSSSCG00000021966	TOPBP1		DNA topoisomerase II binding protein 1 [Source:VGNC Symbol;Acc:VGNC:94315]	55.3798	53.5069	55.6832	50.736	68.1121	65.3908	70.9164	68.0991	151.106	182.042	180.147	153.101
ENSSSCG00000022202	TOX2	Yes	TOX high mobility group box family member 2 [Source:VGNC Symbol;Acc:VGNC:95734]	0.576148	0.875102	1.36489	0.545986	0.369181	0.449586	1.02233	1.44692	4.30733	6.68802	1.91488	0.788355
ENSSSCG00000008586	TP53I3		tumor protein p53 inducible protein 3 [Source:VGNC Symbol;Acc:VGNC:94328]	1.76903	1.68793	2.42936	1.78485	2.02726	0.751309	1.37241	1.20229	3.82625	4.18012	4.29479	2.08583
ENSSSCG00000006556	TPM3		tropomyosin 3 [Source:VGNC Symbol;Acc:VGNC:98877]	138.372	161.506	146.449	161.429	146.222	156.843	176.292	155.552	335.324	376.37	355.449	301.168
ENSSSCG00000001073	TPMT		thiopurine S-methyltransferase [Source:VGNC Symbol;Acc:VGNC:94340]	12.5754	11.7041	8.71319	10.37	10.7422	10.8656	10.2897	10.3441	18.6048	20.3192	21.8521	17.1854
ENSSSCG00000030225	TRA2B		transformer 2 beta homolog [Source:VGNC Symbol;Acc:VGNC:94354]	87.8552	72.4588	80.7304	70.1594	75.4771	74.6099	75.8661	85.116	142.302	184.138	205.628	147.667
ENSSSCG00000037920	TRIM28		tripartite motif containing 28 [Source:VGNC Symbol;Acc:VGNC:94403]	39.9656	40.0003	35.6327	43.7048	42.4595	44.832	47.6466	35.8127	77.0516	89.8109	77.9377	74.292
ENSSSCG00000023727	TRIM37		tripartite motif containing 37 [Source:VGNC Symbol;Acc:VGNC:94410]	43.2621	46.2423	41.2055	38.908	36.8014	32.4341	38.4345	33.5268	77.0293	80.3385	83.5871	67.5675
ENSSSCG00000037835	TRIM7		tripartite motif containing 7 [Source:VGNC Symbol;Acc:VGNC:94430]	0.0496555	0.0250911	0.050596	0.0482968	0.0130975	0.0591933	0	0.025191	0.105959	0.220904	0.0491765	0.0850702
ENSSSCG00000005025	TRIM9		tripartite motif containing 9 [Source:VGNC Symbol;Acc:VGNC:94434]	0.512568	1.02699	0.507746	1.18404	0.233718	0.264591	0.370026	0.228851	4.63842	5.48028	3.21627	1.37578
ENSSSCG00000011956	TRMT10C		tRNA methyltransferase 10C, mitochondrial RNase P subunit [Source:HGNC Symbol;Acc:HGNC:26022]	24.1417	18.2113	20.3815	21.3069	18.0963	20.2551	18.5854	18.954	27.6908	33.6301	38.1203	32.6732
ENSSSCG00000013029	TRMT112		tRNA methyltransferase subunit 11-2 [Source:VGNC Symbol;Acc:VGNC:94445]	48.4211	45.9388	46.2078	51.4073	47.2038	49.0418	50.3233	46.8571	79.1953	89.9549	76.0829	74.1616
ENSSSCG00000010136	TRMT2A		tRNA methyltransferase 2 homolog A [Source:VGNC Symbol;Acc:VGNC:94448]	12.3136	13.8415	11.5235	13.8647	14.5028	13.6031	15.807	11.7262	22.9754	36.0647	26.8337	21.4205
ENSSSCG00000034738	TRMT61A		tRNA methyltransferase 61A [Source:VGNC Symbol;Acc:VGNC:94452]	10.1709	11.2708	9.39294	13.0128	11.4674	15.4913	14.9381	11.5384	20.7324	29.0086	20.6292	16.4293
ENSSSCG00000009362	TRPC4		transient receptor potential cation channel subfamily C member 4 [Source:VGNC Symbol;Acc:VGNC:94462]	1.57838	1.16113	1.47754	2.60429	0.68802	0.75031	0.341518	0.962929	6.45381	4.11717	3.34242	1.6333
ENSSSCG00000016620	TSPAN12		tetraspanin 12 [Source:VGNC Symbol;Acc:VGNC:94501]	4.5747	4.04174	3.69778	4.67391	6.68063	5.36507	3.96001	5.5881	12.8945	14.8694	19.4696	10.644
ENSSSCG00000015362	TSPAN13		tetraspanin 13 [Source:VGNC Symbol;Acc:VGNC:94502]	0.587307	0.770658	1.86593	1.72249	1.23179	1.39447	1.16655	1.66409	2.26323	1.77949	2.6438	3.0088
ENSSSCG00000016570	TSPAN33		tetraspanin 33 [Source:VGNC Symbol;Acc:VGNC:94512]	1.65102	1.2767	2.48456	1.65902	1.9527	1.49758	1.07895	1.46046	3.27143	5.50571	3.55989	2.90335
ENSSSCG00000029813	TSPAN5		tetraspanin 5 [Source:VGNC Symbol;Acc:VGNC:94514]	32.0809	32.6787	33.237	28.2438	32.021	22.5442	37.1586	22.7297	50.3562	50.3579	53.9975	53.7744
ENSSSCG00000038534	TSR1		TSR1 ribosome maturation factor [Source:VGNC Symbol;Acc:VGNC:94521]	47.492	45.8611	46.8691	48.6694	51.6981	53.6989	56.5488	45.0552	93.7557	121.105	93.4401	79.7799
ENSSSCG00000036015	TSSC4		tumor suppressing subtransferable candidate 4 [Source:HGNC Symbol;Acc:HGNC:12386]	8.12319	8.22618	7.87034	9.11311	9.69415	11.0451	10.0971	7.27306	15.3488	21.0487	14.3898	13.0043
ENSSSCG00000008512	TTC27		tetratricopeptide repeat domain 27 [Source:VGNC Symbol;Acc:VGNC:94542]	43.7386	40.2148	47.9196	41.5568	35.7233	35.0817	38.1868	40.4035	65.8047	88.1431	69.9963	52.5167
ENSSSCG00000035472	TTC9C		tetratricopeptide repeat domain 9C [Source:VGNC Symbol;Acc:VGNC:94561]	16.9499	17.7223	14.7798	17.1001	21.8736	19.9074	19.9772	22.0442	34.3674	37.894	30.2922	31.6894
ENSSSCG00000006733	TTF2		transcription termination factor 2 [Source:VGNC Symbol;Acc:VGNC:94563]	14.8831	14.4349	12.1861	14.1522	16.428	16.437	19.3562	13.032	43.1243	39.1513	41.158	35.5048
ENSSSCG00000000034	TTLL12		tubulin tyrosine ligase like 12 [Source:VGNC Symbol;Acc:VGNC:94568]	58.499	82.3881	75.2971	75.745	70.0286	83.3584	93.1091	71.0336	161.3	183.028	122.175	124.894
ENSSSCG00000000190	TUBA1A		tubulin alpha 1a [Source:NCBI gene (formerly Entrezgene);Acc:100135051]	2938	3394.29	3046.48	3488.51	3468.4	3989.78	3823.48	2959.13	6404.38	6868.52	6049.92	5420.19
ENSSSCG00000029077	TUBAL3		tubulin alpha like 3 [Source:VGNC Symbol;Acc:VGNC:96012]	0.760172	0.699372	0.588883	0.603597	0.634842	0.644724	0.518816	0.597969	0.923841	0.879689	1.57137	1.13769
ENSSSCG00000001379	TUBB		tubulin beta class I [Source:VGNC Symbol;Acc:VGNC:94578]	430.527	465.278	451.909	457.731	507.583	586.095	584.335	447.267	1054.14	1229.87	1036.84	933.362
ENSSSCG00000017669	TUBD1		tubulin delta 1 [Source:VGNC Symbol;Acc:VGNC:94582]	8.76149	6.76881	8.03715	7.20865	9.83412	10.5822	10.5942	8.94267	17.7829	12.9426	21.4527	20.4105
ENSSSCG00000004423	TUBE1		tubulin epsilon 1 [Source:VGNC Symbol;Acc:VGNC:94583]	4.03013	5.51761	5.64751	4.15755	5.17279	4.04862	5.37668	5.5636	17.0912	22.9812	19.3517	12.5306
ENSSSCG00000027105	TUBGCP5		tubulin gamma complex associated protein 5 [Source:VGNC Symbol;Acc:VGNC:95890]	11.0719	11.1536	13.896	10.6247	11.6474	9.3048	10.7541	11.7114	23.8158	28.7211	28.6562	20.055
ENSSSCG00000007803	TUFM		Tu translation elongation factor, mitochondrial [Source:VGNC Symbol;Acc:VGNC:94588]	53.2136	55.4893	42.6028	51.9257	53.1119	55.8916	54.7122	45.9503	98.5417	104.445	93.7849	98.108
ENSSSCG00000025298	TWISTNB		RNA polymerase I subunit F [Source:VGNC Symbol;Acc:VGNC:99181]	26.356	21.5405	27.1727	19.9127	23.5167	21.623	22.8923	25.3249	37.1021	33.6905	44.8752	33.1836
ENSSSCG00000030428	TWNK		twinkle mtDNA helicase [Source:VGNC Symbol;Acc:VGNC:94597]	2.61579	2.44451	2.5125	3.1447	3.60893	3.44692	3.30323	3.24191	7.86142	10.0616	7.65828	6.79493
ENSSSCG00000040678	TYMS		thymidylate synthetase [Source:VGNC Symbol;Acc:VGNC:94616]	143.889	149.704	128.897	143.279	167.092	134.226	220.109	139.069	435.25	375.917	447.549	375.161
ENSSSCG00000010259	TYSND1		trypsin like peroxisomal matrix peptidase 1 [Source:VGNC Symbol;Acc:VGNC:94621]	6.44707	7.87724	8.5212	8.04107	7.21058	9.39649	10.159	6.7479	11.5092	12.8697	13.0772	17.4377
ENSSSCG00000006340	UAP1		UDP-N-acetylglucosamine pyrophosphorylase 1 [Source:VGNC Symbol;Acc:VGNC:94626]	82.4408	81.6388	81.0192	85.4988	113.402	109.501	120.827	95.6275	410.376	339.22	243.352	162.469
ENSSSCG00000031169	UBA2			86.9182	72.5188	79.4427	75.467	91.2645	85.4156	82.5947	83.6369	163.498	180.607	168.559	154.512
ENSSSCG00000023423	UBALD2		UBA like domain containing 2 [Source:VGNC Symbol;Acc:VGNC:94633]	3.09257	4.7261	4.56439	4.24431	4.3758	4.89066	6.86793	5.68959	11.0468	13.5725	8.10512	7.32947
ENSSSCG00000015136	UBASH3B		ubiquitin associated and SH3 domain containing B [Source:VGNC Symbol;Acc:VGNC:94637]	1.45033	1.69136	1.79782	2.11918	1.44824	2.3947	2.16034	2.19346	10.5149	16.796	7.75976	5.33356
ENSSSCG00000021560	UBE2I		ubiquitin conjugating enzyme E2 I [Source:NCBI gene (formerly Entrezgene);Acc:100533196]	120.43	123.372	114.393	125.457	111.158	112.808	117.694	119.224	182.025	214.725	195.008	191.798
ENSSSCG00000035344	UBE2S		ubiquitin conjugating enzyme E2 S [Source:VGNC Symbol;Acc:VGNC:94651]	21.9212	19.6888	18.7714	20.2339	28.1232	32.6212	34.8929	22.6516	80.6	105.944	84.581	77.0569
ENSSSCG00000026346	UBE3D		ubiquitin protein ligase E3D [Source:VGNC Symbol;Acc:VGNC:94655]	4.18097	5.31178	5.36051	4.45027	4.24169	4.49994	4.62709	3.87152	7.66361	9.26984	8.22619	6.61108
ENSSSCG00000010802	UCHL5		ubiquitin C-terminal hydrolase L5 [Source:NCBI gene (formerly Entrezgene);Acc:100144472]	98.1772	79.2805	91.3384	74.5326	119.775	87.3318	108.168	114.492	190.763	175.336	186.881	162.762
ENSSSCG00000036274	UGT1A4		UDP glucuronosyltransferase 1 family, polypeptide A6 [Source:NCBI gene (formerly Entrezgene);Acc:100152603]	2.57773	4.28209	2.56357	2.46516	5.93422	5.54403	5.08835	1.79774	24.0732	15.4498	24.9247	15.4393
ENSSSCG00000024029	UGT1A5			0.107366	0.218605	0	0	0.339518	0	0	0	1.69683	1.14464	0.848528	1.16745
ENSSSCG00000005201	UHRF2		ubiquitin like with PHD and ring finger domains 2 [Source:VGNC Symbol;Acc:VGNC:94692]	69.8736	67.1925	61.5519	68.8846	54.7969	58.8023	54.1394	67.5349	136.208	311.103	105.912	72.0182
ENSSSCG00000011864	UMPS		uridine monophosphate synthetase [Source:VGNC Symbol;Acc:VGNC:94700]	17.3725	17.6736	17.1847	17.4839	17.8448	18.8194	17.5489	17.7154	30.9125	36.0302	33.0585	27.1188
ENSSSCG00000009938	UNG		uracil DNA glycosylase [Source:VGNC Symbol;Acc:VGNC:94714]	8.58886	10.9521	8.61508	7.78228	9.13169	8.68185	11.2093	6.6527	19.8662	22.8319	23.3224	19.0025
ENSSSCG00000027085	UQCRFS1		ubiquinol-cytochrome c reductase, Rieske iron-sulfur polypeptide 1 [Source:HGNC Symbol;Acc:HGNC:12587]	67.0785	61.8085	71.8315	69.5444	81.2098	78.4905	83.3687	67.763	128.869	114.77	136.643	136.619
ENSSSCG00000003903	UQCRH			115.618	109.169	102.987	106.701	127.372	132.499	126.112	107.551	228.073	185.818	182.323	191.683
ENSSSCG00000014289	UQCRQ		ubiquinol-cytochrome c reductase complex III subunit VII [Source:VGNC Symbol;Acc:VGNC:94730]	175.52	157.652	151.177	159.381	175.031	170.655	168.132	142.259	253.593	249.605	296.367	255.193
ENSSSCG00000032024	URB1		URB1 ribosome biosis homolog [Source:VGNC Symbol;Acc:VGNC:99817]	11.2443	11.8461	8.71646	12.6543	11.0322	11.9344	12.2416	8.81084	20.459	26.9422	19.7868	15.5722
ENSSSCG00000003820	USP1		ubiquitin specific peptidase 1 [Source:VGNC Symbol;Acc:VGNC:94742]	33.0717	26.8863	29.146	23.1017	33.02	26.6496	27.8482	34.0509	78.1978	83.8351	93.795	70.0663
ENSSSCG00000002670	USP10		ubiquitin specific peptidase 10 [Source:VGNC Symbol;Acc:VGNC:94743]	24.1199	24.3	23.7029	25.0785	29.7382	29.5947	29.0666	24.4734	45.256	49.1891	43.0614	43.0642
ENSSSCG00000030435	USP39		ubiquitin specific peptidase 39 [Source:VGNC Symbol;Acc:VGNC:94763]	24.9619	25.9719	24.046	25.2296	27.091	27.741	30.6213	28.4265	47.0826	54.8458	40.8527	40.3101
ENSSSCG00000014068	UTP15		UTP15 small subunit processome component [Source:VGNC Symbol;Acc:VGNC:94782]	32.3763	31.6558	30.6285	29.7618	29.9391	29.482	29.518	31.2921	48.0432	55.0725	54.4304	47.3794
ENSSSCG00000000869	UTP20		UTP20 small subunit processome component [Source:VGNC Symbol;Acc:VGNC:94784]	34.4941	35.4801	34.0601	34.7686	33.3996	28.2391	32.8362	33.5628	63.738	85.2898	61.0439	50.7791
ENSSSCG00000030493	UTP23		UTP23 small subunit processome component [Source:VGNC Symbol;Acc:VGNC:94785]	16.0652	13.8869	15.72	12.9192	16.2901	12.2963	13.8791	16.9441	25.0003	26.6258	22.219	22.0592
ENSSSCG00000028466	UTP3		UTP3 small subunit processome component [Source:VGNC Symbol;Acc:VGNC:94786]	6.54253	6.51346	5.66397	5.69892	5.51307	6.27783	8.30067	5.97631	11.0556	14.5312	12.9852	8.15321
ENSSSCG00000028638	UTP4		UTP4 small subunit processome component [Source:VGNC Symbol;Acc:VGNC:94787]	59.2572	58.8734	54.7752	58.5298	58.8008	58.8122	60.3924	51.11	115.65	155.207	114.133	89.8302
ENSSSCG00000001384	VARS2		valyl-tRNA synthetase 2, mitochondrial [Source:NCBI gene (formerly Entrezgene);Acc:100144457]	5.30422	6.52855	6.09514	6.22303	6.00455	7.15742	6.85738	6.66755	10.8971	12.8087	11.1815	10.1167
ENSSSCG00000012811	VBP1		VHL binding protein 1 [Source:NCBI gene (formerly Entrezgene);Acc:100514622]	80.2051	71.3002	74.8424	63.5224	64.3855	60.5753	68.316	66.7922	104.591	114.408	127.118	105.034
ENSSSCG00000036735	VCPKMT		valosin containing protein lysine methyltransferase [Source:VGNC Symbol;Acc:VGNC:98406]	13.1382	14.4159	11.5772	9.77033	11.6263	13.8186	11.2594	16.2265	20.7021	20.8488	23.1778	23.8813
ENSSSCG00000010242	VPS37A			4.09305	1.96161	2.62838	2.50677	4.05449	4.34036	3.52612	4.07914	14.529	12.4035	15.6202	7.0719
ENSSSCG00000000611	WBP11			31.7087	31.4407	34.7686	28.2321	34.3719	35.7396	32.613	38.7663	64.2794	78.5371	69.1612	57.2464
ENSSSCG00000005052	WDHD1	Yes	WD repeat and HMG-box DNA binding protein 1 [Source:VGNC Symbol;Acc:VGNC:94904]	12.8324	13.0897	10.8556	11.8152	14.1306	13.8754	16.6933	13.896	48.4754	52.3355	53.9898	39.4606
ENSSSCG00000032229	WDPCP			5.61652	5.23432	4.36898	4.54035	4.87711	4.03124	5.65679	3.91366	9.8633	7.14642	10.4424	9.95654
ENSSSCG00000016116	WDR12		WD repeat domain 12 [Source:VGNC Symbol;Acc:VGNC:95603]	19.0928	15.8311	19.622	17.0445	16.8163	17.6131	17.3146	18.5825	26.4186	34.0786	29.8119	26.4292
ENSSSCG00000006727	WDR3		WD repeat domain 3 [Source:VGNC Symbol;Acc:VGNC:94913]	32.1294	30.3051	28.705	26.9961	31.5979	30.5643	34.662	30.7625	64.245	83.5631	60.0923	52.1868
ENSSSCG00000014199	WDR36		WD repeat domain 36 [Source:VGNC Symbol;Acc:VGNC:94917]	43.4231	43.1654	42.5935	43.8195	42.992	37.9503	40.0363	46.3099	64.0566	77.0158	72.2487	61.7576
ENSSSCG00000023078	WDR4		WD repeat domain 4 [Source:VGNC Symbol;Acc:VGNC:94919]	7.73457	8.47223	7.11747	8.29884	6.54069	9.24835	9.04962	6.26391	13.3908	17.716	12.2882	10.8377
ENSSSCG00000008536	WDR43			53.2493	49.6106	56.0839	46.0808	53.0744	53.0964	50.3449	61.641	87.7153	126.437	99.2129	74.7829
ENSSSCG00000001504	WDR46		WD repeat domain 46 [Source:VGNC Symbol;Acc:VGNC:94923]	11.0059	11.9536	9.78746	12.4992	13.6581	13.81	13.5757	11.0739	25.9852	32.6821	24.3251	24.1072
ENSSSCG00000011369	WDR6		WD repeat domain 6 [Source:VGNC Symbol;Acc:VGNC:94931]	12.0937	12.2559	12.2389	12.9532	12.7427	14.6111	14.8118	9.33229	26.9254	25.6934	27.2374	26.0196
ENSSSCG00000002923	WDR62		WD repeat domain 62 [Source:VGNC Symbol;Acc:VGNC:94933]	5.12085	5.74341	4.83303	5.903	7.63755	8.09931	9.97409	5.60324	17.4738	21.2327	16.7453	14.9429
ENSSSCG00000016036	WDR75		WD repeat domain 75 [Source:VGNC Symbol;Acc:VGNC:96100]	28.0921	23.5761	24.7503	22.2837	25.0877	21.7168	24.9838	26.9742	47.6752	57.8314	48.6291	36.4955
ENSSSCG00000004695	WDR76		WD repeat domain 76 [Source:VGNC Symbol;Acc:VGNC:94941]	7.06158	7.52284	10.2384	5.67735	10.6493	10.4501	9.84585	12.2607	32.7544	45.1853	39.9924	29.7802
ENSSSCG00000005112	WDR89		WD repeat domain 89 [Source:VGNC Symbol;Acc:VGNC:94947]	7.48797	6.41012	7.48366	7.82821	8.16424	8.28238	8.77975	8.41145	13.138	15.1935	16.1572	14.0417
ENSSSCG00000013411	WEE1		WEE1 G2 checkpoint kinase [Source:HGNC Symbol;Acc:HGNC:12761]	8.48572	7.96137	7.63782	6.20358	5.38471	5.41805	4.79697	6.6264	14.0994	18.4452	17.2695	11.5549
ENSSSCG00000034154	WNK2		WNK lysine deficient protein kinase 2 [Source:VGNC Symbol;Acc:VGNC:94963]	0.303426	0.218624	0.235381	0.365226	0.192302	0.208857	0.218517	0.245707	0.593361	0.943101	0.618541	0.323062
ENSSSCG00000015840	WRN		WRN RecQ like helicase [Source:VGNC Symbol;Acc:VGNC:96605]	19.3004	18.0745	20.2219	15.5411	20.5074	18.3965	19.5504	23.0958	43.8455	46.9044	49.2887	35.8945
ENSSSCG00000015756	XKR5		XK related 5 [Source:VGNC Symbol;Acc:VGNC:95946]	1.21165	1.68022	1.01357	1.14882	1.98456	1.30899	2.07343	0.770815	2.73186	3.75109	3.66525	2.26519
ENSSSCG00000028228	XPO1		exportin 1 [Source:VGNC Symbol;Acc:VGNC:95003]	157.667	151.231	162.049	133.657	148.034	120.17	141.53	170.057	287.259	305.156	364.753	275.468
ENSSSCG00000009276	XPO4		exportin 4 [Source:VGNC Symbol;Acc:VGNC:95004]	17.4502	20.7988	18.7083	20.6908	20.1704	21.0747	19.0231	19.2061	34.7687	42.1843	37.467	31.9857
ENSSSCG00000003055	XRCC1		X-ray repair cross complementing 1 [Source:VGNC Symbol;Acc:VGNC:98415]	2.84365	4.895	2.88587	2.92371	3.02381	4.19033	4.1597	4.36355	7.04076	7.75914	7.25656	6.3163
ENSSSCG00000032315	XRCC2		X-ray repair cross complementing 2 [Source:VGNC Symbol;Acc:VGNC:95009]	1.37413	0.970998	1.233	0.941942	1.67187	1.41897	1.28776	1.98869	7.24836	8.97045	7.40856	5.04191
ENSSSCG00000002546	XRCC3		X-ray repair cross complementing 3 [Source:VGNC Symbol;Acc:VGNC:95010]	1.47538	1.58421	1.37331	2.04184	2.49822	2.49853	1.80891	1.80438	6.37606	7.22491	4.73196	4.26648
ENSSSCG00000029158	ZMAT2		zinc finger matrin-type 2 [Source:VGNC Symbol;Acc:VGNC:95176]	47.0591	56.9851	56.963	70.5188	74.409	81.2932	77.6407	73.599	109.413	147.58	124.369	122.585
ENSSSCG00000034292	ZMYM1		zinc finger MYM-type containing 1 [Source:VGNC Symbol;Acc:VGNC:95181]	21.9817	21.539	24.7951	20.7722	22.2571	18.6803	20.222	26.4129	35.7982	40.8347	41.307	32.9903
ENSSSCG00000039592	ZMYND19		zinc finger MYND-type containing 19 [Source:VGNC Symbol;Acc:VGNC:95189]	12.6928	15.8587	13.7075	15.8489	18.2898	18.323	15.3922	18.1083	27.2895	34.8094	28.3719	21.5227
ENSSSCG00000032834	ZNF169	Yes	zinc finger protein 169 [Source:VGNC Symbol;Acc:VGNC:98420]	8.58644	9.85123	8.87335	9.3718	10.5674	8.83891	10.367	9.84038	20.0393	18.9878	18.0958	12.8633
ENSSSCG00000037744	ZNF483	Yes	zinc finger protein 483 [Source:VGNC Symbol;Acc:VGNC:95248]	2.92083	3.37777	2.8112	3.62212	3.57198	3.60194	3.95188	2.66892	7.62474	7.26704	8.03969	5.63523
ENSSSCG00000007767	ZNF668	Yes	zinc finger protein 668 [Source:VGNC Symbol;Acc:VGNC:95290]	3.51681	4.30517	3.75691	3.51494	3.0296	4.52319	3.53903	3.50261	5.27248	8.8168	6.00842	4.98789
ENSSSCG00000015066	ZPR1			39.691	45.4433	39.5303	35.6865	39.6804	42.6827	39.05	35.3429	63.0379	76.142	59.042	54.3186
ENSSSCG00000004946	ZWILCH		zwilch kinetochore protein [Source:VGNC Symbol;Acc:VGNC:95341]	19.859	15.7626	18.1311	17.9282	23.8753	25.4345	29.043	26.5633	67.9941	81.224	93.3167	69.6872
