# Supplementary material for: Functional and Genetic Characterization of Porcine Beige Adipocytes
Source: Cells. 2022 Feb 21;11(4):751. doi: 10.3390/cells11040751 (PMC8870396; doi:10.3390/cells11040751)
Supplement: Supplementary file 1 [file cells-11-00751-s001.zip › cells-1531098-SM/Supplementary table s2.xlsx]

## Sheet: Sheet1
Table S2. List of 1376 genes specifically downregulated in beige adipocytes
Transcripts				Read Counts
Ensembl Gene ID (Pig)	Gene Symbol	Transcription factor	Gene Description	SVF-1	SVF-2	SVF-3	SVF-4	White-1	White-2	White-3	White-4	Beige-1	Beige-2	Beige-3	Beige-4
ENSSSCG00000000664	A2ML1		alpha-2-macroglobulin like 1 [Source:VGNC Symbol;Acc:VGNC:103210]	5.84044	6.10611	5.87666	5.20856	5.96795	4.28462	4.79529	5.8705	0.409947	0.403601	0.135791	0.684809
ENSSSCG00000016613	AASS		aminoadipate-semialdehyde synthase [Source:VGNC Symbol;Acc:VGNC:84944]	13.2652	11.3961	10.613	11.6129	14.9193	11.7053	12.4478	10.62	3.68854	4.42087	5.08555	8.36092
ENSSSCG00000031141	ABCA13			0.766367	1.02886	0.835628	0.474333	0.740503	0.548332	0.65135	0.440295	0.334641	0.139787	0.218123	0.386138
ENSSSCG00000008051	ABCA3		ATP binding cassette subfamily A member 3 [Source:VGNC Symbol;Acc:VGNC:96911]	5.51599	7.35231	6.72571	7.08737	4.20756	5.29981	4.01615	4.25285	1.75764	2.22878	2.09571	1.7919
ENSSSCG00000012779	ABCD1		ATP binding cassette subfamily D member 1 [Source:VGNC Symbol;Acc:VGNC:84961]	9.61448	10.5597	9.97132	12.5833	10.5421	14.3625	9.13234	8.69281	5.94585	7.16018	6.88281	8.06945
ENSSSCG00000038231	ABCD4		ATP binding cassette subfamily D member 4 [Source:VGNC Symbol;Acc:VGNC:84964]	52.8497	52.9721	52.393	57.2553	42.6221	46.3482	42.4854	46.5226	28.8076	24.0056	25.7213	30.5035
ENSSSCG00000002051	ABHD4		abhydrolase domain containing 4, N-acyl phospholipase B [Source:VGNC Symbol;Acc:VGNC:97859]	28.3044	31.2379	27.7786	30.3661	20.2969	20.9305	26.0971	22.1254	11.2848	8.91214	9.08669	11.9834
ENSSSCG00000032196	AC003002.4	Yes		5.45824	5.4437	6.09113	6.92767	6.24425	5.60639	5.32433	6.98534	4.1134	3.61731	3.4172	4.54655
ENSSSCG00000007980	AC004754.1		family with sequence similarity 234 member A [Source:VGNC Symbol;Acc:VGNC:97997]	10.52	10.0058	9.24	11.2387	9.62427	11.8174	8.95036	9.74571	5.52341	6.32623	5.26848	6.42604
ENSSSCG00000001927	AC009690.1		hexosaminidase subunit alpha [Source:NCBI gene (formerly Entrezgene);Acc:100142664]	133.497	153.202	158.774	161.178	166.667	163.548	178.832	188.568	78.8836	80.6566	78.9813	83.3123
ENSSSCG00000013720	AC010422.5		mannosidase alpha class 2B member 1 [Source:VGNC Symbol;Acc:VGNC:100165]	56.1681	65.878	75.6914	67.0032	61.3314	69.1159	52.3572	62.5468	26.1181	26.3265	24.8379	26.2728
ENSSSCG00000007738	AC068533.4		argininosuccinate lyase [Source:VGNC Symbol;Acc:VGNC:100380]	2.63458	3.34884	2.39307	3.6973	3.2776	3.34066	2.74688	2.56564	1.76909	1.6729	2.15471	1.91793
ENSSSCG00000040793	AC068580.4		cathepsin D [Source:NCBI gene (formerly Entrezgene);Acc:494568]	79.0901	89.1988	60.4585	97.4233	93.0888	107.591	79.6496	59.8611	37.0959	25.1287	39.0544	50.956
ENSSSCG00000004547	AC069368.1			17.2384	21.4902	15.3127	25.2666	20.464	19.2552	17.5102	17.8598	9.98482	6.89086	7.88948	8.8106
ENSSSCG00000031594	AC104452.1		nicolin 1 [Source:HGNC Symbol;Acc:HGNC:18317]	14.7663	16.4694	14.4845	16.9477	10.0125	10.7216	9.98564	12.3821	7.04043	5.7233	7.69223	9.01964
ENSSSCG00000031764	AC104532.1		vimentin type intermediate filament associated coiled-coil protein [Source:HGNC Symbol;Acc:HGNC:33803]	1.78995	2.24683	1.39016	2.10526	1.66521	1.49793	1.33468	1.70453	1.26038	0.690035	1.29381	1.12228
ENSSSCG00000001832	ACAN		aggrecan [Source:NCBI gene (formerly Entrezgene);Acc:397255]	0.568553	0.34602	6.93	0.521425	1.74247	0.872422	1.13439	8.10219	0.0589814	0.169594	0.0799609	0.0603521
ENSSSCG00000017943	ACAP1		ArfGAP with coiled-coil, ankyrin repeat and PH domains 1 [Source:VGNC Symbol;Acc:VGNC:85001]	2.40178	3.20369	3.22474	3.10013	2.9668	3.60741	2.82133	4.55049	1.25876	1.85542	1.51579	2.15549
ENSSSCG00000013282	ACCS		1-aminocyclopropane-1-carboxylate synthase homolog (inactive) [Source:HGNC Symbol;Acc:HGNC:23989]	3.45582	3.06709	4.01528	3.48018	3.58436	3.27577	3.5182	4.1915	1.76043	2.08972	1.88177	2.07
ENSSSCG00000016322	ACKR3		atypical chemokine receptor 3 [Source:VGNC Symbol;Acc:VGNC:96017]	28.2763	44.5092	44.0353	40.7227	27.6071	32.5393	31.9182	61.5671	17.7268	15.8333	9.82418	12.4648
ENSSSCG00000024736	ACP4		acid phosphatase 4 [Source:VGNC Symbol;Acc:VGNC:85026]	5.44425	8.4831	7.57703	8.77421	6.1194	9.16776	6.74353	7.83555	4.67052	4.96768	3.76351	4.85885
ENSSSCG00000010190	ACTA1		actin alpha 1, skeletal muscle [Source:NCBI gene (formerly Entrezgene);Acc:100154254]	0.690887	0.785815	1.19746	1.58817	7.80402	11.5088	3.41899	3.89113	0.113648	0.291765	0.378439	0.874972
ENSSSCG00000010447	ACTA2		actin alpha 2, smooth muscle [Source:VGNC Symbol;Acc:VGNC:85038]	3404.36	3537.38	3629.03	3599.69	8152.21	9360.36	7593.61	8228.96	1833.74	939.369	1240.48	2046.77
ENSSSCG00000015874	ACVR1		activin A receptor type 1 [Source:VGNC Symbol;Acc:VGNC:95830]	86.7987	97.1363	121.625	99.6643	74.1766	83.4235	71.2484	104.955	47.7171	47.3617	44.687	43.9207
ENSSSCG00000010746	ADAM12		ADAM metallopeptidase domain 12 [Source:VGNC Symbol;Acc:VGNC:85063]	118.958	137.352	129.214	148.137	114.216	119.472	112.104	167.736	83.7594	105.631	75.5259	80.294
ENSSSCG00000017052	ADAM19		ADAM metallopeptidase domain 19 [Source:VGNC Symbol;Acc:VGNC:85066]	96.0891	106.573	85.834	99.7119	101.925	103.898	94.4723	89.5927	56.6662	46.9938	55.637	77.5347
ENSSSCG00000009644	ADAM28		ADAM metallopeptidase domain 28 [Source:VGNC Symbol;Acc:VGNC:85068]	1.04222	0.918197	0.682027	0.818236	1.33575	1.114	0.926509	1.12478	0.518976	0.105211	0.470138	0.440893
ENSSSCG00000015807	ADAM32		ADAM metallopeptidase domain 32 [Source:HGNC Symbol;Acc:HGNC:15479]	3.33885	2.58898	3.05286	2.19726	7.37487	5.82576	5.6277	3.49098	2.14938	1.384	1.65668	0.876459
ENSSSCG00000026994	ADAMTS10		ADAM metallopeptidase with thrombospondin type 1 motif 10 [Source:VGNC Symbol;Acc:VGNC:85073]	44.8698	53.8063	46.2353	53.2846	48.0914	52.2035	45.4838	50.354	8.76509	7.24516	9.79472	16.7937
ENSSSCG00000024043	ADAMTS2		ADAM metallopeptidase with thrombospondin type 1 motif 2 [Source:VGNC Symbol;Acc:VGNC:85081]	48.8057	51.3547	41.4038	59.0789	81.8106	92.5239	77.6455	85.5215	28.8747	27.2696	34.635	46.4708
ENSSSCG00000011496	ADAMTS9		ADAM metallopeptidase with thrombospondin type 1 motif 9 [Source:VGNC Symbol;Acc:VGNC:85089]	32.628	24.752	31.241	39.6963	31.3748	43.3963	28.9054	33.6102	11.8001	10.0218	20.5461	27.8474
ENSSSCG00000013433	ADAMTSL5		ADAMTS like 5 [Source:VGNC Symbol;Acc:VGNC:85094]	2.32477	1.87919	1.93917	2.47532	1.27337	1.70499	1.15259	1.99715	0.774169	0.852761	0.410882	0.674167
ENSSSCG00000007547	ADAP1		ArfGAP with dual PH domains 1 [Source:VGNC Symbol;Acc:VGNC:85095]	9.18283	10.6501	12.3249	12.5606	9.42912	11.7338	10.6755	10.3667	4.22184	6.50807	4.09837	3.72835
ENSSSCG00000007950	ADCY9		adenylate cyclase 9 [Source:VGNC Symbol;Acc:VGNC:85113]	20.9555	20.6711	24.2429	23.1928	23.3315	25.7194	23.6504	23.2506	12.8631	10.1456	12.2107	13.0698
ENSSSCG00000009745	ADGRD1		adhesion G protein-coupled receptor D1 [Source:HGNC Symbol;Acc:HGNC:19893]	4.84999	5.82467	4.11053	4.25021	14.8334	12.7392	17.7352	10.3253	0.697222	0.245032	0.528126	1.27687
ENSSSCG00000013773	ADGRL1		adhesion G protein-coupled receptor L1 [Source:VGNC Symbol;Acc:VGNC:85135]	4.3687	4.62333	7.53086	6.94176	4.93053	6.59765	4.07647	5.86214	2.30353	3.93496	2.31908	3.78141
ENSSSCG00000037334	ADSSL1		adenylosuccinate synthase 1 [Source:VGNC Symbol;Acc:VGNC:97868]	1.79297	2.43417	1.16917	2.22333	2.17704	2.08861	2.61035	0.631886	1.08495	0.539011	1.2183	1.04234
ENSSSCG00000016754	AEBP1		AE binding protein 1 [Source:VGNC Symbol;Acc:VGNC:85162]	372.203	453.035	422.897	466.96	405.865	439.967	388.258	402.433	151.135	164.509	117.064	132.586
ENSSSCG00000023907	AFAP1		actin filament associated protein 1 [Source:VGNC Symbol;Acc:VGNC:85165]	36.8113	45.2611	36.8399	45.701	35.3698	39.5831	34.8608	35.2217	25.9042	34.7913	20.5972	19.7435
ENSSSCG00000015772	AGA		aspartylglucosaminidase [Source:VGNC Symbol;Acc:VGNC:96261]	17.8715	19.9776	19.8884	18.8546	18.7162	13.6613	15.7749	19.0955	8.48646	7.81366	7.18681	8.22894
ENSSSCG00000040838	AGBL2		ATP/GTP binding protein like 2 [Source:VGNC Symbol;Acc:VGNC:85176]	3.96264	2.52955	3.55193	3.66931	2.20015	1.97041	2.20874	3.33191	1.81999	1.39216	1.41927	1.78587
ENSSSCG00000016529	AGBL3			32.8609	31.6744	50.609	27.1387	47.4957	46.9565	41.1418	78.9223	7.68306	7.63793	10.6359	20.4058
ENSSSCG00000011695	AGTR1		angiotensin II receptor type 1 [Source:VGNC Symbol;Acc:VGNC:85191]	84.9637	69.2207	103.404	85.3809	163.575	155.923	136.271	207.799	44.5289	33.1446	51.7402	84.5138
ENSSSCG00000003579	AHDC1			12.654	18.4174	16.5198	18.8593	15.3404	17.1062	18.0915	15.232	11.3271	12.4072	8.97866	11.182
ENSSSCG00000035669	AHNAK2			22.7866	31.0053	26.7727	27.6401	25.8042	23.8639	26.2983	19.5317	9.89341	4.55886	6.51831	7.69226
ENSSSCG00000029201	AJUBA		ajuba LIM protein [Source:VGNC Symbol;Acc:VGNC:85208]	8.01988	7.44905	9.44994	8.48943	8.01515	10.8604	8.91371	13.9605	2.94844	4.11337	3.59837	5.98912
ENSSSCG00000024517	AKAP6		A-kinase anchoring protein 6 [Source:VGNC Symbol;Acc:VGNC:85221]	7.91765	6.10393	6.7638	6.81215	11.4739	12.0532	8.51716	9.57264	3.40185	2.20862	3.30176	5.56204
ENSSSCG00000010872	AKT3		AKT serine/threonine kinase 3 [Source:VGNC Symbol;Acc:VGNC:96306]	52.4887	54.439	63.6505	44.1498	53.4899	49.2735	44.1461	67.8389	31.5449	32.5609	21.9613	28.3071
ENSSSCG00000026181	AKTIP		AKT interacting protein [Source:VGNC Symbol;Acc:VGNC:85233]	112.596	118.633	103.393	115.537	73.1224	69.5608	62.1638	94.999	36.8132	47.5274	37.9336	35.8826
ENSSSCG00000003554	AL020996.2		selenoprotein N [Source:VGNC Symbol;Acc:VGNC:98611]	132.167	152.954	137.748	163.458	127.496	137.238	145.493	123.548	92.1107	92.0594	78.5399	81.8536
ENSSSCG00000004024	AL159163.1			61.8251	63.6218	61.0979	73.3715	43.6706	38.8012	52.5766	50.9287	19.102	20.6565	21.7251	22.6842
ENSSSCG00000009425	AL512506.3			37.697	30.5674	34.0357	27.4364	27.909	25.2091	22.5708	29.7628	15.3864	13.5142	16.9255	13.7885
ENSSSCG00000000839	ALDH1L2		aldehyde dehydrogenase 1 family member L2 [Source:VGNC Symbol;Acc:VGNC:97882]	561.181	581.841	558.195	600.537	526.468	468.913	468.79	477.678	170.331	152.5	171.745	194.821
ENSSSCG00000018044	ALDH3A1		aldehyde dehydrogenase 3 family member A1 [Source:VGNC Symbol;Acc:VGNC:85238]	2.31538	4.26354	2.76395	2.23954	3.24142	2.51763	1.83602	2.53258	0.910972	0.536749	0.647873	0.779628
ENSSSCG00000033922	ALKAL1		ALK and LTK ligand 1 [Source:VGNC Symbol;Acc:VGNC:85255]	6.79828	3.38701	5.5341	6.58917	14.4834	16.9407	5.78008	17.0081	1.53113	3.31346	2.32978	4.39098
ENSSSCG00000009330	ALOX5AP		arachidonate 5-lipoxygenase activating protein [Source:NCBI gene (formerly Entrezgene);Acc:397392]	3.64095	5.23427	5.25408	4.14151	2.66157	4.3098	5.44914	4.83551	2.3737	1.73943	2.37017	2.58407
ENSSSCG00000016822	AMACR			9.25442	8.81024	9.53714	8.29834	8.87956	9.16545	6.73778	9.19914	4.16226	2.8744	5.8251	6.62779
ENSSSCG00000034407	AMN1		antagonist of mitotic exit network 1 homolog [Source:VGNC Symbol;Acc:VGNC:97883]	48.4378	48.3929	50.8009	48.9156	51.2004	45.0625	47.7509	46.0829	36.4202	23.4786	33.0688	36.846
ENSSSCG00000011643	AMOTL2		angiomotin like 2 [Source:VGNC Symbol;Acc:VGNC:85285]	138.292	178.028	145.871	176.526	158.092	185.011	173.215	164.027	68.6956	102.589	77.8204	102.683
ENSSSCG00000031538	ANG		angiogenin [Source:NCBI gene (formerly Entrezgene);Acc:733639]	5.14673	6.47033	9.7717	4.78298	8.40369	9.48701	16.436	15.9842	2.45073	4.67937	1.91654	3.85638
ENSSSCG00000002390	ANGEL1		angel homolog 1 [Source:VGNC Symbol;Acc:VGNC:85301]	9.19041	10.5011	10.5689	8.9527	6.35851	7.75333	6.31105	8.89569	4.04191	5.09957	4.52515	5.166
ENSSSCG00000009125	ANK2			17.8374	17.6754	14.4704	19.8049	16.0561	14.7008	10.7435	10.9327	6.37656	4.14714	7.92186	7.59386
ENSSSCG00000010212	ANK3			0.42874	0.346057	0.717681	0.548094	0.393701	0.465781	0.506493	0.524304	0.152766	0.267009	0.164336	0.229202
ENSSSCG00000031976	ANKRD53		ankyrin repeat domain 53 [Source:VGNC Symbol;Acc:VGNC:85343]	0.110359	0.260076	0.901201	0.469487	0.387936	0.281562	0.183507	0.632132	0.10041	0.0956532	0.141658	0.209657
ENSSSCG00000011296	ANO10		anoctamin 10 [Source:VGNC Symbol;Acc:VGNC:85355]	47.9021	43.7864	50.5508	45.6015	49.8849	47.9479	42.0411	46.4664	27.7349	21.8176	26.7104	34.1801
ENSSSCG00000012916	AP003419.2		DNA polymerase delta 4, accessory subunit [Source:VGNC Symbol;Acc:VGNC:100337]	28.0023	30.4239	28.5903	32.7335	27.5079	31.7159	26.4722	22.3644	12.5677	7.53772	14.2399	20.0418
ENSSSCG00000005250	APBA1		amyloid beta protein binding family A member 1 [Source:VGNC Symbol;Acc:VGNC:85399]	1.68112	1.82806	2.31735	1.84106	1.46381	1.06752	1.44303	1.56815	0.556381	1.01331	0.566607	0.377864
ENSSSCG00000014628	APBB1		amyloid beta protein binding family B member 1 [Source:VGNC Symbol;Acc:VGNC:85402]	15.0373	17.1073	16.8792	18.984	11.1173	13.2872	13.0008	14.2725	6.70816	8.64512	6.05351	6.70434
ENSSSCG00000015015	ARHGAP20		Rho GTPase activating protein 20 [Source:VGNC Symbol;Acc:VGNC:97884]	0.28231	0.165539	0.0161081	0.0310252	0.125636	0.190901	0.0722137	0.186191	0	0	0	0.015331
ENSSSCG00000018058	ARHGAP23		Rho GTPase activating protein 23 [Source:VGNC Symbol;Acc:VGNC:85462]	27.6807	34.8677	26.9967	34.8848	25.8145	31.7267	29.1638	26.4347	14.0957	18.9434	12.7843	18.5393
ENSSSCG00000006889	ARHGAP29		Rho GTPase activating protein 29 [Source:VGNC Symbol;Acc:VGNC:85468]	71.6622	68.2804	84.105	61.5538	53.6804	51.8745	47.638	71.9697	33.6656	27.481	36.6283	36.8066
ENSSSCG00000003486	ARHGEF10L		Rho guanine nucleotide exchange factor 10 like [Source:VGNC Symbol;Acc:VGNC:85486]	20.7031	23.0736	19.4645	27.3472	25.9265	31.5911	27.4273	20.3406	13.3156	11.8825	14.2302	19.9159
ENSSSCG00000003472	ARHGEF19		Rho guanine nucleotide exchange factor 19 [Source:VGNC Symbol;Acc:VGNC:85492]	2.07195	1.74726	2.13648	2.56165	1.5228	1.87594	1.74414	1.68018	0.968598	0.539062	0.964046	1.29222
ENSSSCG00000006502	ARHGEF2		Rho/Rac guanine nucleotide exchange factor 2 [Source:VGNC Symbol;Acc:VGNC:85493]	195.212	210.192	187.694	212.187	173.057	183.06	133.928	199.839	43.6206	49.6776	42.0144	45.5334
ENSSSCG00000000435	ARHGEF25		Rho guanine nucleotide exchange factor 25 [Source:VGNC Symbol;Acc:VGNC:103216]	32.4958	42.2575	40.7645	39.8291	51.1714	56.4815	57.961	60.3569	21.6861	19.3155	14.2523	20.5043
ENSSSCG00000014436	ARHGEF37		Rho guanine nucleotide exchange factor 37 [Source:VGNC Symbol;Acc:VGNC:85498]	0.285754	0.714845	2.62208	0.548987	0.804844	0.997157	0.958786	2.23631	0.393382	0.294526	0.188025	0.244332
ENSSSCG00000030460	ARHGEF6		Rac/Cdc42 guanine nucleotide exchange factor 6 [Source:VGNC Symbol;Acc:VGNC:85502]	82.2874	83.1922	79.5434	75.8049	60.3036	51.6165	46.7486	55.4245	26.2424	22.7575	24.7305	27.555
ENSSSCG00000001905	ARID3B	Yes	AT-rich interaction domain 3B [Source:VGNC Symbol;Acc:VGNC:85508]	4.43498	5.13554	5.05805	6.74884	9.54303	10.24	6.62814	11.9227	3.10252	4.75647	2.17174	3.87602
ENSSSCG00000010219	ARID5B	Yes	AT-rich interaction domain 5B [Source:VGNC Symbol;Acc:VGNC:85511]	87.443	88.5403	99.4074	89.5936	79.2193	78.4408	77.0077	92.8468	49.2481	38.8711	43.9313	69.3907
ENSSSCG00000016894	ARL15		ADP ribosylation factor like GTPase 15 [Source:VGNC Symbol;Acc:VGNC:85520]	130.215	126.287	168.517	146.721	120.361	130.969	121.53	149.382	67.0913	64.5954	61.923	83.0843
ENSSSCG00000033154	ARL6IP5		ADP ribosylation factor like GTPase 6 interacting protein 5 [Source:NCBI gene (formerly Entrezgene);Acc:595127]	143.73	160.787	174.728	135.51	135.814	128.695	127.299	149.49	90.1208	70.8713	87.0687	87.4057
ENSSSCG00000040281	ARMCX3		armadillo repeat containing X-linked 3 [Source:HGNC Symbol;Acc:HGNC:24065]	16.8695	14.535	17.6591	15.1743	16.3278	15.439	16.2104	18.0574	10.1895	7.47593	11.3571	12.8335
ENSSSCG00000039824	ARRDC1		arrestin domain containing 1 [Source:VGNC Symbol;Acc:VGNC:85544]	6.67067	8.85172	9.05803	8.63149	6.008	5.96893	6.13556	6.09688	4.09644	4.44291	3.09044	3.93169
ENSSSCG00000032428	ARSA		arylsulfatase A [Source:VGNC Symbol;Acc:VGNC:97886]	15.9519	20.8598	19.6325	20.69	18.6107	23.0454	19.6208	20.0243	6.77724	6.03914	6.44448	7.83237
ENSSSCG00000038535	ARSB		arylsulfatase B [Source:VGNC Symbol;Acc:VGNC:96794]	33.4703	37.754	43.8314	33.4779	36.0273	31.9718	30.761	44.9352	10.4273	12.3334	11.0249	11.0882
ENSSSCG00000020871	ARSD			13.6092	15.713	20.7127	18.0396	17.6282	17.4229	15.6022	19.3572	8.43964	9.01209	6.57648	10.0738
ENSSSCG00000022129	ARSE		arylsulfatase E (chondrodysplasia punctata 1) [Source:NCBI gene (formerly Entrezgene);Acc:100627778]	6.7985	9.22178	11.1186	11.5768	4.91567	7.42961	7.44657	6.14679	2.56518	2.6956	1.124	2.20942
ENSSSCG00000014139	ARSK		arylsulfatase family member K [Source:VGNC Symbol;Acc:VGNC:85550]	56.5408	56.9866	60.1108	51.2475	54.7293	51.5827	49.2541	50.9787	22.4998	16.7755	22.4006	24.4934
ENSSSCG00000006995	ASAH1		N-acylsphingosine amidohydrolase 1 [Source:VGNC Symbol;Acc:VGNC:96424]	298.012	321.453	375.816	275.561	273.463	232.247	263.697	297.058	116.616	101.444	109.872	110.029
ENSSSCG00000015340	ASNS		asparagine synthetase (glutamine-hydrolyzing) [Source:NCBI gene (formerly Entrezgene);Acc:100312961]	603.063	633.114	498.425	656.333	520.522	490.07	374.27	557.588	224.452	399.573	261.384	217.666
ENSSSCG00000015595	ATF3	Yes	activating transcription factor 3 [Source:VGNC Symbol;Acc:VGNC:85606]	26.7792	28.3265	33.7832	29.6907	23.1549	26.264	16.3241	43.8769	4.44695	4.67629	2.91387	6.87484
ENSSSCG00000000084	ATF4	Yes	activating transcription factor 4 [Source:VGNC Symbol;Acc:VGNC:85607]	325.877	388.847	367.422	388.387	319.023	343.568	312.202	391.14	202.52	217.894	152.136	172.702
ENSSSCG00000006346	ATF6	Yes	activating transcription factor 6 [Source:VGNC Symbol;Acc:VGNC:85609]	132.096	135.493	149.42	134.737	101.014	98.8624	90.9352	136.874	69.0238	72.758	66.87	67.9644
ENSSSCG00000005058	ATG14		autophagy related 14 [Source:VGNC Symbol;Acc:VGNC:85617]	7.58033	7.68004	9.01232	8.5776	8.07397	8.1475	7.45631	11.4143	4.6864	3.95232	4.08267	5.29389
ENSSSCG00000016211	ATG9A		autophagy related 9A [Source:VGNC Symbol;Acc:VGNC:99703]	25.6165	29.4073	27.8561	33.1471	26.9073	30.8439	28.3411	26.9935	18.8585	17.5593	19.4778	22.5509
ENSSSCG00000011772	ATP11B			137.612	115.099	155.665	117.414	110.657	104.018	89.2614	140.216	56.8112	57.4294	72.3951	76.8789
ENSSSCG00000015273	ATP2B4		ATPase plasma membrane Ca2+ transporting 4 [Source:VGNC Symbol;Acc:VGNC:85651]	193.711	255.834	234.286	232.046	182.049	206.24	164.53	199.808	125.831	115.165	102.43	101.391
ENSSSCG00000017401	ATP6V0A1		ATPase H+ transporting V0 subunit a1 [Source:VGNC Symbol;Acc:VGNC:85663]	27.8973	29.8514	27.5492	29.7501	29.7574	30.418	25.8809	29.323	15.2117	13.7733	19.7606	18.1987
ENSSSCG00000008314	ATP6V1B1		ATPase H+ transporting V1 subunit B1 [Source:VGNC Symbol;Acc:VGNC:85670]	0.631339	0.575603	0.289624	0.587707	0.642813	0.334114	0.321093	0.160153	0.0893401	0.0280123	0.186696	0.153725
ENSSSCG00000008441	ATP6V1E2		ATPase H+ transporting V1 subunit E2 [Source:VGNC Symbol;Acc:VGNC:85675]	3.27946	5.29735	4.14676	3.25335	4.05612	2.40853	4.43199	3.99727	2.7834	1.17869	2.45837	1.82521
ENSSSCG00000031577	ATP6V1G1			186.315	189.914	234.572	184.138	171.189	165.486	160.935	241.751	103.961	156.374	121.086	105.145
ENSSSCG00000022058	ATRAID		all-trans retinoic acid induced differentiation factor [Source:VGNC Symbol;Acc:VGNC:97037]	50.7076	45.937	44.4042	52.4764	50.8906	52.6008	44.6068	46.1271	27.3375	24.5855	27.0466	33.3699
ENSSSCG00000029571	AVIL		advillin [Source:VGNC Symbol;Acc:VGNC:85700]	15.6693	19.3683	19.3238	18.2014	12.9915	11.3854	15.5672	11.9682	10.1833	6.95778	8.95276	10.203
ENSSSCG00000029163	BCAT1		branched chain amino acid transaminase 1 [Source:VGNC Symbol;Acc:VGNC:85773]	174.481	183.387	175.865	149.543	158.172	123.397	134.155	162.152	79.0319	82.6963	75.7697	65.8299
ENSSSCG00000040010	BCL2A1		BCL2 related protein A1 [Source:VGNC Symbol;Acc:VGNC:85779]	0.65647	0.657483	0.680396	0.901235	1.14393	0.629321	0.818536	0.745011	0.45487	0.394556	0.391676	0.462354
ENSSSCG00000038970	BCL2L15		BCL2 like 15 [Source:VGNC Symbol;Acc:VGNC:85783]	2.7089	2.27978	2.51976	2.22482	3.12561	1.92767	2.60598	2.17083	1.88754	0.981338	1.62724	1.74106
ENSSSCG00000013333	BDNF		brain derived neurotrophic factor [Source:VGNC Symbol;Acc:VGNC:85795]	5.51319	5.32682	6.02354	7.97118	5.43964	7.48661	3.18535	4.65409	1.84904	1.8292	2.77436	3.23317
ENSSSCG00000033191	BEAN1		brain expressed associated with NEDD4 1 [Source:VGNC Symbol;Acc:VGNC:85797]	0.461132	0.820705	0.0820459	0.538809	0.531679	0.948978	0.448498	0.307583	0.0563834	0	0.158402	0.0975364
ENSSSCG00000032984	BEND7		BEN domain containing 7 [Source:HGNC Symbol;Acc:HGNC:23514]	17.2827	20.5073	17.5414	16.8388	16.9686	15.6014	16.3554	17.4761	7.2348	5.42801	4.92326	5.12684
ENSSSCG00000023090	BEST1		bestrophin 1 [Source:VGNC Symbol;Acc:VGNC:85803]	0.912659	1.42185	0.745377	0.959304	0.550228	0.560826	0.772049	0.654011	0.368869	0.243368	0.327452	0.382264
ENSSSCG00000012766	BGN		biglycan [Source:VGNC Symbol;Acc:VGNC:85811]	318.158	448.906	364.197	384.584	465.259	486.383	447.512	463.584	235.193	211.872	191.514	222.778
ENSSSCG00000012520	BHLHB9			29.016	28.5928	44.3124	24.3647	21.1121	13.3982	16.6424	35.1412	11.689	18.2064	14.0152	15.6098
ENSSSCG00000000531	BICD1		BICD cargo adaptor 1 [Source:VGNC Symbol;Acc:VGNC:85818]	13.2602	15.0299	14.3095	15.0592	12.1118	12.8884	11.8881	17.5877	11.6155	12.1761	7.4886	5.39413
ENSSSCG00000035284	BMF		Bcl2 modifying factor [Source:VGNC Symbol;Acc:VGNC:85837]	4.61659	4.38027	6.21332	5.80631	3.55259	3.31313	3.03824	5.04713	1.17575	0.622398	1.33337	2.66208
ENSSSCG00000025826	BOC		BOC cell adhesion associated, onco regulated [Source:VGNC Symbol;Acc:VGNC:85859]	8.72263	10.3615	10.4992	11.0986	10.7111	11.3749	18.2081	7.9813	6.12027	4.63247	5.73114	8.24809
ENSSSCG00000032684	BOK		BCL2 family apoptosis regulator BOK [Source:VGNC Symbol;Acc:VGNC:95496]	12.6377	11.6485	12.1387	13.2828	8.27583	9.55895	12.785	7.34471	5.89681	5.8881	4.90686	7.69849
ENSSSCG00000032804	BORCS5		BLOC-1 related complex subunit 5 [Source:HGNC Symbol;Acc:HGNC:17950]	57.9849	48.5097	58.2379	50.7774	49.3656	56.453	47.8404	53.7808	32.6153	33.6005	24.616	32.5519
ENSSSCG00000037337	BRSK2		BR serine/threonine kinase 2 [Source:VGNC Symbol;Acc:VGNC:85889]	0.205252	0.167345	0.180029	0.382898	0.187318	0.270813	0.247789	0.295186	0.0519744	0.162677	0.118551	0.0668007
ENSSSCG00000003926	BTBD19		BTB domain containing 19 [Source:VGNC Symbol;Acc:VGNC:85905]	12.4171	15.1038	15.6384	14.6156	14.5814	13.7394	17.6109	14.0797	7.95571	5.87258	7.02381	5.82363
ENSSSCG00000013444	BTBD2		BTB domain containing 2 [Source:VGNC Symbol;Acc:VGNC:85906]	89.9556	96.8816	107.615	108.348	71.6794	69.4105	64.2303	74.8875	47.6341	46.0851	43.2308	49.7229
ENSSSCG00000001131	BTN2A1		butyrophilin subfamily 2 member A2 [Source:HGNC Symbol;Acc:HGNC:1137]	5.78899	6.56285	5.71127	6.15103	3.20749	4.09179	5.48545	3.61273	2.62205	2.23351	2.46085	2.21314
ENSSSCG00000014980	C11orf70		cilia and flagella associated protein 300 [Source:VGNC Symbol;Acc:VGNC:86598]	71.9574	55.4649	61.7227	62.61	58.6647	67.3738	44.6835	71.0719	9.69722	8.92183	14.9951	13.9557
ENSSSCG00000040365	C14orf79		clathrin binding box of aftiphilin containing 1 [Source:VGNC Symbol;Acc:VGNC:86721]	1.0426	1.61514	1.2908	1.37697	1.18625	0.686773	1.18945	0.979888	0.556315	0.735179	0.414949	0.546257
ENSSSCG00000035388	C16orf46		chromosome 6 C16orf46 homolog [Source:VGNC Symbol;Acc:VGNC:86051]	0.93024	1.43479	1.04168	0.783863	0.558525	0.425494	0.759421	1.25193	0.177838	0.324995	0.258037	0.467232
ENSSSCG00000002662	C16orf74			322.931	410.95	439.335	309.27	304.065	207.976	367.296	243.597	244.479	191.724	136.887	88.4965
ENSSSCG00000007940	C16orf96		chromosome 3 C16orf96 homolog [Source:VGNC Symbol;Acc:VGNC:86019]	3.08521	3.27182	2.80971	4.73868	3.00548	2.80736	3.08469	3.20526	1.83987	1.91467	2.17739	2.40501
ENSSSCG00000017417	C17orf113		chromosome 17 open reading frame 113 [Source:HGNC Symbol;Acc:HGNC:53437]	0.430922	0.671245	0.831138	0.641198	0.383457	0.54463	0.695681	0.479879	0.226967	0.338078	0.146732	0.409268
ENSSSCG00000003129	C19orf68		zinc finger SWIM-type containing 9 [Source:VGNC Symbol;Acc:VGNC:95338]	0.818613	1.28086	1.25947	1.72498	0.779042	0.944095	0.581526	0.991377	0.328965	0.528442	0.478356	0.475636
ENSSSCG00000010181	C1orf198		chromosome 14 C1orf198 homolog [Source:VGNC Symbol;Acc:VGNC:85947]	67.5012	85.9563	75.682	83.7529	91.7067	102.162	116.449	89.9025	40.8863	31.7081	26.8182	43.423
ENSSSCG00000035511	C1QTNF1		C1q and TNF related 1 [Source:VGNC Symbol;Acc:VGNC:85981]	230.841	263.245	207.582	299.167	362.659	376.804	384.33	352.664	141.686	96.8789	103.768	117.347
ENSSSCG00000016823	C1QTNF3		C1q and TNF related 3 [Source:NCBI gene (formerly Entrezgene);Acc:100270814]	12.1598	19.3339	34.4571	14.8921	19.0089	23.6136	16.6471	96.1	1.82529	1.92074	2.36027	2.30938
ENSSSCG00000030325	C1QTNF6		C1q and TNF related 6 [Source:VGNC Symbol;Acc:VGNC:85985]	59.9587	49.3318	48.8536	71.9833	43.8491	49.5574	40.6633	37.401	20.9821	20.9457	37.2097	34.4744
ENSSSCG00000008737	C1QTNF7		C1q and TNF related 7 [Source:VGNC Symbol;Acc:VGNC:85986]	1.43296	0.621711	0.456403	0.916538	0.886974	0.0955569	0.619064	0.252528	0	0	0.145596	0.117865
ENSSSCG00000000675	C1R			324.347	398.233	442.593	415.857	262.5	255.601	335.989	307.11	158.963	146.506	157.68	211.497
ENSSSCG00000039847	C1S			253.157	253.616	255.227	276.189	375.917	352.241	377.606	261.402	148.664	99.3768	154.727	229.663
ENSSSCG00000001422	C2		complement C2 [Source:VGNC Symbol;Acc:VGNC:85989]	18.6525	17.4312	8.70014	21.1627	13.8833	13.5342	15.0451	4.6004	2.93366	0.910785	3.74909	6.87935
ENSSSCG00000038724	C3orf70		chromosome 13 C3orf70 homolog [Source:VGNC Symbol;Acc:VGNC:85937]	17.4582	11.9345	18.4512	16.7386	32.8043	36.211	23.9668	42.8888	4.39005	6.9257	5.34869	10.0248
ENSSSCG00000016843	C5orf42		ciliosis and planar polarity effector 1 [Source:VGNC Symbol;Acc:VGNC:86941]	96.039	85.5841	95.1438	84.072	85.5771	80.3664	64.386	109.501	60.7133	55.4215	64.3851	58.1408
ENSSSCG00000036801	C6orf132		chromosome 7 C6orf132 homolog [Source:VGNC Symbol;Acc:VGNC:86071]	2.58645	3.02927	2.10719	3.32645	2.95888	3.58784	1.53705	1.5111	0.251903	0.427977	0.240666	0.320518
ENSSSCG00000001040	C6orf52		chromosome 7 C6orf52 homolog [Source:VGNC Symbol;Acc:VGNC:86073]	0.391802	0.601991	0.504583	0.675338	0.474386	0.598838	0.480203	0.558969	0.163194	0.303113	0.409352	0.254388
ENSSSCG00000035887	C8orf34		chromosome 4 C8orf34 homolog [Source:VGNC Symbol;Acc:VGNC:86034]	10.4371	8.17854	10.1787	5.81322	5.80224	7.21061	5.79767	9.07077	3.39895	3.61438	3.2253	5.61872
ENSSSCG00000032320	C8orf4		transcriptional and immune response regulator [Source:VGNC Symbol;Acc:VGNC:95587]	1.8776	2.46055	4.82381	1.87553	4.98	7.39918	6.26212	8.32934	0.468509	0.128466	0.84133	1.10547
ENSSSCG00000009627	C8orf58		chromosome 8 open reading frame 58 [Source:HGNC Symbol;Acc:HGNC:32233]	13.5216	16.8809	13.9427	17.3506	19.5754	19.5166	17.2209	18.7635	10.4333	11.0904	6.76354	9.52636
ENSSSCG00000016856	C9		complement C9 [Source:VGNC Symbol;Acc:VGNC:86083]	3.42464	4.15493	3.73635	2.88769	6.17526	4.59372	3.1293	2.76827	1.09021	0.703092	1.45054	3.46851
ENSSSCG00000010943	C9orf3		aminopeptidase O (putative) [Source:HGNC Symbol;Acc:HGNC:1361]	17.8363	19.9973	18.6162	18.5454	21.2725	19.3943	22.1709	22.4051	11.8177	11.7887	8.24685	9.23763
ENSSSCG00000004565	CA12		carbonic anhydrase 12 [Source:VGNC Symbol;Acc:VGNC:86097]	150.371	170.825	273.566	230.373	313.947	292.055	323.544	417.458	103.172	91.8524	129.272	215.057
ENSSSCG00000023186	CA4		carbonic anhydrase 4 [Source:VGNC Symbol;Acc:VGNC:86100]	10.289	16.7719	4.35918	12.8847	5.41676	5.34396	11.4953	1.64526	1.44749	0.112032	0.404395	0.402599
ENSSSCG00000003705	CABLES1		Cdk5 and Abl enzyme substrate 1 [Source:VGNC Symbol;Acc:VGNC:86109]	8.06867	10.582	8.11285	6.16292	6.95078	7.14373	7.92902	6.9423	6.27797	7.19851	3.70609	2.53725
ENSSSCG00000033493	CACNA1B		calcium voltage-gated channel subunit alpha1 B [Source:HGNC Symbol;Acc:HGNC:1389]	0.398999	0.291664	0.403691	0.404299	0.32394	0.272806	0.214481	0.518074	0.169904	0.235413	0.182872	0.252679
ENSSSCG00000027725	CACNA1C		calcium voltage-gated channel subunit alpha1 C [Source:VGNC Symbol;Acc:VGNC:99706]	14.2939	16.6059	20.9625	19.288	14.4677	15.7175	17.0302	19.1382	7.24083	10.0708	8.099	11.9225
ENSSSCG00000034266	CACNA1H		calcium voltage-gated channel subunit alpha1 H [Source:VGNC Symbol;Acc:VGNC:97041]	12.033	11.3253	6.28849	11.3508	11.7448	11.9954	7.00022	4.98758	0.332593	0.263897	0.388739	0.343803
ENSSSCG00000032967	CACNB3		calcium voltage-gated channel auxiliary subunit beta 3 [Source:VGNC Symbol;Acc:VGNC:103221]	8.11122	10.7643	10.8872	11.4079	9.58255	9.92464	8.41233	10.6795	4.89838	5.18253	4.4118	5.27023
ENSSSCG00000025532	CACNG7		calcium voltage-gated channel auxiliary subunit gamma 7 [Source:VGNC Symbol;Acc:VGNC:86130]	2.80226	2.94252	2.39935	4.77864	2.58329	2.61371	3.13526	1.93212	0.983904	0.798751	1.32024	1.19418
ENSSSCG00000016611	CADPS2		calcium dependent secretion activator 2 [Source:VGNC Symbol;Acc:VGNC:86137]	13.7944	11.0152	14.1099	13.8609	11.5631	9.06155	9.08998	9.57482	4.44551	4.6019	6.17718	7.08499
ENSSSCG00000038886	CAGE1		cancer antigen 1 [Source:HGNC Symbol;Acc:HGNC:21622]	7.37502	7.99389	8.55939	6.57676	7.04948	6.37144	7.00607	7.7338	4.21791	3.63228	3.88437	5.83496
ENSSSCG00000028481	CALCOCO1		calcium binding and coiled-coil domain 1 [Source:VGNC Symbol;Acc:VGNC:86140]	21.1558	28.2738	27.3024	24.4799	27.2347	28.1504	24.2585	29.762	12.408	7.62465	11.2474	17.0536
ENSSSCG00000016535	CALD1		caldesmon 1 [Source:VGNC Symbol;Acc:VGNC:86143]	1901.61	1398.57	2048.32	1589.32	1930.78	1954.1	1632.4	2410.96	426.639	329.831	548.064	775.611
ENSSSCG00000010600	CALHM2		calcium homeostasis modulator family member 2 [Source:HGNC Symbol;Acc:HGNC:23493]	7.54535	8.6026	7.7379	8.14766	7.48188	5.906	12.2903	6.61083	8.22511	3.32132	3.8353	2.42267
ENSSSCG00000016581	CALU		calumenin [Source:VGNC Symbol;Acc:VGNC:86151]	466.218	469.397	500.576	457.979	371.47	362.328	340.915	421.862	245.839	218.121	258.633	285.435
ENSSSCG00000014443	CAMK2A		calcium/calmodulin dependent protein kinase II alpha [Source:VGNC Symbol;Acc:VGNC:86155]	0.121218	0.145128	0.396393	0.187578	0.0847735	0.0511341	0.0439624	0.351147	0.0101367	0.0306219	0	0
ENSSSCG00000010311	CAMK2G		calcium/calmodulin dependent protein kinase II gamma [Source:VGNC Symbol;Acc:VGNC:86157]	70.1945	77.4252	71.8393	83.058	72.5989	70.2127	75.9345	65.184	44.9453	46.7341	39.2684	47.5372
ENSSSCG00000027314	CAMSAP2		calmodulin regulated spectrin associated protein family member 2 [Source:VGNC Symbol;Acc:VGNC:96205]	48.8305	57.203	53.5674	59.3154	48.8169	51.4163	43.9463	59.3126	36.0626	41.2529	31.3562	31.071
ENSSSCG00000001068	CAP2		cyclase associated actin cytoskeleton regulatory protein 2 [Source:VGNC Symbol;Acc:VGNC:86168]	1.81534	0.864333	1.42341	0.993405	1.45425	0.516992	0.707481	1.35329	0.156323	0	0.268584	0.294734
ENSSSCG00000012584	CAPN6		calpain 6 [Source:VGNC Symbol;Acc:VGNC:86176]	2.54087	4.64048	1.60052	3.4972	1.42007	0.692469	4.67695	0.606974	0.522812	0.275448	0.509163	0.694869
ENSSSCG00000031715	CARD9		caspase recruitment domain family member 9 [Source:VGNC Symbol;Acc:VGNC:86189]	5.32809	4.68411	2.75812	6.37198	3.09414	5.35599	2.43738	2.76232	0.298132	0.423199	0.551636	1.5299
ENSSSCG00000016117	CARF	Yes	calcium responsive transcription factor [Source:VGNC Symbol;Acc:VGNC:95615]	10.7243	8.46861	11.222	8.43774	7.11252	7.07402	6.17334	8.21725	4.79882	4.17768	5.79005	5.19225
ENSSSCG00000012857	CARS		cysteinyl-tRNA synthetase 1 [Source:VGNC Symbol;Acc:VGNC:86196]	54.4645	60.0654	50.05	62.2625	51.0171	54.0787	45.0889	52.5651	27.3703	41.363	26.3637	25.4048
ENSSSCG00000006390	CASQ1		calsequestrin 1 [Source:VGNC Symbol;Acc:VGNC:86205]	0.418449	1.05232	0.794232	0.721716	0.873085	0.783557	0.249618	0.733367	0.115077	0.13324	0.323127	0.133774
ENSSSCG00000006745	CASQ2		calsequestrin 2 [Source:VGNC Symbol;Acc:VGNC:86206]	1.87437	0.59792	0.202417	1.14244	9.94724	5.32824	5.24546	2.63644	0.188913	0	0.0986124	0.288164
ENSSSCG00000009998	CASTOR1		cytosolic arginine sensor for mTORC1 subunit 1 [Source:HGNC Symbol;Acc:HGNC:34423]	25.3838	30.188	27.8633	34.9049	20.7932	26.9437	21.8279	18.0428	8.0393	6.64919	8.7356	11.1711
ENSSSCG00000002955	CATSPERG		cation channel sperm associated auxiliary subunit gamma [Source:VGNC Symbol;Acc:VGNC:86215]	3.49973	3.38701	3.37339	4.19401	2.92631	3.00112	2.77529	3.18851	2.59332	1.93199	1.61108	1.93051
ENSSSCG00000014633	CAVIN3		caveolae associated protein 3 [Source:VGNC Symbol;Acc:VGNC:86218]	97.6024	121.878	110.829	126.843	158.764	189.659	147.108	140.914	66.861	58.3698	59.298	63.5365
ENSSSCG00000022486	CBLB		Cbl proto-onco B [Source:VGNC Symbol;Acc:VGNC:86223]	38.3525	36.9486	44.4448	35.7515	67.1175	66.8148	59.5769	89.6944	23.6169	23.7109	24.4622	29.681
ENSSSCG00000040779	CBSL			22.9504	27.7714	23.9318	24.6366	28.3074	28.4252	26.1539	30.5766	10.578	11.8887	8.46732	10.0339
ENSSSCG00000028723	CCDC102A		coiled-coil domain containing 102A [Source:VGNC Symbol;Acc:VGNC:86241]	6.23919	6.8542	5.97765	6.8002	6.23914	7.57202	5.64279	3.52604	3.42532	3.35627	3.22498	3.90069
ENSSSCG00000029866	CCDC112		coiled-coil domain containing 112 [Source:VGNC Symbol;Acc:VGNC:86246]	62.4399	75.4265	121.53	51.7357	63.1123	56.3286	66.9198	135.522	18.6935	24.0977	15.3985	15.4956
ENSSSCG00000011110	CCDC3		coiled-coil domain containing 3 [Source:HGNC Symbol;Acc:HGNC:23813]	12.0013	20.6426	58.9063	18.9926	12.0136	14.4214	9.12754	31.0286	2.6766	3.86335	2.9507	3.41919
ENSSSCG00000001908	CCDC33		coiled-coil domain containing 33 [Source:VGNC Symbol;Acc:VGNC:86293]	0.301805	0.298035	0.165906	0.486753	0.273006	0.433501	0.259787	0.100492	0	0	0.0631333	0.0309192
ENSSSCG00000011928	CCDC80		coiled-coil domain containing 80 [Source:VGNC Symbol;Acc:VGNC:86315]	177.418	191.441	194.004	175.72	135.581	123.93	100.273	137.738	29.2099	15.128	41.475	60.8329
ENSSSCG00000014908	CCDC89		coiled-coil domain containing 89 [Source:VGNC Symbol;Acc:VGNC:86326]	9.19498	8.18514	14.3152	10.3109	10.7769	12.7068	11.4351	11.961	2.82824	2.12316	2.25593	6.00527
ENSSSCG00000024232	CCDC91		coiled-coil domain containing 91 [Source:VGNC Symbol;Acc:VGNC:86329]	42.4715	36.3432	44.1033	34.5608	34.126	38.9043	29.7798	49.6076	26.5382	21.9051	30.2647	27.7937
ENSSSCG00000008987	CCNI		cyclin I [Source:VGNC Symbol;Acc:VGNC:98916]	254.125	259.439	321.044	279.418	195.803	177.791	181.111	235.311	110.501	111.312	125.505	130.539
ENSSSCG00000004610	CCPG1		cell cycle progression 1 [Source:VGNC Symbol;Acc:VGNC:86368]	165.358	142.99	168.084	138.166	146.588	130.06	123.978	157.111	76.9489	54.9816	84.3909	86.6533
ENSSSCG00000006734	CD101		CD101 molecule [Source:VGNC Symbol;Acc:VGNC:86387]	0.0219803	0.022381	0.31304	0.107596	0	0.0851377	0.134617	0.0673753	0	0	0	0
ENSSSCG00000005211	CD274		CD274 molecule [Source:VGNC Symbol;Acc:VGNC:86404]	2.04687	1.74138	2.0376	2.50038	1.28144	1.38865	1.28457	1.85078	1.14832	0.791676	0.842483	1.27054
ENSSSCG00000015293	CD46			5.57701	4.36547	4.69976	6.90361	4.86762	4.34074	2.19593	5.83535	1.84516	2.46846	3.39743	2.98312
ENSSSCG00000039243	CD81		CD81 molecule [Source:VGNC Symbol;Acc:VGNC:86431]	121.799	114.707	120.306	144.582	114.794	130.501	110.708	105.085	57.7997	68.4637	74.2917	76.0649
ENSSSCG00000029521	CD82		CD82 molecule [Source:VGNC Symbol;Acc:VGNC:86432]	0.946522	1.47337	3.27767	1.00775	1.05985	1.6125	1.79341	1.51633	0.666143	1.09623	0.857845	1.11658
ENSSSCG00000011877	CD86		CD86 molecule [Source:VGNC Symbol;Acc:VGNC:86435]	39.1242	38.133	43.7074	43.6068	33.6377	34.8175	32.3515	46.1632	14.232	11.9141	15.397	18.978
ENSSSCG00000010862	CDC42BPA		CDC42 binding protein kinase alpha [Source:VGNC Symbol;Acc:VGNC:95847]	88.9539	83.5276	88.3405	80.4066	65.9464	63.3892	58.0934	79.9295	43.715	44.3587	44.4525	42.8989
ENSSSCG00000013018	CDC42BPG		CDC42 binding protein kinase gamma [Source:VGNC Symbol;Acc:VGNC:86454]	3.4991	3.37183	3.40047	3.64786	3.04949	3.09348	3.17552	2.65419	1.49165	1.60287	1.52006	1.16247
ENSSSCG00000002684	CDH13		cadherin 13 [Source:VGNC Symbol;Acc:VGNC:86477]	36.011	36.649	35.6602	37.2186	67.0315	48.9975	75.5405	40.6586	31.6598	14.3661	18.8583	15.4381
ENSSSCG00000010278	CDH23		cadherin related 23 [Source:HGNC Symbol;Acc:HGNC:13733]	0.0599533	0.0920123	0.0428018	0.0711102	0.0384739	0.0699816	0.0184439	0.0738755	0	0	0.0117399	0.0116626
ENSSSCG00000034516	CDKL1		cyclin dependent kinase like 1 [Source:VGNC Symbol;Acc:VGNC:86510]	4.8094	4.48658	3.89605	3.66372	5.25813	5.68115	4.16032	3.2722	1.56912	2.13885	1.91043	2.16494
ENSSSCG00000001565	CDKN1A		cyclin dependent kinase inhibitor 1A [Source:VGNC Symbol;Acc:VGNC:86514]	346.066	425.69	464.774	395.613	362.017	374.479	375.445	389.151	275.474	187.461	247.531	284.075
ENSSSCG00000038128	CDYL2		chromodomain Y like 2 [Source:VGNC Symbol;Acc:VGNC:86529]	6.6374	9.13463	8.68816	8.94337	6.1049	7.01479	6.28001	8.50589	5.19406	5.03068	3.98716	4.06345
ENSSSCG00000002867	CEBPG	Yes	CCAAT enhancer binding protein gamma [Source:VGNC Symbol;Acc:VGNC:86534]	69.1612	56.4335	51.7534	56.1634	46.087	41.9317	38.2867	46.9488	27.807	27.4319	29.9788	30.7864
ENSSSCG00000011360	CELSR3		cadherin EGF LAG seven-pass G-type receptor 3 [Source:VGNC Symbol;Acc:VGNC:86541]	1.26879	1.51246	1.36889	1.58205	1.56378	1.89883	1.39378	1.71778	0.726986	0.777473	0.757775	0.952807
ENSSSCG00000003362	CEP104		centrosomal protein 104 [Source:VGNC Symbol;Acc:VGNC:86557]	28.276	33.8433	31.7428	35.4229	31.434	33.2506	32.2609	35.4572	16.016	23.5349	14.9817	17.9887
ENSSSCG00000002558	CEP170B		centrosomal protein 170B [Source:VGNC Symbol;Acc:VGNC:86564]	8.79741	10.1373	9.89202	10.6804	8.31697	10.6946	9.13886	9.58144	3.89137	4.07859	3.59934	3.95012
ENSSSCG00000005650	CERCAM		cerebral endothelial cell adhesion molecule [Source:VGNC Symbol;Acc:VGNC:86585]	36.3987	43.727	37.2633	44.1625	54.8687	59.0715	51.4839	49.5161	22.2003	16.0832	19.4386	22.0543
ENSSSCG00000024476	CES3		carboxylesterase 3 [Source:VGNC Symbol;Acc:VGNC:96948]	4.96151	6.64857	6.04918	5.11997	3.7194	4.37873	4.17718	4.42558	3.83254	2.108	2.63202	2.78936
ENSSSCG00000010768	CFAP46		cilia and flagella associated protein 46 [Source:VGNC Symbol;Acc:VGNC:86601]	1.44777	1.96772	1.30514	1.77396	1.55476	1.55438	1.6192	1.4019	0.841079	0.977565	0.936991	0.876221
ENSSSCG00000017994	CFAP52		cilia and flagella associated protein 52 [Source:VGNC Symbol;Acc:VGNC:86602]	0.693155	0.701646	1.18078	1.37215	0.765988	0.695499	0.735023	0.834529	0.423141	0.426925	0.313513	0.309934
ENSSSCG00000035038	CGNL1		cingulin like 1 [Source:VGNC Symbol;Acc:VGNC:86616]	5.64719	6.44027	8.80077	3.83845	7.68237	3.34768	9.09382	6.91976	2.552	2.37871	3.21486	3.39719
ENSSSCG00000008555	CGREF1		cell growth regulator with EF-hand domain 1 [Source:VGNC Symbol;Acc:VGNC:98866]	10.7625	8.7062	14.6971	7.25188	11.0876	14.3075	10.8239	24.5802	3.12495	7.94954	2.75973	4.13417
ENSSSCG00000038521	CHAC1		ChaC glutathione specific gamma-glutamylcyclotransferase 1 [Source:VGNC Symbol;Acc:VGNC:86619]	19.1123	19.5935	17.6513	21.9424	14.419	15.7347	10.529	16.1476	0.796834	2.85278	1.49811	1.42323
ENSSSCG00000010392	CHAT		choline O-acetyltransferase [Source:VGNC Symbol;Acc:VGNC:97928]	0.305106	0.168233	0.368716	0.216225	0.300896	0.261473	0.220022	0.245767	0.133567	0.126855	0.150422	0.117035
ENSSSCG00000003366	CHD5		chromodomain helicase DNA binding protein 5 [Source:VGNC Symbol;Acc:VGNC:86632]	1.78173	1.00833	3.38197	0.878598	1.80483	1.55172	0.810986	3.42448	0.421049	1.19878	0.763743	0.507333
ENSSSCG00000034827	CHP2		calcineurin like EF-hand protein 2 [Source:VGNC Symbol;Acc:VGNC:86658]	2.26308	2.89297	2.33637	3.04059	3.0071	2.72697	2.66528	5.27369	1.24818	1.49853	1.53858	1.99126
ENSSSCG00000021610	CHPF		chondroitin polymerizing factor [Source:VGNC Symbol;Acc:VGNC:96038]	47.026	61.411	62.5886	67.4617	52.5135	67.7965	63.1489	61.1939	26.4126	39.2243	26.8572	27.4558
ENSSSCG00000012576	CHRDL1		chordin like 1 [Source:VGNC Symbol;Acc:VGNC:86662]	252.187	206.407	208.961	255.191	252.076	244.317	225.254	224.308	43.9045	50.1767	46.1522	45.0571
ENSSSCG00000023662	CHST3		carbohydrate sulfotransferase 3 [Source:VGNC Symbol;Acc:VGNC:86679]	25.0188	31.0023	22.45	26.4162	25.4172	25.5674	26.8269	18.8906	15.2528	9.86756	14.4235	20.7168
ENSSSCG00000035069	CHSY3		chondroitin sulfate synthase 3 [Source:VGNC Symbol;Acc:VGNC:86685]	34.6634	37.4057	46.0797	42.2776	47.6745	64.1297	43.8212	72.3073	20.6737	17.445	14.4519	29.5896
ENSSSCG00000021581	CLCN2		chloride voltage-gated channel 2 [Source:VGNC Symbol;Acc:VGNC:86726]	1.20471	1.30799	1.1746	1.12205	0.905532	1.1125	0.996312	1.28569	0.745549	1.06115	0.488419	0.529992
ENSSSCG00000003429	CLCN6		chloride voltage-gated channel 6 [Source:VGNC Symbol;Acc:VGNC:86729]	7.82607	10.4445	10.3721	10.1881	6.43119	6.41107	7.98969	8.29734	5.18721	5.37515	4.69081	5.22154
ENSSSCG00000008024	CLCN7		chloride voltage-gated channel 7 [Source:VGNC Symbol;Acc:VGNC:86730]	11.6896	14.8857	13.775	17.0079	16.1327	16.6848	17.9772	14.2524	8.86711	9.66774	8.61993	10.5937
ENSSSCG00000026345	CLCNKB			0.611127	1.08053	0.882807	0.996821	1.31431	1.04294	0.666002	0.486867	0.141805	0.178474	0.349689	0.172537
ENSSSCG00000011747	CLDN11		claudin 11 [Source:NCBI gene (formerly Entrezgene);Acc:100302016]	9.16916	10.6145	61.7115	5.03567	4.1697	2.19842	2.77962	19.8624	0.491734	5.34737	0.34526	0.543139
ENSSSCG00000013777	CLEC17A		C-type lectin domain containing 17A [Source:VGNC Symbol;Acc:VGNC:86749]	0.43048	0.581856	0.122097	0.823175	0.557441	0.548082	0.577419	0.363403	0.179991	0.212959	0.28274	0.232404
ENSSSCG00000038994	CLIC4		chloride intracellular channel 4 [Source:VGNC Symbol;Acc:VGNC:86763]	611.2	557.164	748.971	526.762	748.51	706.955	615.618	945.644	293.801	338.823	336.721	333.475
ENSSSCG00000037416	CLIC5		chloride intracellular channel 5 [Source:VGNC Symbol;Acc:VGNC:86764]	0.44236	0.683455	1.44555	0.637107	1.06966	1.37899	0.855267	1.31566	0.353449	0.135601	0.0729921	0.297289
ENSSSCG00000028112	CLIC6		chloride intracellular channel 6 [Source:HGNC Symbol;Acc:HGNC:2065]	3.43888	0.737731	1.20386	2.15301	1.94098	1.23163	0.697765	6.03152	0.201331	0.33892	0.321221	0.606928
ENSSSCG00000002921	CLIP3		CAP-Gly domain containing linker protein 3 [Source:VGNC Symbol;Acc:VGNC:97931]	16.916	19.9914	18.2188	22.4123	14.6838	15.8806	13.7347	15.3576	9.67968	9.13038	9.91558	10.809
ENSSSCG00000026098	CMYA5		cardiomyopathy associated 5 [Source:VGNC Symbol;Acc:VGNC:86809]	0.696497	0.719618	0.778374	0.522215	0.640566	0.508317	0.509744	0.389259	0.396555	0.277063	0.349863	0.373119
ENSSSCG00000013614	CNN1		calponin 1 [Source:VGNC Symbol;Acc:VGNC:86825]	74.2127	72.4546	121.869	82.5327	174.092	257.439	159.235	255.682	17.4321	14.6912	10.8639	30.1241
ENSSSCG00000039542	CNN2		calponin 2 [Source:VGNC Symbol;Acc:VGNC:99619]	194.255	217.639	206.569	210.72	242.127	264.429	250.562	233.999	143.75	117.476	96.3252	151.144
ENSSSCG00000017393	CNTNAP1		contactin associated protein 1 [Source:VGNC Symbol;Acc:VGNC:86849]	5.96958	9.58775	5.89763	8.39101	6.39033	6.75694	7.6284	4.52714	2.51219	2.17716	1.82408	1.78436
ENSSSCG00000006857	COL11A1		collagen type XI alpha 1 chain [Source:VGNC Symbol;Acc:VGNC:86862]	48.9772	49.6652	97.5425	65.0549	338.302	434.264	247.384	498.905	10.4056	13.4869	13.5183	40.2863
ENSSSCG00000004484	COL12A1		collagen type XII alpha 1 chain [Source:VGNC Symbol;Acc:VGNC:86864]	551.095	524.422	683.734	629.872	882.544	852.703	588.928	938.475	216.984	309.469	246.632	351.144
ENSSSCG00000003603	COL16A1		collagen type XVI alpha 1 chain [Source:VGNC Symbol;Acc:VGNC:86867]	65.1595	87.7335	69.693	81.777	67.4418	68.7438	85.7725	66.9416	51.0207	29.4291	33.0085	37.6164
ENSSSCG00000036135	COL1A1		collagen type I alpha 1 chain [Source:VGNC Symbol;Acc:VGNC:86870]	4738.14	5191.16	4595.33	6098.78	4182.61	4555.92	3117.84	4482.67	436.762	704.244	836.295	1040.89
ENSSSCG00000015326	COL1A2		collagen type I alpha 2 chain [Source:VGNC Symbol;Acc:VGNC:86871]	8664.2	8911.73	7962.14	10984.1	7052.05	7513.46	5274.53	7553.49	1520.63	1803.47	2465.18	2809.06
ENSSSCG00000016034	COL3A1		collagen type III alpha 1 chain [Source:VGNC Symbol;Acc:VGNC:95979]	1958	2402.25	1204.24	2507.58	2569.41	2653.83	1858.81	1091.73	439.03	307.573	627.849	1142.31
ENSSSCG00000005751	COL5A1		collagen type V alpha 1 chain [Source:VGNC Symbol;Acc:VGNC:86877]	789.535	950.402	715.134	1038.72	803.659	1019.74	623.224	890.292	202.409	204.079	246.012	284.326
ENSSSCG00000016035	COL5A2		collagen type V alpha 2 chain [Source:VGNC Symbol;Acc:VGNC:95981]	1480.1	1471	1328.35	1567.54	1462.93	1556.11	1037.13	1485.37	323.026	253.093	431.816	554.323
ENSSSCG00000022506	COL6A1		collagen type VI alpha 1 chain [Source:HGNC Symbol;Acc:HGNC:2211]	1367.19	1733.1	1500.42	1880.88	1187.45	1315.33	999.813	971.89	445.799	494.023	499.089	517.579
ENSSSCG00000028022	COL6A2		collagen type VI alpha 2 chain [Source:HGNC Symbol;Acc:HGNC:2212]	1279.93	1647.11	1479.03	1812.42	1101.72	1277.13	965.474	1027.03	467.263	567.272	519.895	549.521
ENSSSCG00000011973	COL8A1		collagen type VIII alpha 1 chain [Source:VGNC Symbol;Acc:VGNC:86880]	87.2049	78.5303	95.3136	103.547	71.2509	87.9023	41.7313	70.6335	9.09827	10.948	20.2211	28.9778
ENSSSCG00000023322	COL9A2			0.106044	0.306175	0.22897	0.304981	0.132072	0.118563	0.128978	0.172934	0.0463033	0.0584377	0.0555775	0.0402801
ENSSSCG00000013916	COMP		cartilage oligomeric matrix protein [Source:VGNC Symbol;Acc:VGNC:86892]	5.21298	3.55893	1.37506	4.09535	3.18548	3.9702	1.05634	1.1026	0.0253337	0.116559	0.0518758	0.233921
ENSSSCG00000017526	COPZ2		COPI coat complex subunit zeta 2 [Source:VGNC Symbol;Acc:VGNC:86904]	295.037	296.274	355.555	290.916	276.421	284.421	250.642	288.229	81.9705	66.4304	82.5716	85.4221
ENSSSCG00000038964	COX19		cytochrome c oxidase assembly factor COX19 [Source:VGNC Symbol;Acc:VGNC:86923]	5.766	6.20033	6.88844	5.55971	6.92205	7.58594	7.74697	8.36989	3.33204	2.51524	3.23399	4.4388
ENSSSCG00000001808	CPEB1	Yes	cytoplasmic polyadenylation element binding protein 1 [Source:NCBI gene (formerly Entrezgene);Acc:100048944]	3.12592	3.44324	4.23495	3.85507	5.0925	3.3961	4.47744	4.93517	1.51871	1.12303	2.08106	0.896833
ENSSSCG00000038410	CPEB2		cytoplasmic polyadenylation element binding protein 2 [Source:VGNC Symbol;Acc:VGNC:86937]	45.8549	42.423	49.7089	38.561	37.0501	42.0088	30.2702	49.5205	19.1425	22.2418	21.9566	22.023
ENSSSCG00000016981	CPEB4		cytoplasmic polyadenylation element binding protein 4 [Source:VGNC Symbol;Acc:VGNC:86939]	18.4027	16.7588	16.1508	17.9606	20.3311	20.3925	18.1375	21.374	10.2126	7.14107	13.4933	14.4446
ENSSSCG00000010728	CPXM2		carboxypeptidase X, M14 family member 2 [Source:VGNC Symbol;Acc:VGNC:86969]	18.1315	57.7999	47.6831	21.7816	20.7274	23.5347	56.3353	38.4139	13.7192	7.45382	2.2039	2.96045
ENSSSCG00000032151	CPZ		carboxypeptidase Z [Source:VGNC Symbol;Acc:VGNC:86970]	9.76095	9.48396	11.0085	13.0739	26.9295	32.7661	20.0551	23.1922	3.39787	6.0395	4.48467	5.14548
ENSSSCG00000000732	CRACR2A		calcium release activated channel regulator 2A [Source:VGNC Symbol;Acc:VGNC:86974]	0.504067	0.63405	0.694812	0.702485	0.646717	0.469023	0.243631	0.0743369	0.0770285	0.0486821	0.0267944	0.0529778
ENSSSCG00000016520	CREB3L2	Yes	cAMP responsive element binding protein 3 like 2 [Source:VGNC Symbol;Acc:VGNC:86981]	35.009	46.191	38.0451	43.5135	37.4828	41.0567	38.1236	35.9048	24.6817	19.8777	20.9997	30.9014
ENSSSCG00000016690	CREB5	Yes	cAMP responsive element binding protein 5 [Source:VGNC Symbol;Acc:VGNC:86984]	9.09155	8.36136	7.25516	9.02697	7.27535	7.34379	4.41551	7.56158	0.716748	1.13921	0.993262	1.13244
ENSSSCG00000034418	CREBL2		cAMP responsive element binding protein like 2 [Source:VGNC Symbol;Acc:VGNC:86986]	23.9288	19.4398	29.2178	18.576	19.1469	17.7346	16.7928	32.0054	9.82519	7.67406	15.0359	15.4787
ENSSSCG00000016986	CREBRF	Yes	CREB3 regulatory factor [Source:VGNC Symbol;Acc:VGNC:86987]	22.1658	21.1341	25.3554	17.6691	19.743	15.4543	17.8243	20.5758	10.8556	5.82356	10.6241	10.7807
ENSSSCG00000006308	CREG1		cellular repressor of E1A stimulateds 1 [Source:VGNC Symbol;Acc:VGNC:86989]	114.8	101.06	122.068	106.064	90.9573	81.4366	91.0091	82.7763	39.3727	33.2608	44.9105	51.258
ENSSSCG00000037142	CRIP1			142.735	194.531	168.157	175.818	194.606	246.249	187.442	185.428	67.7417	55.9202	67.1486	82.7407
ENSSSCG00000006171	CRISPLD1		cysteine rich secretory protein LCCL domain containing 1 [Source:VGNC Symbol;Acc:VGNC:97945]	1.25032	1.62512	2.22476	1.94007	3.34368	4.80151	3.29022	4.12035	0.36533	0.328689	0.441365	1.33346
ENSSSCG00000010530	CRTAC1		cartilage acidic protein 1 [Source:VGNC Symbol;Acc:VGNC:87004]	1.79646	4.41008	1.92957	3.49831	2.98151	4.28828	7.83193	3.49846	1.25239	0.551737	0.857771	1.76432
ENSSSCG00000039054	CRTAP		cartilage associated protein [Source:VGNC Symbol;Acc:VGNC:87006]	190.363	201.66	179.154	217.898	199.376	193.26	198.414	172.252	136.271	138.666	112.119	131.734
ENSSSCG00000036724	CRYAB		crystallin alpha B [Source:VGNC Symbol;Acc:VGNC:87013]	241.885	271.546	292.712	283.313	609.402	637.308	635.889	548.62	238.923	133.42	114.841	133.808
ENSSSCG00000010200	CSGALNACT2		chondroitin sulfate N-acetylgalactosaminyltransferase 2 [Source:VGNC Symbol;Acc:VGNC:87036]	40.2103	34.9656	38.5999	39.9368	34.8218	36.4858	28.7535	47.5041	22.507	25.3674	25.9485	29.7029
ENSSSCG00000039224	CSPG5		chondroitin sulfate proteoglycan 5 [Source:VGNC Symbol;Acc:VGNC:87044]	1.82402	1.95799	1.99211	2.36071	2.55313	1.98239	1.52676	1.5616	0.259693	0.740951	0.92664	0.695078
ENSSSCG00000020976	CSRP1		cysteine and glycine rich protein 1 [Source:VGNC Symbol;Acc:VGNC:96051]	363.236	510.545	425.691	530.588	426.641	569.916	438.662	465.773	253.742	289.805	203.989	229.093
ENSSSCG00000037360	CST5		cystatin C [Source:NCBI gene (formerly Entrezgene);Acc:733672]	85.1823	89.7537	109.203	89.1217	56.3414	63.8934	56.7836	85.6759	20.2546	17.8714	16.8738	17.6729
ENSSSCG00000012693	CT55			0.839723	1.34212	1.48507	1.24796	1.31889	1.1426	1.09278	1.33036	0.723576	0.744596	0.591328	0.922003
ENSSSCG00000004192	CTGF		cellular communication network factor 2 [Source:VGNC Symbol;Acc:VGNC:86345]	327.926	444.536	269.501	318.783	359.887	358.109	361.524	359.536	114.589	67.5368	52.536	58.0148
ENSSSCG00000003789	CTH		cystathionine gamma-lyase [Source:VGNC Symbol;Acc:VGNC:96961]	91.4018	91.0513	76.2398	81.9043	54.7672	55.2127	38.5163	110.259	20.082	39.4646	21.3562	23.5252
ENSSSCG00000004506	CTIF		cap binding complex dependent translation initiation factor [Source:VGNC Symbol;Acc:VGNC:87062]	13.4459	17.0822	16.1297	15.079	15.8332	17.4609	14.9606	16.1269	10.4284	9.69839	9.08299	11.2318
ENSSSCG00000007431	CTSA		cathepsin A [Source:VGNC Symbol;Acc:VGNC:96498]	164.757	196.407	175.995	189.425	230.583	207.733	243.737	195.894	126.436	105.768	96.7681	110.804
ENSSSCG00000023666	CTSB		cathepsin B [Source:VGNC Symbol;Acc:VGNC:87074]	795.097	976.623	958.649	1004	1183.53	1299.96	1178.86	1183.53	631.937	695.459	557.505	589.127
ENSSSCG00000038918	CTSF		cathepsin F [Source:VGNC Symbol;Acc:VGNC:87076]	9.60486	9.76405	11.1546	10.7098	11.864	12.5777	12.5902	11.9813	6.87494	5.2718	6.38151	8.43918
ENSSSCG00000007522	CTSZ		cathepsin Z [Source:VGNC Symbol;Acc:VGNC:96084]	43.6411	52.5783	52.0803	53.6304	54.7507	71.1406	63.7728	64.2142	28.7502	22.4618	24.2519	29.4365
ENSSSCG00000001657	CUL7		cullin 7 [Source:VGNC Symbol;Acc:VGNC:97954]	6.95224	7.99836	7.64576	8.38541	5.48522	5.99291	5.38369	6.00976	2.64859	2.37662	3.51567	4.54148
ENSSSCG00000007681	CUX1	Yes	cut like homeobox 1 [Source:VGNC Symbol;Acc:VGNC:87093]	30.7624	30.2282	27.7373	32.995	24.5498	28.4395	21.4413	28.1111	15.5883	17.0232	14.0215	16.9877
ENSSSCG00000014310	CXCL14		C-X-C motif chemokine ligand 14 [Source:VGNC Symbol;Acc:VGNC:87105]	20.421	16.2232	21.9797	25.0419	18.8767	15.8038	5.60898	16.1343	3.49462	4.37687	5.64363	6.00545
ENSSSCG00000006827	CYB561D1		cytochrome b561 family member D1 [Source:VGNC Symbol;Acc:VGNC:87121]	5.04963	6.56729	5.84748	6.8901	5.75617	5.55627	6.54444	6.04915	4.18466	3.55185	3.85192	3.72462
ENSSSCG00000000038	CYB5R3		cytochrome b5 reductase 3 [Source:VGNC Symbol;Acc:VGNC:103227]	335.014	386.431	370.756	379.496	290.108	309.014	334.825	264.305	234.515	190.367	192.495	198.819
ENSSSCG00000025049	CYBRD1		cytochrome b reductase 1 [Source:VGNC Symbol;Acc:VGNC:95948]	275.108	301.878	255.275	283.02	214.188	163.557	215.504	188.995	120.099	103.95	126.071	116.055
ENSSSCG00000025273	CYP11A1		cytochrome P450 family 11 subfamily A member 1 [Source:VGNC Symbol;Acc:VGNC:103363]	1.28935	1.82412	1.55811	0.898616	2.83862	2.185	3.73772	1.8623	0.472934	0.179475	0.266209	0.13162
ENSSSCG00000009151	CYP2U1		cytochrome P450 family 2 subfamily U member 1 [Source:VGNC Symbol;Acc:VGNC:103357]	15.9212	14.8505	14.4365	17.0204	15.6505	15.0565	14.0246	10.7065	8.66687	5.54038	8.73846	11.9621
ENSSSCG00000023607	CYP4F22		cytochrome P450 family 4 subfamily F member 22 [Source:VGNC Symbol;Acc:VGNC:103360]	4.06204	2.8908	5.93942	3.88449	3.28557	5.48808	4.50774	4.06529	0.584583	0.5857	1.75387	1.53313
ENSSSCG00000032687	CYP4V2		cytochrome P450 family 4 subfamily V member 2 [Source:VGNC Symbol;Acc:VGNC:103361]	31.1403	28.3274	34.6656	25.9205	20.9543	18.642	19.4884	25.8452	11.3429	9.02349	13.5958	14.8766
ENSSSCG00000006940	CYR61		cellular communication network factor 1 [Source:VGNC Symbol;Acc:VGNC:86344]	128.186	140.475	105.521	143.892	152.403	195.532	147.652	186.185	53.5836	60.615	31.5414	68.3015
ENSSSCG00000014361	CYSTM1		cysteine rich transmembrane module containing 1 [Source:VGNC Symbol;Acc:VGNC:87134]	26.1762	32.1527	38.5395	33.9288	22.318	32.5738	28.3984	46.0261	21.521	23.0896	19.0599	18.8331
ENSSSCG00000005078	DAAM1		dishevelled associated activator of morphosis 1 [Source:VGNC Symbol;Acc:VGNC:87141]	28.1867	27.5334	26.5094	25.5941	27.4232	31.4773	27.7179	28.5293	10.6437	7.55491	12.4481	15.4975
ENSSSCG00000016857	DAB2		DAB adaptor protein 2 [Source:VGNC Symbol;Acc:VGNC:87144]	227.49	259.3	186.959	235.309	235.475	226.736	208.386	232.888	97.2685	46.0328	79.0755	138.143
ENSSSCG00000031856	DACT1		dishevelled binding antagonist of beta catenin 1 [Source:VGNC Symbol;Acc:VGNC:87147]	30.1863	32.5221	33.32	33.2947	26.1276	25.3694	21.0998	30.5785	7.26536	5.75264	7.65691	9.47168
ENSSSCG00000022280	DACT3		dishevelled binding antagonist of beta catenin 3 [Source:VGNC Symbol;Acc:VGNC:87149]	4.24413	5.44018	4.40323	4.98262	5.62985	6.18538	7.18702	4.39225	2.80176	2.47226	2.82964	2.54952
ENSSSCG00000032170	DAPK3		death associated protein kinase 3 [Source:VGNC Symbol;Acc:VGNC:87158]	60.8704	76.1255	66.8149	73.7042	80.8107	99.0214	69.2718	79.3337	15.1667	18.4033	14.8467	20.5589
ENSSSCG00000033586	DBNDD2		dysbindin domain containing 2 [Source:NCBI gene (formerly Entrezgene);Acc:100157614]	44.4237	56.2415	49.8448	55.4863	45.7874	48.9928	44.9822	36.4073	28.1637	36.546	24.6629	24.0282
ENSSSCG00000006303	DCAF6		DDB1 and CUL4 associated factor 6 [Source:VGNC Symbol;Acc:VGNC:87177]	96.9886	107.473	113.466	91.7739	81.9256	81.3262	77.3962	104.88	56.8721	50.2817	58.5845	67.7433
ENSSSCG00000033919	DCLK1		doublecortin like kinase 1 [Source:HGNC Symbol;Acc:HGNC:2700]	49.5372	47.3756	88.8794	38.2372	29.5564	26.532	19.6506	73.8678	17.8008	33.7226	13.6534	14.6507
ENSSSCG00000000915	DCN		decorin [Source:VGNC Symbol;Acc:VGNC:103228]	1061.05	773.95	992.313	1030.36	1224.62	1081.66	1038.88	1468.44	434.52	248.212	541.929	681.68
ENSSSCG00000007854	DCUN1D3		defective in cullin neddylation 1 domain containing 3 [Source:VGNC Symbol;Acc:VGNC:87196]	19.3339	23.6572	21.401	23.1602	34.6915	39.7712	34.642	36.7158	15.7386	14.0988	11.1882	15.5711
ENSSSCG00000012585	DCX		doublecortin [Source:HGNC Symbol;Acc:HGNC:2714]	4.01591	3.0613	3.57482	3.72472	3.21321	2.81677	2.80925	4.34778	1.37008	0.978009	2.17858	2.63844
ENSSSCG00000001382	DDR1		discoidin domain receptor tyrosine kinase 1 [Source:NCBI gene (formerly Entrezgene);Acc:100144462]	7.62507	8.11213	8.62846	8.68243	6.93903	8.18521	6.83466	6.87463	3.06996	4.00635	3.65102	4.9126
ENSSSCG00000006338	DDR2		discoidin domain receptor tyrosine kinase 2 [Source:VGNC Symbol;Acc:VGNC:87212]	175.397	197.104	200.157	197.367	193.406	181.446	196.569	182.404	135.875	93.0582	124.805	149.004
ENSSSCG00000002640	DEF8		differentially expressed in FDCP 8 homolog [Source:VGNC Symbol;Acc:VGNC:87239]	24.0176	31.3677	28.9865	30.2846	25.6268	28.8616	24.7539	22.7525	12.4556	10.9314	10.4829	14.0795
ENSSSCG00000010900	DENND1B		DENN domain containing 1B [Source:VGNC Symbol;Acc:VGNC:96175]	14.7935	15.9892	19.9241	19.7948	16.01	15.6872	12.2108	18.9687	7.4008	10.7891	9.3438	10.9311
ENSSSCG00000006755	DENND2C		DENN domain containing 2C [Source:HGNC Symbol;Acc:HGNC:24748]	6.10478	4.27775	7.31842	6.40218	7.28808	6.66432	5.64013	5.48387	1.95812	2.73587	3.04458	3.6348
ENSSSCG00000030831	DENND3		DENN domain containing 3 [Source:VGNC Symbol;Acc:VGNC:87250]	4.34186	3.55468	2.81901	4.84441	4.28167	5.52142	3.34186	4.80713	2.09978	2.2456	2.61241	3.47274
ENSSSCG00000020785	DES		desmin [Source:VGNC Symbol;Acc:VGNC:96159]	5.7298	3.4274	17.8716	4.22448	24.6029	16.6742	7.34589	34.8055	2.18374	3.2884	0.563658	2.24779
ENSSSCG00000037224	DEXI			137.825	202.797	178.386	171.876	179.374	143.914	162.977	141.22	102.107	81.4402	78.4415	110.208
ENSSSCG00000012474	DIAPH2		diaphanous related formin 2 [Source:VGNC Symbol;Acc:VGNC:87300]	72.2332	69.0671	82.632	63.1787	63.0476	59.0559	54.2075	71.7299	40.742	38.4006	44.7181	44.0075
ENSSSCG00000011163	DIP2C		disco interacting C [Source:VGNC Symbol;Acc:VGNC:96201]	28.3441	31.8637	28.0378	29.5147	26.8642	29.1793	28.8499	29.1295	20.1172	20.9373	17.9666	19.609
ENSSSCG00000036766	DIRC2		solute carrier family 49 member 4 [Source:VGNC Symbol;Acc:VGNC:96597]	34.4234	42.362	43.1087	40.0227	34.6665	36.1548	36.8982	44.7084	22.4091	26.162	21.5037	22.85
ENSSSCG00000015036	DIXDC1		DIX domain containing 1 [Source:VGNC Symbol;Acc:VGNC:99710]	14.2437	14.5242	13.7385	16.0443	14.2406	13.5436	16.1887	13.5281	10.367	7.69994	9.55667	8.92303
ENSSSCG00000013401	DKK3		dickkopf WNT signaling pathway inhibitor 3 [Source:VGNC Symbol;Acc:VGNC:87323]	165.308	196.284	207.457	177.019	127.511	133.373	116.939	182.171	69.4758	71.7366	72.7097	68.9072
ENSSSCG00000007317	DLGAP4		DLG associated protein 4 [Source:VGNC Symbol;Acc:VGNC:96043]	13.9198	16.001	17.7435	17.4924	12.2555	13.2286	12.8746	16.3061	6.88908	9.04025	6.01696	6.43955
ENSSSCG00000015954	DLX2	Yes	distal-less homeobox 2 [Source:VGNC Symbol;Acc:VGNC:96200]	15.0197	17.5602	15.5809	13.4826	10.4782	14.3923	7.69901	9.61727	2.62629	2.80741	3.6476	3.23425
ENSSSCG00000009220	DMP1		dentin matrix acidic phosphoprotein 1 [Source:VGNC Symbol;Acc:VGNC:87348]	1.03519	0.872107	0.900893	1.06115	1.24976	0.563872	0.530357	0.66355	0.298308	0.436945	0.204109	0.471915
ENSSSCG00000038969	DMPK		DM1 protein kinase [Source:VGNC Symbol;Acc:VGNC:87349]	42.5667	46.2544	47.8987	53.4266	82.3134	103.874	75.619	56.8002	9.29299	6.05397	8.18994	18.2891
ENSSSCG00000018015	DNAH9		dynein axonemal heavy chain 9 [Source:VGNC Symbol;Acc:VGNC:87371]	0.167495	0.175936	0.180447	0.160523	0.199334	0.172758	0.175964	0.235812	0.0497706	0.0769184	0.0608558	0.051182
ENSSSCG00000003766	DNAJB4		DnaJ heat shock protein family (Hsp40) member B4 [Source:VGNC Symbol;Acc:VGNC:96623]	144.162	107.713	126.852	108.005	167.881	167.038	124.257	214.562	65.2042	50.4476	75.7359	93.6415
ENSSSCG00000014356	DNAJC18		DnaJ heat shock protein family (Hsp40) member C18 [Source:VGNC Symbol;Acc:VGNC:96615]	25.7858	27.1511	28.1795	26.3799	21.0447	18.9943	22.1241	21.1168	14.8019	14.6682	14.0371	13.7881
ENSSSCG00000024587	DNASE1L2			1.6261	4.07515	2.44787	2.89817	2.68159	2.44957	3.38378	2.17382	1.71266	1.88782	1.66559	1.62422
ENSSSCG00000029413	DNMT3A		DNA methyltransferase 3 alpha [Source:VGNC Symbol;Acc:VGNC:87384]	14.2956	14.6504	15.3402	15.9695	13.6503	15.2127	12.0025	14.9652	6.92854	7.59048	7.24297	8.17985
ENSSSCG00000022112	DOCK9		dedicator of cytokinesis 9 [Source:VGNC Symbol;Acc:VGNC:87399]	104.115	121.452	71.5369	98.8854	74.0629	60.6978	79.3615	59.954	56.2607	38.764	43.7287	38.5002
ENSSSCG00000022521	DPY19L3		dpy-19 like C-mannosyltransferase 3 [Source:VGNC Symbol;Acc:VGNC:87426]	94.1424	80.4275	92.6479	99.0467	85.7081	87.6132	69.8628	82.388	51.5164	48.4452	55.3959	61.4664
ENSSSCG00000024800	DSC3			28.7205	38.9796	26.5861	56.8915	16.0197	35.4626	16.2236	32.2414	13.3033	6.92271	8.99747	15.2747
ENSSSCG00000007085	DSTN		destrin, actin depolymerizing factor [Source:NCBI gene (formerly Entrezgene);Acc:445516]	561.093	501.187	619.619	467.574	530.635	521.861	440.831	554.004	263.361	217.682	223.537	246.607
ENSSSCG00000028047	DTNA		dystrobrevin alpha [Source:VGNC Symbol;Acc:VGNC:87462]	1.73592	1.57472	4.89779	1.52245	3.58622	3.7877	2.71596	8.01391	0.370817	1.05691	0.487217	0.525122
ENSSSCG00000031489	DUSP22		dual specificity phosphatase 22 [Source:VGNC Symbol;Acc:VGNC:87482]	74.1321	85.0657	76.7984	71.1373	66.4745	76.3856	70.4024	65.0912	50.6326	41.6292	43.4792	44.3153
ENSSSCG00000020744	DUSP3		dual specificity phosphatase 3 [Source:VGNC Symbol;Acc:VGNC:87486]	22.7493	25.5706	26.0863	23.3895	19.4478	20.5546	18.9937	20.4231	15.6688	14.0177	11.2067	11.6014
ENSSSCG00000032911	DUSP8		dual specificity phosphatase 8 [Source:VGNC Symbol;Acc:VGNC:87489]	3.78687	4.23679	3.45555	4.77961	4.46972	3.87942	3.00576	4.87606	0.704008	1.20927	0.676444	1.44724
ENSSSCG00000040738	DYNC1H1		dynein cytoplasmic 1 heavy chain 1 [Source:HGNC Symbol;Acc:HGNC:2961]	132.458	163.713	144.636	162.07	141.171	143.032	151.488	130.767	102.194	106.582	90.9164	97.3845
ENSSSCG00000027197	DYRK1B		dual specificity tyrosine phosphorylation regulated kinase 1B [Source:VGNC Symbol;Acc:VGNC:87506]	6.44951	7.28163	7.56569	7.62677	5.58924	7.40406	7.02475	5.30109	2.9401	1.68764	3.69644	4.41543
ENSSSCG00000009501	DZIP1	Yes	DAZ interacting zinc finger protein 1 [Source:VGNC Symbol;Acc:VGNC:87510]	144.283	144.58	139.706	138.064	132.885	141.976	147.964	146.282	79.7053	81.6454	87.6474	100.079
ENSSSCG00000027467	DZIP1L		DAZ interacting zinc finger protein 1 like [Source:VGNC Symbol;Acc:VGNC:87511]	19.6989	22.2036	20.4582	21.2599	29.5039	32.2271	31.0875	25.4464	10.0317	8.18952	7.19461	12.8493
ENSSSCG00000008047	E4F1	Yes	E4F transcription factor 1 [Source:VGNC Symbol;Acc:VGNC:87520]	6.83807	8.58739	8.05784	8.00047	8.68865	10.7306	7.78576	7.98361	5.36012	4.94231	4.91857	5.63514
ENSSSCG00000028549	ECM2		extracellular matrix protein 2 [Source:VGNC Symbol;Acc:VGNC:87534]	96.0688	61.8361	74.6244	78.0883	159.132	151.457	132.925	106.493	6.57359	4.52075	8.30426	16.3281
ENSSSCG00000035598	EDN1		endothelin 1 [Source:NCBI gene (formerly Entrezgene);Acc:396915]	2.18722	2.17327	2.00433	1.88808	2.77722	3.60155	1.7045	6.83684	1.51883	0.864912	1.10397	1.53541
ENSSSCG00000009031	EDNRA		endothelin receptor type A [Source:VGNC Symbol;Acc:VGNC:87549]	11.1794	9.21064	15.2774	7.91611	20.6684	12.0465	16.2513	25.522	3.0556	11.1786	6.9521	4.45186
ENSSSCG00000034812	EFCAB8		EF-hand calcium binding domain 8 [Source:HGNC Symbol;Acc:HGNC:34532]	1.33836	1.58773	1.38966	1.66477	1.87101	2.01293	1.8683	1.97292	0.804847	0.513755	0.769979	1.1864
ENSSSCG00000012971	EFEMP2		EGF containing fibulin extracellular matrix protein 2 [Source:VGNC Symbol;Acc:VGNC:99643]	213.976	213.562	221.788	257.564	211.441	238.641	230.026	209.014	71.422	62.4616	67.4595	88.9829
ENSSSCG00000002620	EFHC1		EF-hand domain containing 1 [Source:VGNC Symbol;Acc:VGNC:87570]	13.4187	14.9409	11.3624	15.1102	9.3647	11.2221	9.80807	8.84131	5.00518	3.61514	5.27072	6.06162
ENSSSCG00000005955	EFR3A		EFR3 homolog A [Source:VGNC Symbol;Acc:VGNC:87579]	217.24	221.309	232.578	212.401	207.47	212.13	196.544	241.522	151.119	145.594	152.761	151.706
ENSSSCG00000002026	EFS		embryonal Fyn-associated substrate [Source:VGNC Symbol;Acc:VGNC:87581]	5.21547	4.99166	3.60402	5.00984	4.13215	2.7378	2.90425	2.71012	1.16761	1.34674	2.0344	1.09631
ENSSSCG00000012121	EGFL6		EGF like domain multiple 6 [Source:VGNC Symbol;Acc:VGNC:87583]	0.996099	1.29701	1.64725	0.770571	0.70852	0.760957	0.169377	1.15382	0.154256	0	0	0
ENSSSCG00000022126	EGFR		epidermal growth factor receptor [Source:VGNC Symbol;Acc:VGNC:87587]	55.6779	66.5071	54.7955	63.1715	47.4189	50.4093	52.5934	48.9561	36.5784	39.6206	27.4255	28.7913
ENSSSCG00000012988	EHBP1L1		EH domain binding protein 1 like 1 [Source:VGNC Symbol;Acc:VGNC:87594]	33.8662	40.0665	28.3341	38.3209	32.725	38.0333	36.7079	25.9078	24.405	25.4042	18.5196	19.0661
ENSSSCG00000023371	EHD2		EH domain containing 2 [Source:VGNC Symbol;Acc:VGNC:87596]	129.174	129.435	122.796	150.544	154.167	172.009	137.694	145.933	65.5839	67.2264	66.1118	82.1687
ENSSSCG00000012656	ELF4	Yes	E74 like ETS transcription factor 4 [Source:VGNC Symbol;Acc:VGNC:87643]	9.09669	11.2562	9.51315	11.8473	8.41562	9.03403	10.2491	10.7011	7.43955	8.74641	4.96886	5.90185
ENSSSCG00000025858	ELN		elastin [Source:VGNC Symbol;Acc:VGNC:87655]	38.4967	27.5244	14.0978	35.8005	93.7829	90.8904	99.0795	35.652	1.78416	0.697505	2.40178	1.94617
ENSSSCG00000008557	EMILIN1		elastin microfibril interfacer 1 [Source:VGNC Symbol;Acc:VGNC:87680]	96.0502	112.981	105.983	139.682	103.768	148.88	112.784	100.715	49.1385	61.7917	49.7846	66.3911
ENSSSCG00000038229	EML2		EMAP like 2 [Source:VGNC Symbol;Acc:VGNC:87683]	7.74803	9.16144	7.21708	8.42491	8.49243	8.34927	8.37675	7.9111	5.83747	5.24162	4.4411	4.7155
ENSSSCG00000001715	ENPP5		ectonucleotide pyrophosphatase/phosphodiesterase family member 5 [Source:VGNC Symbol;Acc:VGNC:96730]	0.6065	1.0749	1.52304	1.12513	1.23123	0.945801	1.09933	0.737528	0.247221	0.951019	0.477223	0.69915
ENSSSCG00000007675	EPHB4		EPH receptor B4 [Source:VGNC Symbol;Acc:VGNC:87739]	24.7599	32.3843	31.1406	29.6641	24.398	26.2936	28.9265	29.9182	14.2692	14.5706	12.1437	13.0631
ENSSSCG00000016473	EPHB6		EPH receptor B6 [Source:VGNC Symbol;Acc:VGNC:87740]	0.416667	0.301056	1.34039	0.508558	1.34679	2.50637	1.10615	4.55557	0.0897082	0.308303	0.0862685	0.176468
ENSSSCG00000040457	EPN2		epsin 2 [Source:VGNC Symbol;Acc:VGNC:97982]	7.25915	8.91866	6.34188	8.47098	7.71997	7.77051	7.77864	6.40881	4.92955	5.49733	4.46407	4.6915
ENSSSCG00000005207	ERMP1		endoplasmic reticulum metallopeptidase 1 [Source:VGNC Symbol;Acc:VGNC:87777]	53.3604	49.0035	47.4296	52.2829	36.9109	33.0162	35.8815	34.3658	17.0928	18.9682	19.9069	20.032
ENSSSCG00000032637	EVC		EvC ciliary complex subunit 1 [Source:VGNC Symbol;Acc:VGNC:87818]	11.3705	12.2703	14.1931	13.5734	12.8225	13.4608	13.0572	12.2598	8.2918	9.96381	7.73057	9.02947
ENSSSCG00000013585	EVI5L		ecotropic viral integration site 5 like [Source:VGNC Symbol;Acc:VGNC:99646]	5.22562	5.62674	5.48791	6.1869	5.75132	6.13912	5.14323	4.68616	3.89878	3.21121	3.21481	4.67617
ENSSSCG00000037105	EVL		Enah/Vasp-like [Source:VGNC Symbol;Acc:VGNC:87820]	6.33178	8.08733	7.12263	8.23441	6.60122	7.48127	8.11575	6.90529	3.06441	4.84179	3.73524	4.03332
ENSSSCG00000003980	EXO5		exonuclease 5 [Source:VGNC Symbol;Acc:VGNC:87824]	5.74509	5.15537	6.76292	5.59025	7.05254	3.96871	3.16896	5.22707	1.37157	2.20115	2.81216	3.22879
ENSSSCG00000029558	EXTL1		exostosin like glycosyltransferase 1 [Source:VGNC Symbol;Acc:VGNC:87848]	0.0786028	0.107368	0.13716	0.0531475	0.0833125	0	0.160041	0	0	0	0	0
ENSSSCG00000017382	EZH1		enhancer of zeste 1 polycomb repressive complex 2 subunit [Source:VGNC Symbol;Acc:VGNC:87854]	21.3215	22.6792	24.8309	24.4418	23.7191	21.6136	23.5651	24.4323	16.4519	13.5461	15.9572	17.6567
ENSSSCG00000022447	F3		coagulation factor III, tissue factor [Source:VGNC Symbol;Acc:VGNC:87864]	91.3571	85.2902	83.8828	98.5814	127.567	145.647	109.238	170.861	13.314	10.6786	14.5124	22.7997
ENSSSCG00000006289	F5		coagulation factor V [Source:VGNC Symbol;Acc:VGNC:87865]	24.4698	29.2627	16.2192	23.9352	26.2245	18.5718	25.7612	16.7231	22.862	15.7586	11.4129	8.95458
ENSSSCG00000013073	FADS3		fatty acid desaturase 3 [Source:VGNC Symbol;Acc:VGNC:87877]	55.2414	55.3788	51.5594	64.1418	59.9231	77.5514	57.6877	63.6108	37.1472	44.5277	30.3226	31.5337
ENSSSCG00000005631	FAM102A		family with sequence similarity 102 member A [Source:HGNC Symbol;Acc:HGNC:31419]	17.5734	19.9058	19.9538	21.8966	21.1897	21.184	26.609	22.3135	13.7049	12.8475	13.6343	14.1395
ENSSSCG00000039658	FAM107B			16.3403	16.5247	17.1415	13.519	11.5705	10.4968	9.18683	14.1659	5.97108	9.5185	4.81003	5.78723
ENSSSCG00000010209	FAM13C		family with sequence similarity 13 member C [Source:VGNC Symbol;Acc:VGNC:87907]	48.007	49.0759	46.4127	40.0487	86.8786	79.6122	98.9032	79.8433	42.3821	20.9357	23.6779	36.4651
ENSSSCG00000015802	FAM149A		family with sequence similarity 149 member A [Source:VGNC Symbol;Acc:VGNC:96044]	19.8868	21.0521	25.3153	20.1482	30.1807	21.5293	30.1591	25.7882	7.8241	7.15822	9.01958	10.5372
ENSSSCG00000017356	FAM171A2		family with sequence similarity 171 member A2 [Source:VGNC Symbol;Acc:VGNC:87929]	0.832972	0.863729	1.4274	1.14803	0.57573	0.810886	0.859351	0.875878	0.56441	0.624437	0.32485	0.447367
ENSSSCG00000008196	FAM178B		family with sequence similarity 178 member B [Source:HGNC Symbol;Acc:HGNC:28036]	3.28609	4.76701	4.04005	4.10816	4.74498	3.68636	3.45598	3.80919	1.76666	0.986604	0.730278	0.720896
ENSSSCG00000036403	FAM180A		family with sequence similarity 180 member A [Source:VGNC Symbol;Acc:VGNC:87934]	3.36509	3.64411	3.06722	2.78562	5.86809	4.00804	6.88395	2.82097	0.772703	0.832694	0.874559	0.770354
ENSSSCG00000005301	FAM214B		family with sequence similarity 214 member B [Source:VGNC Symbol;Acc:VGNC:87953]	12.9608	17.2644	12.9645	16.0508	13.6575	15.5929	14.7549	11.9037	7.51144	7.01792	7.07837	7.79916
ENSSSCG00000035455	FAM219A		family with sequence similarity 219 member A [Source:VGNC Symbol;Acc:VGNC:95930]	8.03439	12.229	10.0959	9.80594	9.28109	9.09856	8.785	10.1287	5.34836	6.90202	5.36958	5.4305
ENSSSCG00000035577	FAM227A		family with sequence similarity 227 member A [Source:HGNC Symbol;Acc:HGNC:44197]	0.538057	0.586993	0.509768	0.436835	0.60899	0.696759	0.305487	0.462462	0.411596	0.0752903	0.299822	0.133316
ENSSSCG00000008584	FAM228B			21.24	27.6568	21.5598	26.0732	18.8909	20.4051	21.4816	25.8919	17.8995	8.48335	12.3762	15.3686
ENSSSCG00000008981	FAM47E-STBD1			17.608	19.1296	13.7146	15.1297	15.4928	17.8111	12.9435	14.2399	8.88436	9.01449	8.6724	7.90133
ENSSSCG00000032633	FAM53A		family with sequence similarity 53 member A [Source:VGNC Symbol;Acc:VGNC:87973]	1.78663	1.80492	1.5007	2.19031	1.58942	2.2833	2.14992	1.78494	1.00997	1.14108	1.01792	1.47421
ENSSSCG00000006900	FAM69A		divergent protein kinase domain 1A [Source:VGNC Symbol;Acc:VGNC:87307]	62.1616	57.6565	72.4423	61.7255	51.6895	55.6326	49.9692	68.308	31.2178	30.6071	26.1389	33.6821
ENSSSCG00000005837	FAM69B		divergent protein kinase domain 1B [Source:VGNC Symbol;Acc:VGNC:87308]	6.83225	8.19336	11.7198	9.20918	6.05233	6.92538	4.82174	6.65978	2.86159	4.34791	3.22032	2.88381
ENSSSCG00000006321	FAM78B		family with sequence similarity 78 member B [Source:VGNC Symbol;Acc:VGNC:87985]	65.4924	82.1917	69.8439	110.69	74.2466	95.9746	63.6896	93.3565	29.309	37.048	29.862	42.4714
ENSSSCG00000005967	FAM84B		LRAT domain containing 2 [Source:VGNC Symbol;Acc:VGNC:89800]	13.2104	11.9274	12.6976	13.5844	9.37861	8.27416	7.26555	12.7385	4.45234	7.90201	5.45431	5.21701
ENSSSCG00000001070	FAM8A1		family with sequence similarity 8 member A1 [Source:VGNC Symbol;Acc:VGNC:87996]	40.1004	37.3413	42.8494	32.5924	27.9058	25.943	24.6824	30.0376	13.9066	12.6303	19.3031	21.2181
ENSSSCG00000015896	FAP		fibroblast activation protein alpha [Source:VGNC Symbol;Acc:VGNC:99714]	26.1727	29.9128	22.3116	27.9791	31.8107	32.197	32.5204	30.0364	15.0069	6.46615	17.6198	24.577
ENSSSCG00000026863	FARP1		FERM, ARH/RhoGEF and pleckstrin domain protein 1 [Source:VGNC Symbol;Acc:VGNC:88012]	68.9791	75.0991	77.1122	77.3997	58.9209	61.3532	54.5032	74.4989	31.1222	35.3307	28.3159	32.5787
ENSSSCG00000014935	FAT3			0.108112	0.0581524	0.0804068	0.0492566	0.0685047	0.0398627	0.0557905	0.0455345	0.0197373	0	0.024933	0
ENSSSCG00000036155	FAT4			54.6254	49.6831	70.7109	59.8595	60.8809	62.3855	51.3807	79.094	21.5356	26.4726	24.0821	33.1149
ENSSSCG00000003465	FBLIM1		filamin binding LIM protein 1 [Source:VGNC Symbol;Acc:VGNC:88023]	50.8565	59.8516	54.5424	58.6653	72.2869	83.4932	67.3458	61.3936	34.6794	30.7563	33.6136	48.4081
ENSSSCG00000011609	FBLN2		fibulin 2 [Source:HGNC Symbol;Acc:HGNC:3601]	595.761	898.502	733.726	772.648	502.013	506.091	548.377	566.726	192.085	144.321	135.015	171.725
ENSSSCG00000039802	FBXL2		F-box and leucine rich repeat protein 2 [Source:VGNC Symbol;Acc:VGNC:98005]	3.19998	4.46602	4.966	5.2993	3.75683	4.46985	2.85415	5.45443	1.39909	0.799465	0.868479	1.0979
ENSSSCG00000017506	FBXL20		F-box and leucine rich repeat protein 20 [Source:VGNC Symbol;Acc:VGNC:98006]	49.3046	54.1277	54.0513	46.9726	41.5556	35.8477	44.5209	50.5077	19.6804	10.0815	19.323	24.05
ENSSSCG00000038786	FBXL22		F-box and leucine rich repeat protein 22 [Source:VGNC Symbol;Acc:VGNC:103091]	0.920949	0.719975	0.889025	0.438376	1.34075	1.80265	1.06769	1.44666	0.0492578	0.0930982	0.0512674	0.203373
ENSSSCG00000004347	FBXL4		F-box and leucine rich repeat protein 4 [Source:VGNC Symbol;Acc:VGNC:98007]	24.791	23.7944	27.84	22.3038	16.1631	16.9593	18.4267	24.6989	11.3864	11.1433	13.4213	11.9527
ENSSSCG00000004121	FBXO30		F-box protein 30 [Source:HGNC Symbol;Acc:HGNC:15600]	92.5945	85.1653	112.242	83.3196	65.2201	66.7501	51.8178	88.2442	37.2343	39.4907	37.6502	36.8381
ENSSSCG00000024794	FBXO42		F-box protein 42 [Source:VGNC Symbol;Acc:VGNC:88047]	29.6933	33.1634	32.4888	35.3939	36.9771	38.025	31.2282	41.3213	18.0614	16.8478	18.3166	20.8807
ENSSSCG00000006068	FBXO43			2.91638	2.87501	3.6276	2.48241	3.96947	3.69153	3.51089	4.53193	1.87552	1.66914	1.39668	2.1012
ENSSSCG00000010566	FBXW4		F-box and WD repeat domain containing 4 [Source:VGNC Symbol;Acc:VGNC:88055]	23.3273	26.4212	23.14	28.204	20.7729	23.0118	19.0543	19.8702	12.4057	13.7862	10.8621	10.5161
ENSSSCG00000005839	FBXW5		F-box and WD repeat domain containing 5 [Source:VGNC Symbol;Acc:VGNC:88056]	27.5555	30.9847	31.0913	32.4757	27.0273	30.2871	24.2912	23.9275	16.8665	17.4891	15.9842	17.0405
ENSSSCG00000014390	FCHSD1		FCH and double SH3 domains 1 [Source:VGNC Symbol;Acc:VGNC:88067]	3.13107	3.96249	3.36985	3.68132	3.03348	3.04318	2.63863	2.49528	1.39386	1.92078	1.21724	1.37405
ENSSSCG00000015212	FEZ1		fasciculation and elongation protein zeta 1 [Source:VGNC Symbol;Acc:VGNC:88092]	0.0645189	0.209436	0.89804	0.102665	0.420951	0.0499592	0.104154	0.43471	0.0945936	0.0457406	0	0
ENSSSCG00000034757	FGF11			15.4417	22.7616	24.8614	19.9172	19.0889	22.084	19.3713	29.8543	12.9336	13.2061	11.0045	16.7032
ENSSSCG00000003578	FGR		FGR proto-onco, Src family tyrosine kinase [Source:VGNC Symbol;Acc:VGNC:88124]	2.8124	1.696	1.30733	4.33731	2.91659	4.00034	1.76695	1.76714	0.222108	0.0896328	0.295955	0.590985
ENSSSCG00000003455	FHAD1		forkhead associated phosphopeptide binding domain 1 [Source:VGNC Symbol;Acc:VGNC:88125]	0.467029	0.425774	0.517998	0.557173	0.239878	0.515939	0.271816	0.379016	0	0.187422	0.0807498	0.125825
ENSSSCG00000012699	FHL1		four and a half LIM domains 1 [Source:VGNC Symbol;Acc:VGNC:88127]	105.818	134.959	117.445	111.176	97.8394	82.9286	112.441	98.6543	52.9582	43.1271	54.0139	50.0896
ENSSSCG00000033660	FIGNL2			0.600898	0.13855	0.458891	0.263959	0.255499	0.25932	0.345393	0.50398	0.0654617	0.0896655	0.0668402	0.100196
ENSSSCG00000004479	FILIP1		filamin A interacting protein 1 [Source:VGNC Symbol;Acc:VGNC:88139]	0.787129	0.833451	0.576455	0.755028	1.9284	2.4495	1.74788	0.518746	0.123173	0.019094	0.106539	0.402631
ENSSSCG00000021250	FKBP9		FKBP prolyl isomerase 9 [Source:VGNC Symbol;Acc:VGNC:88151]	204.89	197.075	221.86	239.944	266.379	284.695	255.8	296.925	126.046	136.399	129.976	160.302
ENSSSCG00000033299	FLNA		filamin A [Source:VGNC Symbol;Acc:VGNC:88155]	1482.47	1881.34	1718.79	1700.98	1530.05	1670.03	1546.16	1615.85	722.59	808.016	536.538	610.375
ENSSSCG00000016578	FLNC		filamin C [Source:VGNC Symbol;Acc:VGNC:88157]	58.5967	74.0983	81.1748	77.2709	117.8	152.33	124.957	220.28	62.7826	65.317	21.8797	34.1466
ENSSSCG00000006702	FMO5		flavin containing dimethylaniline monoxygenase 5 [Source:VGNC Symbol;Acc:VGNC:88174]	6.72614	6.51657	7.10028	6.68295	6.28489	5.16013	4.94569	5.7323	4.02324	3.09767	3.4643	3.00905
ENSSSCG00000015270	FMOD		fibromodulin [Source:HGNC Symbol;Acc:HGNC:3774]	431.175	450.387	453.723	468.132	369.719	459.336	375.359	510.056	253.885	243.939	206.238	215.554
ENSSSCG00000016174	FN1		fibronectin 1 [Source:VGNC Symbol;Acc:VGNC:96305]	3089.74	3416.8	2365.02	3321.19	4756	4635.11	3529.64	4101.48	1246.71	892.961	1129.85	1122.67
ENSSSCG00000011752	FNDC3B		fibronectin type III domain containing 3B [Source:VGNC Symbol;Acc:VGNC:88183]	193.799	186.994	217.126	184.034	178.827	177.729	161.504	205.62	108.732	106.206	132.31	144.656
ENSSSCG00000031175	FNIP2		folliculin interacting protein 2 [Source:VGNC Symbol;Acc:VGNC:88188]	27.3511	32.0748	28.1492	28.5597	21.8048	20.3004	22.7471	20.0792	14.815	13.7176	12.5036	14.7455
ENSSSCG00000022236	FOLR1		folate receptor 3 (gamma) [Source:NCBI gene (formerly Entrezgene);Acc:396784]	12.6046	10.9407	11.1647	14.8777	13.2317	13.1431	13.0535	9.26416	5.58885	4.66418	5.33687	4.63611
ENSSSCG00000014812	FOLR2		folate receptor 2 (fetal) [Source:NCBI gene (formerly Entrezgene);Acc:396853]	42.627	45.9632	50.0596	50.851	36.5677	36.5072	38.7469	36.6505	9.53138	9.43392	8.74097	9.22031
ENSSSCG00000002429	FOXN3	Yes	forkhead box N3 [Source:VGNC Symbol;Acc:VGNC:88220]	41.0306	41.5469	46.1818	38.8126	43.5442	40.4754	35.5383	48.7045	28.4964	21.39	26.3245	33.7823
ENSSSCG00000012399	FOXO4	Yes	forkhead box O4 [Source:VGNC Symbol;Acc:VGNC:88221]	4.43334	4.61861	5.86804	5.22617	5.07669	4.922	4.25448	4.65477	2.60048	1.96482	2.93627	4.22341
ENSSSCG00000023618	FRMD7		FERM domain containing 7 [Source:HGNC Symbol;Acc:HGNC:8079]	10.2237	7.44733	5.41403	9.75819	7.57102	10.7478	4.1817	12.0569	1.06818	0.991514	1.65571	2.57405
ENSSSCG00000012561	FRMPD3		FERM and PDZ domain containing 3 [Source:VGNC Symbol;Acc:VGNC:88242]	2.80285	3.11108	2.2358	4.09604	3.62317	5.67185	3.00009	3.13663	1.07277	0.810882	0.79852	1.64336
ENSSSCG00000016018	FRZB		frizzled related protein [Source:VGNC Symbol;Acc:VGNC:96308]	4.41106	2.08275	2.61054	3.20541	3.06146	3.37044	1.79646	1.79145	1.82259	1.40078	2.12471	1.46047
ENSSSCG00000026155	FSCN2		fascin actin-bundling protein 2, retinal [Source:VGNC Symbol;Acc:VGNC:88249]	12.2722	16.9615	12.2062	17.8625	17.9168	27.796	15.7556	16.6817	3.48168	2.76126	2.06355	4.05531
ENSSSCG00000039426	FSTL1		follistatin like 1 [Source:VGNC Symbol;Acc:VGNC:88255]	1522.28	1442.5	1412.92	1530.38	2172.75	2013.26	2245.8	2003.92	883.935	655.049	827.701	1017.13
ENSSSCG00000021374	FXYD1			5.88854	8.96488	9.85165	5.28669	10.4108	10.7756	12.7812	6.89065	0.784513	0.92083	0.165934	0.98758
ENSSSCG00000029838	FZD2		frizzled class receptor 2 [Source:VGNC Symbol;Acc:VGNC:88280]	27.3242	38.3444	33.7889	36.8729	19.0204	23.457	23.553	23.834	8.69656	8.03495	8.85194	11.6724
ENSSSCG00000017156	GAA		alpha glucosidase [Source:VGNC Symbol;Acc:VGNC:88293]	21.4069	24.613	26.8415	26.2437	23.5441	24.8609	21.3703	22.1958	12.1281	12.9677	10.6446	13.3843
ENSSSCG00000009048	GAB1		GRB2 associated binding protein 1 [Source:VGNC Symbol;Acc:VGNC:88294]	33.269	30.8669	34.063	34.5795	31.6935	31.3694	30.5708	26.4963	16.3321	13.9715	14.8118	22.064
ENSSSCG00000000645	GABARAPL1		GABA type A receptor associated protein like 1 [Source:VGNC Symbol;Acc:VGNC:103282]	96.0931	117.336	92.2771	97.8052	91.104	82.8444	102.312	81.0766	58.1431	39.5778	46.3857	50.7055
ENSSSCG00000001242	GABBR1		gamma-aminobutyric acid type B receptor subunit 1 [Source:VGNC Symbol;Acc:VGNC:88297]	19.3815	23.7138	24.2839	22.1279	14.3582	17.4174	17.383	21.4729	9.83658	13.4693	7.38326	8.3237
ENSSSCG00000035249	GADD45G		growth arrest and DNA damage inducible gamma [Source:VGNC Symbol;Acc:VGNC:88318]	6.01618	8.36699	10.8074	7.87961	26.5378	27.4657	20.7342	31.9642	5.12475	3.81987	4.02601	6.07912
ENSSSCG00000005519	GALM			0.692444	0.30574	0.102073	0.1982	0.847199	0.194101	0	0.208175	0	0.089976	0	0
ENSSSCG00000002645	GALNS		galactosamine (N-acetyl)-6-sulfatase [Source:VGNC Symbol;Acc:VGNC:97061]	28.326	37.4323	32.7648	36.8311	31.223	31.1072	36.0007	30.2643	18.6388	20.4232	14.9217	14.7286
ENSSSCG00000026146	GALNT5		polypeptide N-acetylgalactosaminyltransferase 5 [Source:VGNC Symbol;Acc:VGNC:96314]	18.173	15.9576	16.1221	19.7401	12.6516	13.4227	11.0333	12.1188	1.92772	1.1612	2.49711	4.27438
ENSSSCG00000036984	GALR1		galanin receptor 1 [Source:VGNC Symbol;Acc:VGNC:88339]	0.630265	0.888943	0.939514	1.16072	0.595347	0.906053	1.14964	0.846652	0.333448	0.40745	0.388802	0.470748
ENSSSCG00000023142	GAMT		guanidinoacetate N-methyltransferase [Source:VGNC Symbol;Acc:VGNC:88342]	14.7192	15.4916	18.6752	21.9999	13.9826	13.2804	11.5404	12.8709	7.75026	8.56954	8.83363	10.5049
ENSSSCG00000004729	GANC		glucosidase alpha, neutral C [Source:VGNC Symbol;Acc:VGNC:103094]	3.39662	3.02791	2.41819	3.95282	4.36189	3.89664	3.19328	2.38551	2.00152	0.942273	1.789	2.21959
ENSSSCG00000016677	GARS		glycyl-tRNA synthetase 1 [Source:VGNC Symbol;Acc:VGNC:88352]	257.42	285.422	258.274	279.049	196.868	173.701	153.377	197.887	105.048	124.322	97.6066	93.4934
ENSSSCG00000009565	GAS6		growth arrest specific 6 [Source:VGNC Symbol;Acc:VGNC:88358]	70.7971	74.6918	79.6125	84.7879	100.399	113.245	122.508	83.8937	43.1745	30.1856	25.798	38.889
ENSSSCG00000039056	GAS7		growth arrest specific 7 [Source:VGNC Symbol;Acc:VGNC:88359]	11.6548	17.7839	19.5775	12.7917	8.68058	6.77685	11.9721	18.0584	8.10839	7.14054	3.38573	2.83723
ENSSSCG00000003702	GATA6	Yes	GATA binding protein 6 [Source:VGNC Symbol;Acc:VGNC:88366]	14.8393	17.85	16.2211	11.3291	11.7033	10.0926	14.3928	10.7068	9.92405	5.10028	6.29781	4.14597
ENSSSCG00000004672	GATM		glycine amidinotransferase [Source:VGNC Symbol;Acc:VGNC:88372]	8.63084	9.89161	17.9976	8.53331	10.504	6.73561	11.928	14.7657	6.05893	4.01842	3.72186	5.56373
ENSSSCG00000006173	GDAP1		ganglioside induced differentiation associated protein 1 [Source:VGNC Symbol;Acc:VGNC:88394]	1.73672	1.14441	1.36068	1.15119	0.992938	1.46696	0.774471	1.83206	0.496675	0.663711	0.760858	0.794512
ENSSSCG00000010376	GDF10		growth differentiation factor 10 [Source:VGNC Symbol;Acc:VGNC:88397]	1.0752	0.913195	0.684921	1.41102	0.881615	1.08371	0.666257	0.292086	0.23734	0.303833	0.335109	0.469552
ENSSSCG00000034943	GDF6		growth differentiation factor 6 [Source:VGNC Symbol;Acc:VGNC:88402]	3.5382	3.12464	5.44411	3.09733	6.70632	4.88058	4.6074	5.48237	0.610052	1.40981	1.02201	0.8701
ENSSSCG00000027381	GGCX		gamma-glutamyl carboxylase [Source:VGNC Symbol;Acc:VGNC:88435]	90.5279	103.828	92.9264	105.149	101.29	99.8424	101.129	93.1023	63.8649	45.9455	69.0925	76.0719
ENSSSCG00000002957	GGN		gametotin [Source:VGNC Symbol;Acc:VGNC:88436]	0.696268	1.14643	0.89111	1.5654	0.818313	0.695987	1.14621	1.12253	0.681333	0.797358	0.377726	0.596625
ENSSSCG00000007285	GGT7		gamma-glutamyltransferase 7 [Source:VGNC Symbol;Acc:VGNC:96321]	10.6322	9.50467	9.95862	11.218	7.99727	8.60133	7.67671	8.82395	4.61535	5.02549	4.92605	6.22032
ENSSSCG00000017407	GHDC		GH3 domain containing [Source:VGNC Symbol;Acc:VGNC:88441]	7.58839	9.46159	10.0468	11.5261	6.37216	8.17868	6.41895	9.69651	4.59832	6.07165	4.43707	5.40823
ENSSSCG00000011754	GHSR			0.719532	0.658357	0.770227	0.782818	0.481461	0.596515	0.733017	0.759088	0.372474	0.324241	0.305666	0.379122
ENSSSCG00000036190	GIPC3		GIPC PDZ domain containing family member 3 [Source:VGNC Symbol;Acc:VGNC:88455]	0.433783	0.317132	0.367529	0.408688	0.27851	0.321246	0.420687	0.49396	0.264689	0.119883	0.194313	0.272326
ENSSSCG00000024119	GLB1		galactosidase beta 1 [Source:VGNC Symbol;Acc:VGNC:88475]	119.998	131.696	134.737	136.192	142.654	140.746	150.981	145.902	66.4512	56.2296	61.5258	66.9886
ENSSSCG00000016213	GLB1L		galactosidase beta 1 like [Source:VGNC Symbol;Acc:VGNC:96165]	34.0203	40.8752	35.8426	41.3524	37.575	40.8981	41.5084	37.1419	22.6258	19.7984	19.623	26.748
ENSSSCG00000032722	GLRB		glycine receptor beta [Source:VGNC Symbol;Acc:VGNC:88494]	4.68212	3.44455	3.9875	4.28455	3.60745	3.09328	2.85549	2.75246	1.52491	1.56401	2.43449	2.70753
ENSSSCG00000011448	GLT8D1		glycosyltransferase 8 domain containing 1 [Source:VGNC Symbol;Acc:VGNC:88500]	76.4511	72.4178	84.2404	69.646	70.6699	69.7625	70.208	82.7072	41.9149	38.7071	48.482	51.9117
ENSSSCG00000000682	GNB3		G protein subunit beta 3 [Source:VGNC Symbol;Acc:VGNC:88532]	4.57661	5.67359	5.22642	6.1551	4.46969	7.92978	5.57645	7.51744	2.82373	3.77361	2.23022	2.77784
ENSSSCG00000023715	GNS		glucosamine (N-acetyl)-6-sulfatase [Source:VGNC Symbol;Acc:VGNC:103284]	290.945	335.738	349.274	338.133	289.026	278.017	307.045	339.682	192.992	220.245	195.165	207.822
ENSSSCG00000002455	GOLGA5		golgin A5 [Source:VGNC Symbol;Acc:VGNC:88552]	44.4889	44.2694	40.661	42.9527	45.8863	40.8669	45.7463	43.768	29.8425	18.7416	30.1634	39.051
ENSSSCG00000011882	GOLGB1		golgin B1 [Source:VGNC Symbol;Acc:VGNC:88554]	48.3953	41.7085	45.8012	38.4812	44.805	42.125	42.8239	46.006	26.2972	21.5889	25.5617	31.1647
ENSSSCG00000031176	GP9		glycoprotein IX platelet [Source:VGNC Symbol;Acc:VGNC:88567]	0.931088	1.68148	2.10363	2.47202	2.42486	2.17617	1.64206	1.53291	1.20019	0.528	0.852034	1.33163
ENSSSCG00000039364	GPC6			169.281	155.631	180.207	180.075	164.189	145.993	125.581	134.192	47.8521	48.9144	62.966	65.8511
ENSSSCG00000026422	GPER1		G protein-coupled estrogen receptor 1 [Source:VGNC Symbol;Acc:VGNC:88584]	0.460294	0.485344	0.923907	0.440932	0.777454	0.968734	0.534144	0.855967	0.165813	0.391908	0.122057	0.267921
ENSSSCG00000023328	GPM6A		glycoprotein M6A [Source:VGNC Symbol;Acc:VGNC:98025]	2.14294	0.736298	8.09664	1.37021	1.60057	0.661971	0.274778	2.65244	0	0.124745	0.102899	0.539793
ENSSSCG00000036341	GPR143			2.85876	2.95317	0	2.78763	1.185	1.72089	0	2.20902	0	0	0	0
ENSSSCG00000003371	GPR153		G protein-coupled receptor 153 [Source:VGNC Symbol;Acc:VGNC:88609]	10.57	10.9249	13.3051	13.6164	15.0832	16.6186	16.3127	13.9532	3.61752	3.99616	2.38656	3.36746
ENSSSCG00000033456	GPR157		G protein-coupled receptor 157 [Source:VGNC Symbol;Acc:VGNC:88611]	2.6448	2.65181	2.99653	4.14433	3.14651	4.56655	3.04328	3.21137	0.777251	0.982875	0.783537	1.44853
ENSSSCG00000021284	GPR20		G protein-coupled receptor 20 [Source:VGNC Symbol;Acc:VGNC:88624]	0.270032	0.164352	0.723767	0.321041	0.229544	0.316008	0.107168	0.328718	0	0.0929499	0.0521228	0.0516834
ENSSSCG00000040989	GPRC5C		G protein-coupled receptor class C group 5 member C [Source:VGNC Symbol;Acc:VGNC:98998]	9.94917	9.84563	11.1	12.6458	8.55465	9.21693	8.54558	10.3705	2.37416	3.69163	3.29616	3.3041
ENSSSCG00000002847	GPT2		glutamic--pyruvic transaminase 2 [Source:VGNC Symbol;Acc:VGNC:88651]	13.0873	14.6911	13.8226	14.0827	11.2589	9.8058	9.00575	12.3602	6.57793	8.21428	7.37097	5.53959
ENSSSCG00000000234	GRASP		trafficking regulator and scaffold protein tamalin [Source:VGNC Symbol;Acc:VGNC:88661]	3.87834	4.71264	5.33754	4.7687	4.33944	4.72103	4.45929	5.21022	1.58811	2.21237	1.19444	2.32886
ENSSSCG00000015631	GRB10		growth factor receptor bound protein 10 [Source:VGNC Symbol;Acc:VGNC:88662]	75.0569	92.2431	78.5598	94.2693	68.8344	70.6324	63.8953	71.8987	31.5839	44.2915	27.5544	29.0228
ENSSSCG00000015901	GRB14		growth factor receptor bound protein 14 [Source:VGNC Symbol;Acc:VGNC:96336]	1.46851	1.10964	0.391647	0.542975	1.80182	1.43786	0.504516	1.23614	0	0.15159	0.162516	0
ENSSSCG00000007569	GRIFIN		galectin-related inter-fiber protein [Source:VGNC Symbol;Acc:VGNC:88676]	2.10621	0.932235	0.236941	1.11409	1.47588	3.31514	1.38809	0.451099	0	0.205237	0.460588	0.227663
ENSSSCG00000017355	GRN		granulin [Source:VGNC Symbol;Acc:VGNC:88706]	220.615	272.661	276.794	291.76	334.373	333.648	341.756	301.278	126.465	138.767	118.608	134.999
ENSSSCG00000001689	GTPBP2		GTP binding protein 2 [Source:VGNC Symbol;Acc:VGNC:88743]	72.2467	82.2826	71.8319	94.6982	52.057	60.9988	36.3819	77.7103	15.6208	18.1409	16.6915	17.8241
ENSSSCG00000001636	GUCA1A		guanylate cyclase activator 1A [Source:VGNC Symbol;Acc:VGNC:101491]	0.178841	0.325301	0.0362542	0.375719	0	0.30574	0.427284	0	0	0.030827	0	0
ENSSSCG00000001637	GUCA1B		guanylate cyclase activator 1B [Source:VGNC Symbol;Acc:VGNC:88747]	5.98692	3.89572	4.66093	6.63085	6.4652	8.0738	6.48643	6.34523	2.96969	2.02891	1.81553	3.35219
ENSSSCG00000016033	GULP1		GULP PTB domain containing engulfment adaptor 1 [Source:VGNC Symbol;Acc:VGNC:95893]	40.8882	37.1876	49.9776	39.3402	39.6544	35.5819	27.2638	53.6767	22.3184	30.0136	23.8784	22.8025
ENSSSCG00000011519	GXYLT2		glucoside xylosyltransferase 2 [Source:VGNC Symbol;Acc:VGNC:88757]	75.1794	94.3832	81.2022	87.4162	80.5005	68.611	74.6817	68.5815	20.1912	14.478	22.3394	27.6526
ENSSSCG00000008012	HAGH		hydroxyacylglutathione hydrolase [Source:VGNC Symbol;Acc:VGNC:88773]	29.7583	31.5318	29.1735	31.8893	33.6244	39.6052	30.8194	29.8025	18.5478	19.4356	18.728	26.7258
ENSSSCG00000008003	HAGHL		hydroxyacylglutathione hydrolase like [Source:VGNC Symbol;Acc:VGNC:88774]	2.014	2.29397	3.09726	3.67776	1.82475	2.68585	2.00465	2.2673	1.1191	1.36924	1.13872	1.10552
ENSSSCG00000030597	HAPLN3		hyaluronan and proteoglycan link protein 3 [Source:VGNC Symbol;Acc:VGNC:88782]	4.265	4.00844	7.45575	4.1864	4.15264	4.74427	4.41371	5.34506	1.95486	2.09539	2.01618	1.80414
ENSSSCG00000027252	HCFC1R1		host cell factor C1 regulator 1 [Source:VGNC Symbol;Acc:VGNC:88799]	3.21236	4.89989	3.82435	5.79848	5.91691	7.42396	5.16385	3.83326	2.2311	2.12548	2.66049	3.61603
ENSSSCG00000001970	HEATR5A		HEAT repeat containing 5A [Source:VGNC Symbol;Acc:VGNC:88826]	76.2138	78.3904	74.7899	80.5486	70.2294	71.2886	60.9775	72.2002	38.0955	34.5524	42.0137	43.7908
ENSSSCG00000004150	HEBP2		heme binding protein 2 [Source:VGNC Symbol;Acc:VGNC:103106]	22.5733	29.2894	31.4396	26.7283	21.7782	22.3393	22.3421	28.8647	13.784	18.5686	12.7053	11.1626
ENSSSCG00000004144	HECA		hdc homolog, cell cycle regulator [Source:VGNC Symbol;Acc:VGNC:88831]	13.8683	19.1501	16.1412	17.2574	14.2779	14.7459	18.4989	14.9028	9.74631	9.14435	10.5096	9.76054
ENSSSCG00000009885	HECTD4		HECT domain E3 ubiquitin protein ligase 4 [Source:VGNC Symbol;Acc:VGNC:88834]	32.697	36.0116	36.9861	34.6809	31.9662	31.8916	29.8458	39.2177	18.9656	15.2701	19.9347	26.3386
ENSSSCG00000030461	HEPHL1		hephaestin like 1 [Source:VGNC Symbol;Acc:VGNC:88848]	0.213387	0.0971417	0.41573	0.212044	2.32812	1.96802	1.92878	2.94656	0.0223239	0.0213555	0.0468401	0
ENSSSCG00000027389	HERPUD2		HERPUD family member 2 [Source:VGNC Symbol;Acc:VGNC:88853]	50.8425	49.2646	55.9067	43.0497	42.7399	32.7659	35.8157	42.393	23.0249	25.0084	26.7193	26.5977
ENSSSCG00000031356	HES1	Yes	hes family bHLH transcription factor 1 [Source:VGNC Symbol;Acc:VGNC:88854]	7.54594	9.81685	10.2105	8.52442	5.60256	6.33003	7.06359	9.31944	3.13158	6.2705	3.9001	5.28075
ENSSSCG00000016342	HES6	Yes	hes family bHLH transcription factor 6 [Source:VGNC Symbol;Acc:VGNC:95877]	5.9532	6.00887	7.33757	7.09126	6.7418	5.9389	7.01891	4.40118	4.51156	4.83142	3.18985	4.11731
ENSSSCG00000014073	HEXB		hexosaminidase subunit beta [Source:VGNC Symbol;Acc:VGNC:88861]	131.192	140.927	145.531	130.392	118.015	119.404	123.622	137.962	52.0837	53.411	55.315	57.0448
ENSSSCG00000010832	HHIPL2		HHIP like 2 [Source:VGNC Symbol;Acc:VGNC:96108]	0.70436	0.479836	0.559923	0.611634	0.382825	0.849309	0.625175	0.650531	0.127072	0.343908	0.305514	0.53379
ENSSSCG00000025717	HIC1	Yes	HIC ZBTB transcriptional repressor 1 [Source:VGNC Symbol;Acc:VGNC:88878]	9.08207	13.3704	10.4518	11.5854	6.37457	7.98081	10.3787	7.8254	6.58418	7.75075	4.33481	3.75707
ENSSSCG00000001457	HLA-DQB1		SLA-DQ beta1 domain [Source:NCBI gene (formerly Entrezgene);Acc:100037921]	2.30416	1.28645	1.46317	1.06361	0.535201	1.13651	2.53523	0.80843	0.0520344	0.197299	0.223124	0.382852
ENSSSCG00000001229	HLA-E		MHC class I antigen 2 [Source:NCBI gene (formerly Entrezgene);Acc:100135031]	28.5614	29.6328	36.8794	30.3128	26.5467	28.3501	30.2342	30.7957	19.8573	19.6056	18.7125	20.7135
ENSSSCG00000030115	HS1BP3		HCLS1 binding protein 3 [Source:VGNC Symbol;Acc:VGNC:88976]	14.2963	18.1796	15.1397	16.5376	15.6405	15.5063	18.4035	14.9106	12.2105	11.0128	8.90699	10.3081
ENSSSCG00000005778	HSBP1L1		heat shock factor binding protein 1 like 1 [Source:VGNC Symbol;Acc:VGNC:88981]	3.81485	2.75893	4.4563	2.8891	3.93136	5.06989	1.71768	6.80641	2.68814	1.24262	1.8647	2.7417
ENSSSCG00000003138	HSD17B14			47.8889	55.7525	60.2664	51.0822	88.0065	91.899	84.7458	68.8238	31.1938	21.5989	27.0244	31.3092
ENSSSCG00000032369	HSD3B7		hydroxy-delta-5-steroid dehydrogenase, 3 beta- and steroid delta-isomerase 7 [Source:VGNC Symbol;Acc:VGNC:88990]	44.5517	48.2211	46.6938	58.4708	39.29	43.1652	36.9163	44.9148	22.604	20.4162	20.9921	22.1562
ENSSSCG00000002792	HSF4	Yes	heat shock transcription factor 4 [Source:HGNC Symbol;Acc:HGNC:5227]	20.7904	21.1456	27.3459	26.3798	26.4513	23.9282	17.937	26.0904	9.66319	10.0912	10.5516	14.5546
ENSSSCG00000036059	HSPB3		heat shock protein family B (small) member 3 [Source:HGNC Symbol;Acc:HGNC:5248]	0.953025	0.91902	0.576002	0.923766	5.1925	7.06635	3.7175	2.52319	0	0	0.169503	0.375388
ENSSSCG00000023498	HSPB6		heat shock protein family B (small) member 6 [Source:VGNC Symbol;Acc:VGNC:96628]	114.311	159.074	190.101	174.956	152.201	186.789	148.409	149.866	28.7682	26.9898	28.2454	44.4203
ENSSSCG00000009844	HSPB8		heat shock protein family B (small) member 8 [Source:VGNC Symbol;Acc:VGNC:96685]	0.446269	0.229636	1.24984	0.687405	0.667672	0.429944	0.666822	0.652444	0.146106	0.242786	0.142499	0.0819448
ENSSSCG00000003514	HSPG2		heparan sulfate proteoglycan 2 [Source:VGNC Symbol;Acc:VGNC:97099]	184.233	248.478	197.983	266.611	167.447	185.762	156.757	143.858	67.6796	64.4783	61.3609	80.6721
ENSSSCG00000010703	HTRA1		HtrA serine peptidase 1 [Source:HGNC Symbol;Acc:HGNC:9476]	1379.93	1631.12	1651.02	1614.61	1147.04	1142.32	1224.82	1340.28	426.711	434.506	401	408.889
ENSSSCG00000009827	HVCN1		hydrogen voltage gated channel 1 [Source:VGNC Symbol;Acc:VGNC:89009]	1.31109	1.13449	1.69313	1.33034	1.29148	0.753216	2.00379	1.39719	0.248533	0.413189	0.362038	0.780801
ENSSSCG00000040973	HYDIN		HYDIN axonemal central pair apparatus protein [Source:VGNC Symbol;Acc:VGNC:89011]	0.229992	0.328555	0.203948	0.274108	0.256379	0.22562	0.209734	0.234608	0.108112	0.057581	0.130103	0.133387
ENSSSCG00000003940	HYI		hydroxypyruvate isomerase (putative) [Source:VGNC Symbol;Acc:VGNC:97104]	5.81075	7.09052	5.75782	7.00989	3.63574	4.03928	5.5925	6.12506	3.07457	3.4156	1.91917	2.61227
ENSSSCG00000038436	HYPK		huntingtin interacting protein K [Source:HGNC Symbol;Acc:HGNC:18418]	16.4917	17.1945	16.1025	18.7206	18.4681	18.4676	19.1077	17.1214	10.5147	10.0909	10.8561	14.3675
ENSSSCG00000008068	IARS		isoleucyl-tRNA synthetase 1 [Source:HGNC Symbol;Acc:HGNC:5330]	435.785	413.548	416.328	431.428	297.867	270.42	253.478	327.478	185.751	212.193	199.945	187.137
ENSSSCG00000013654	ICAM4		intercellular adhesion molecule 4 [Source:VGNC Symbol;Acc:VGNC:96617]	0.939538	4.65964	2.00566	3.2984	1.96761	2.39321	1.7235	1.04567	1.1631	0.912649	0.999609	1.17735
ENSSSCG00000032262	IDUA		alpha-L-iduronidase [Source:VGNC Symbol;Acc:VGNC:89026]	13.8768	17.2285	14.7155	17.9113	19.1627	22.4001	18.9616	16.7173	9.44413	8.156	7.77936	9.86893
ENSSSCG00000035297	IFI27		putative ISG12(a) protein [Source:NCBI gene (formerly Entrezgene);Acc:100153902]	40.415	22.9167	21.1011	21.9576	41.0032	40.3552	41.123	14.4201	11.5474	3.22015	18.2511	12.6916
ENSSSCG00000002472	IFI27L2			327.755	335.858	295.329	405.006	372.109	413.788	355.646	260.43	151.014	134.328	216.6	289.145
ENSSSCG00000004156	IFNGR1		interferon gamma receptor 1 [Source:VGNC Symbol;Acc:VGNC:89041]	34.7638	37.0996	32.9369	36.2853	33.8425	30.5627	29.4244	37.4637	22.0921	22.9356	22.7488	23.7459
ENSSSCG00000008020	IFT140		intraflagellar transport 140 [Source:VGNC Symbol;Acc:VGNC:89045]	5.91542	8.06128	6.31621	7.32373	6.24237	5.91734	5.72432	4.99394	2.99128	2.84344	2.23832	3.12588
ENSSSCG00000002386	IFT43		intraflagellar transport 43 [Source:VGNC Symbol;Acc:VGNC:89047]	15.5868	16.1333	19.436	16.8797	12.5226	17.4283	13.7705	18.2139	8.85345	8.97298	7.71363	10.9415
ENSSSCG00000004044	IGF2R		insulin like growth factor 2 receptor [Source:VGNC Symbol;Acc:VGNC:89057]	56.4798	72.9839	65.9526	71.2146	58.1971	55.9985	61.7814	58.0139	38.6716	40.1354	34.8655	39.0356
ENSSSCG00000008013	IGFALS		insulin like growth factor binding protein acid labile subunit [Source:NCBI gene (formerly Entrezgene);Acc:397322]	0.195554	0.393816	0.272536	0.451548	0.284803	0.467581	0.489216	0.439608	0.112201	0	0.163528	0.116429
ENSSSCG00000017472	IGFBP4		insulin like growth factor binding protein 4 [Source:VGNC Symbol;Acc:VGNC:98045]	302.199	364.741	387.852	418.898	407.498	474.62	471.132	395.538	96.4308	91.6888	118.774	235.165
ENSSSCG00000025924	IGFBP5		insulin like growth factor binding protein 5 [Source:VGNC Symbol;Acc:VGNC:96368]	225.825	188.165	454.09	284.64	404.851	580.641	258.032	1218.75	17.5628	17.691	20.795	38.3
ENSSSCG00000008913	IGFBP7		insulin like growth factor binding protein 7 [Source:VGNC Symbol;Acc:VGNC:89060]	270.27	276.858	250.213	277.226	271.143	264.126	230.218	253.769	90.154	70.7481	107.64	119.706
ENSSSCG00000003227	IGLON5			0	0	0.025718	0.128725	0.00495323	0.0149722	0.20786	0.0192507	0	0	0	0
ENSSSCG00000003080	IGSF23		immunoglobulin superfamily member 23 [Source:VGNC Symbol;Acc:VGNC:89066]	1.48663	2.84156	3.30722	1.46847	1.72558	1.97285	2.07864	3.02338	1.12019	0.608364	0.771827	0.582282
ENSSSCG00000038772	IKBIP		IKBKB interacting protein [Source:VGNC Symbol;Acc:VGNC:103291]	170.963	147.584	189.407	159.928	163.103	140.95	137.558	178.341	97.3041	64.1729	123.543	129.315
ENSSSCG00000031139	IKZF4	Yes	IKAROS family zinc finger 4 [Source:VGNC Symbol;Acc:VGNC:89075]	1.73581	2.51728	1.76116	2.74392	1.4902	2.22737	1.99758	1.78225	0.999833	1.24762	1.26168	1.00697
ENSSSCG00000025308	IL17D		interleukin 17D [Source:HGNC Symbol;Acc:HGNC:5984]	11.4616	16.9722	12.745	14.9093	23.7837	25.493	31.2169	19.8019	10.769	5.79324	7.86042	7.58911
ENSSSCG00000011559	IL17RC			19.8266	25.1516	25.9111	26.1002	24.1067	24.2716	29.0937	27.4791	9.93898	8.11841	9.7693	12.0251
ENSSSCG00000022500	IL20RB			2.03983	4.75366	5.29773	1.90348	2.08628	1.62886	2.68113	2.70197	1.63132	1.67408	1.3932	1.40849
ENSSSCG00000040629	IL34		interleukin 34 [Source:VGNC Symbol;Acc:VGNC:89107]	6.16589	7.64028	9.08807	6.46176	5.86756	6.29619	7.68347	7.25976	1.38884	1.10461	1.47673	2.89988
ENSSSCG00000035077	INHBA		inhibin subunit beta A [Source:VGNC Symbol;Acc:VGNC:89133]	32.8736	48.9984	43.7168	36.6785	26.3417	30.5262	16.8042	57.9322	2.01115	7.0693	2.19542	1.91601
ENSSSCG00000038610	INHBB		inhibin subunit beta B [Source:NCBI gene (formerly Entrezgene);Acc:397490]	2.44565	1.73845	4.1829	3.80124	3.42583	4.4161	2.2554	4.89714	0.257093	0.539143	0.414369	0.683557
ENSSSCG00000000442	INHBE		inhibin subunit beta E [Source:VGNC Symbol;Acc:VGNC:89135]	3.10964	6.10662	6.19617	8.04555	1.10272	2.11384	0	4.87801	0	0.105957	0	0
ENSSSCG00000009050	INPP4B		inositol polyphosphate-4-phosphatase type II B [Source:VGNC Symbol;Acc:VGNC:89141]	1.28185	1.70285	3.46456	2.24967	1.52633	2.00731	1.6253	3.78116	0.995104	2.23663	0.935818	0.690761
ENSSSCG00000010765	INPP5A		inositol polyphosphate-5-phosphatase A [Source:VGNC Symbol;Acc:VGNC:89142]	12.1161	13.7946	12.1076	13.8836	16.2992	17.5992	14.5368	13.8463	6.84213	6.77279	5.63327	7.74718
ENSSSCG00000003642	INPP5B		inositol polyphosphate-5-phosphatase B [Source:VGNC Symbol;Acc:VGNC:89143]	65.0713	75.4736	64.8186	67.3948	55.4087	54.6988	51.9858	55.0945	28.8112	29.9662	24.7935	28.6808
ENSSSCG00000001814	IQGAP1	Yes	IQ motif containing GTPase activating protein 1 [Source:HGNC Symbol;Acc:HGNC:6110]	419.365	439.876	464.091	431.82	451.226	442.474	369.471	494.761	292.758	254.991	271.694	280.933
ENSSSCG00000027812	IQSEC1		IQ motif and Sec7 domain ArfGEF 1 [Source:VGNC Symbol;Acc:VGNC:89194]	18.3532	23.2349	17.7209	22.3616	16.1608	17.8982	18.4714	14.0707	11.8948	13.3675	9.97483	10.4309
ENSSSCG00000023380	ISCU		iron-sulfur cluster assembly enzyme [Source:VGNC Symbol;Acc:VGNC:89222]	136.448	152.507	128.377	149.349	140.471	125.37	131.828	115.078	82.2447	73.3537	71.8864	90.6699
ENSSSCG00000007073	ISM1		isthmin 1 [Source:VGNC Symbol;Acc:VGNC:95787]	66.2967	57.69	111.512	54.7443	94.074	88.7937	149.2	119.527	56.2016	31.0062	35.1767	48.4689
ENSSSCG00000033527	ITFG1		integrin alpha FG-GAP repeat containing 1 [Source:VGNC Symbol;Acc:VGNC:89229]	91.8951	83.3217	107.556	79.1786	74.1786	69.3145	68.9603	89.9131	39.6762	41.8735	46.4252	50.4101
ENSSSCG00000011046	ITGA8		integrin subunit alpha 8 [Source:VGNC Symbol;Acc:VGNC:96379]	266.847	275.559	319.347	278.835	382.351	439.67	390.44	399.892	144.131	83.676	99.3067	133.522
ENSSSCG00000011245	ITGA9		integrin subunit alpha 9 [Source:VGNC Symbol;Acc:VGNC:89238]	4.08235	2.85274	3.19715	4.47845	3.38484	3.19469	1.91626	2.76719	1.03651	0.5308	1.3967	1.95687
ENSSSCG00000007797	ITGAL		integrin subunit alpha L [Source:VGNC Symbol;Acc:VGNC:89240]	6.22774	6.82731	7.80527	8.03234	5.19061	6.16015	5.36853	6.32827	2.88581	3.35584	3.40166	3.34887
ENSSSCG00000016027	ITGAV		integrin subunit alpha V [Source:VGNC Symbol;Acc:VGNC:96380]	168.059	181.406	175.399	170.082	198.44	223.183	193.742	187.355	96.6136	52.1635	81.1195	107.158
ENSSSCG00000000257	ITGB7		integrin subunit beta 7 [Source:VGNC Symbol;Acc:VGNC:89245]	0.433696	0.316297	0.355172	0.494491	0.244534	0.318549	0.41612	0.520633	0.222377	0.0860171	0.171711	0.17552
ENSSSCG00000009526	ITGBL1		integrin subunit beta like 1 [Source:VGNC Symbol;Acc:VGNC:89247]	90.7577	61.7809	62.8092	74.957	95.8784	78.6088	100.988	50.1081	22.6953	10.9285	14.4271	18.6857
ENSSSCG00000016267	ITM2C		integral membrane protein 2C [Source:VGNC Symbol;Acc:VGNC:96383]	109.01	134.282	116.256	143.528	96.7321	109.715	95.7631	98.6811	49.8448	53.363	50.2957	48.0036
ENSSSCG00000003000	ITPKC		inositol-trisphosphate 3-kinase C [Source:VGNC Symbol;Acc:VGNC:89252]	2.73503	2.96895	2.77129	4.34832	3.2442	3.70503	3.40514	2.69786	1.60545	2.4453	1.69131	2.63378
ENSSSCG00000016691	JAZF1	Yes	JAZF zinc finger 1 [Source:VGNC Symbol;Acc:VGNC:89280]	16.6186	19.7691	18.5826	16.9763	32.5753	34.0375	26.1867	29.6101	3.23243	2.15846	4.35497	3.78147
ENSSSCG00000011020	JCAD		junctional cadherin 5 associated [Source:VGNC Symbol;Acc:VGNC:96212]	9.26793	12.4568	11.0485	11.6662	11.3382	12.0578	10.8152	11.6524	7.94312	5.76558	5.43421	5.92606
ENSSSCG00000035895	JDP2	Yes	Jun dimerization protein 2 [Source:VGNC Symbol;Acc:VGNC:89282]	37.07	50.5425	35.6268	35.7777	29.5967	32.9783	36.7341	32.9812	12.6259	12.4436	9.11749	14.6366
ENSSSCG00000004737	JMJD7-PLA2G4B		jumonji domain containing 7 [Source:NCBI gene (formerly Entrezgene);Acc:100533119]	3.40412	3.96458	2.40998	3.60428	3.18736	3.64201	3.96553	3.87467	1.92326	2.54167	2.39528	2.03397
ENSSSCG00000031692	JPH2			168.753	122.509	166.607	133.091	242.999	180.858	168.075	185.104	23.0225	20.4798	10.6292	43.5615
ENSSSCG00000007369	JPH2			30.4792	26.5121	38.7131	32.6143	33.9119	41.762	34.3552	47.2211	2.94608	7.88429	3.43426	4.72654
ENSSSCG00000002653	JPH3		junctophilin 3 [Source:VGNC Symbol;Acc:VGNC:98481]	0.257816	0.926282	0.230459	0.414219	0.317284	0.462253	0.319726	0.453833	0.232419	0.214071	0.168569	0.0966406
ENSSSCG00000030362	KALRN			2.13048	2.61697	2.3208	2.43842	3.91153	4.47089	4.49422	2.60037	1.18434	0.790765	1.10394	1.76846
ENSSSCG00000021656	KALRN			7.36185	9.64358	7.9551	7.32807	8.25016	10.1668	11.5638	7.40352	2.62272	1.46067	1.32036	2.63153
ENSSSCG00000039194	KANK2		KN motif and ankyrin repeat domains 2 [Source:VGNC Symbol;Acc:VGNC:89296]	90.4566	103.755	98.5191	117.97	84.4769	90.9817	79.83	67.9895	36.6543	42.585	37.0521	42.5565
ENSSSCG00000024621	KAT2B		lysine acetyltransferase 2B [Source:VGNC Symbol;Acc:VGNC:89304]	17.135	14.3496	21.6933	13.9872	16.3804	13.5957	16.6782	20.8359	11.6491	7.01224	10.8774	16.4344
ENSSSCG00000037676	KAZN		kazrin, periplakin interacting protein [Source:HGNC Symbol;Acc:HGNC:29173]	6.44046	4.43768	3.08416	6.06461	4.95076	5.6361	5.56247	5.18192	1.24398	3.64029	2.53643	1.22956
ENSSSCG00000025810	KCNAB1		potassium voltage-gated channel subfamily A member regulatory beta subunit 1 [Source:VGNC Symbol;Acc:VGNC:89328]	0.736619	0.76832	0.544263	0.809556	0.844012	0.69491	1.3424	0.104485	0.345011	0	0.186019	0.292499
ENSSSCG00000012049	KCNE1		potassium voltage-gated channel subfamily E regulatory subunit 1 [Source:NCBI gene (formerly Entrezgene);Acc:100621502]	7.32108	6.31333	11.7639	3.47951	22.2234	22.7272	19.4569	27.828	1.71342	0.332087	2.0798	3.1527
ENSSSCG00000038149	KCNE4		potassium voltage-gated channel subfamily E regulatory subunit 4 [Source:VGNC Symbol;Acc:VGNC:96387]	16.2863	10.5523	20.3786	15.4758	24.2851	23.2833	19.951	16.2325	5.49168	3.45728	7.83359	11.5807
ENSSSCG00000016448	KCNH2		potassium voltage-gated channel subfamily H member 2 [Source:VGNC Symbol;Acc:VGNC:89343]	1.36212	1.18324	1.21382	1.05471	1.94522	2.00035	1.8231	0.989846	0.161706	0.0624941	0.194103	0.220884
ENSSSCG00000000203	KCNH3		potassium voltage-gated channel subfamily H member 3 [Source:VGNC Symbol;Acc:VGNC:89344]	0.412917	0.480213	0.367792	0.646382	0.402835	0.479259	0.370506	0.318315	0.189748	0.130528	0.136294	0.0827121
ENSSSCG00000003975	KCNQ4		potassium voltage-gated channel subfamily Q member 4 [Source:VGNC Symbol;Acc:VGNC:89383]	0.307184	0.112952	0.339246	0.542697	0.236049	0.48122	0.0279904	0.11283	0	0	0.0807825	0
ENSSSCG00000009934	KCTD10		potassium channel tetramerization domain containing 10 [Source:HGNC Symbol;Acc:HGNC:23236]	97.3572	113.417	110.524	116.521	105.253	116.835	115.829	113.094	63.1894	59.643	53.3203	64.5282
ENSSSCG00000033695	KCTD15		potassium channel tetramerization domain containing 15 [Source:VGNC Symbol;Acc:VGNC:89394]	48.8101	53.0861	51.5824	56.9049	37.8293	45.5376	39.1106	43.4195	26.4938	35.4001	23.9553	23.6733
ENSSSCG00000010811	KCTD3		potassium channel tetramerization domain containing 3 [Source:VGNC Symbol;Acc:VGNC:95963]	58.8181	58.7625	77.5636	61.9174	54.1981	53.4719	46.2789	86.5581	37.2529	47.816	37.1876	38.4092
ENSSSCG00000040985	KCTD7		potassium channel tetramerization domain containing 7 [Source:VGNC Symbol;Acc:VGNC:89403]	12.1474	15.2629	12.039	22.0656	16.6265	15.6261	17.1017	15.5371	10.4302	8.61964	9.70982	8.20974
ENSSSCG00000024570	KDM4B		lysine demethylase 4B [Source:VGNC Symbol;Acc:VGNC:89413]	26.0188	31.0864	32.9021	32.6635	29.4464	33.7348	32.3208	30.2676	17.362	16.229	17.4658	21.7011
ENSSSCG00000010928	KDM5B		lysine demethylase 5B [Source:VGNC Symbol;Acc:VGNC:95870]	38.7183	43.0667	42.4815	45.8617	41.4142	43.7217	40.3044	50.6405	25.3239	21.47	25.232	33.0619
ENSSSCG00000017962	KDM6B		lysine demethylase 6B [Source:VGNC Symbol;Acc:VGNC:89416]	4.70063	4.94133	5.60214	5.75544	4.36957	5.85171	3.92037	6.79179	2.40511	3.90943	2.90176	3.26988
ENSSSCG00000016501	KDM7A		lysine demethylase 7A [Source:VGNC Symbol;Acc:VGNC:89417]	10.9308	9.581	8.71054	10.3021	7.80884	8.55484	6.10189	9.90913	4.36785	2.98262	3.8931	5.82464
ENSSSCG00000000917	KERA		keratocan [Source:VGNC Symbol;Acc:VGNC:89420]	0.676668	0.286425	1.43928	0.425078	0.148342	0.827226	1.1232	0.150363	0	0	0.281134	0
ENSSSCG00000033196	KIAA1161		myogenesis regulating glycosidase (putative) [Source:HGNC Symbol;Acc:HGNC:19918]	4.82401	6.11838	6.24246	7.39682	4.05409	5.64741	4.92842	4.60281	2.72919	1.69446	2.46649	2.82547
ENSSSCG00000015538	KIAA1614		KIAA1614 [Source:VGNC Symbol;Acc:VGNC:89446]	7.53499	8.52473	6.28445	8.61828	6.16295	5.96052	5.40945	4.79359	2.88971	3.67241	2.2083	2.2772
ENSSSCG00000033385	KIAA1671			1.28768	0.891606	2.02503	1.63699	1.66705	1.34149	1.08125	1.42374	0.151294	0.549307	0.402315	0.213563
ENSSSCG00000008644	KIDINS220		kinase D interacting substrate 220 [Source:VGNC Symbol;Acc:VGNC:89451]	55.4141	59.8971	56.3473	55.397	47.3363	49.8047	49.7356	54.7448	32.6065	26.4639	31.086	35.835
ENSSSCG00000009683	KIF13B		kinesin family member 13B [Source:VGNC Symbol;Acc:VGNC:89455]	14.8093	16.6784	16.9278	14.7292	15.8262	18.3835	14.657	17.6927	9.78388	8.7357	7.7618	11.4603
ENSSSCG00000001659	KLC4		kinesin light chain 4 [Source:VGNC Symbol;Acc:VGNC:89488]	12.1996	13.2641	14.183	14.337	9.81591	9.66903	8.80054	11.3829	4.16667	3.62922	5.5184	6.8955
ENSSSCG00000027480	KLF10	Yes	Kruppel like factor 10 [Source:VGNC Symbol;Acc:VGNC:89490]	127.209	127.874	129.002	124.683	113.254	124.059	101.936	161.306	79.4252	96.3049	76.2023	80.6727
ENSSSCG00000036488	KLF3	Yes	Kruppel like factor 3 [Source:VGNC Symbol;Acc:VGNC:89498]	33.6065	31.7942	32.5459	30.6578	20.6978	19.3552	23.3028	23.1278	14.4925	11.535	15.6814	16.4646
ENSSSCG00000035101	KLF5	Yes	Kruppel like factor 5 [Source:VGNC Symbol;Acc:VGNC:89499]	3.72134	4.05646	5.66768	4.96536	7.37642	9.94138	4.03335	14.7565	1.56584	2.41843	1.38946	2.32983
ENSSSCG00000035212	KLF6	Yes	Kruppel like factor 6 [Source:VGNC Symbol;Acc:VGNC:98063]	110.639	138.015	118.945	114.572	128.871	127.082	109.343	110.307	84.9715	82.1578	56.4297	63.942
ENSSSCG00000029998	KLF7	Yes	Kruppel like factor 7 [Source:VGNC Symbol;Acc:VGNC:96396]	114.304	137.4	137.796	157.63	85.5666	103.706	75.8174	119.826	49.5313	61.9126	44.4704	47.8309
ENSSSCG00000012352	KLF8	Yes	Kruppel like factor 8 [Source:VGNC Symbol;Acc:VGNC:89500]	5.44429	4.9208	10.5634	6.56461	5.45854	4.89872	6.08692	6.2055	2.4392	2.85365	2.55062	2.04937
ENSSSCG00000032489	KLHDC1		kelch domain containing 1 [Source:VGNC Symbol;Acc:VGNC:89501]	15.0244	15.4764	17.0319	15.0411	11.9843	15.7966	12.5868	15.5605	10.5684	8.52982	10.6992	9.3949
ENSSSCG00000011379	KLHDC8B		kelch domain containing 8B [Source:VGNC Symbol;Acc:VGNC:89509]	7.04209	8.76395	8.06362	7.63373	9.58487	10.1002	13.6771	6.71109	2.99462	2.66	2.91754	5.53864
ENSSSCG00000011775	KLHL24		kelch like family member 24 [Source:VGNC Symbol;Acc:VGNC:89521]	63.3524	54.8426	85.7067	51.7525	72.7423	63.9005	56.7555	98.8727	34.1234	21.0342	47.6934	58.1204
ENSSSCG00000031459	KMT5B		lysine methyltransferase 5B [Source:VGNC Symbol;Acc:VGNC:89553]	25.4619	25.0496	26.1366	25.3644	22.0842	22.1934	20.8083	23.9978	16.5415	13.0501	15.34	17.653
ENSSSCG00000040636	KRT80		keratin 80 [Source:VGNC Symbol;Acc:VGNC:89597]	0.608697	1.33787	2.21944	0.802164	1.08205	1.71638	1.16572	3.54667	0.0449478	0.295524	0.222996	0.400093
ENSSSCG00000012787	L1CAM		L1 cell adhesion molecule [Source:HGNC Symbol;Acc:HGNC:6470]	1.18155	2.2989	2.32494	1.51386	1.01613	1.53751	0.824628	1.88588	0.316891	0.140788	0.077346	0.18497
ENSSSCG00000034962	L1TD1			1.67787	1.07811	2.30296	1.82252	1.81193	1.37614	1.97343	2.69729	0.697393	1.0679	0.242575	1.17347
ENSSSCG00000038906	L1TD1			0.299856	0.204111	0.505746	0.250652	0.140401	0.108568	0.27883	0.67632	0.0800189	0.123959	0.162647	0.115336
ENSSSCG00000038837	L1TD1			0.0894695	0	0.364247	0.0344615	0.0452775	0	0.287365	0.104848	0	0	0	0
ENSSSCG00000036856	L1TD1			0.500356	0.420516	1.34116	0.290144	0.0780489	0	0	1.21054	0.0436682	0	0	0
ENSSSCG00000032761	LAMA5			99.732	143.779	116.573	137.164	107.962	118.17	102.656	99.9676	31.6327	34.7808	25.1304	30.2894
ENSSSCG00000011377	LAMB2		laminin subunit beta 2 [Source:VGNC Symbol;Acc:VGNC:89621]	82.3099	99.084	91.515	110.961	78.8241	83.6602	86.2207	71.5937	34.7523	31.8218	33.0788	42.0428
ENSSSCG00000012604	LAMP2		lysosomal associated membrane protein 2 [Source:VGNC Symbol;Acc:VGNC:89628]	333.051	345.753	404.542	316.252	308.809	257.716	300.56	351.297	172.228	154.25	192.495	176.549
ENSSSCG00000016158	LANCL1		LanC like 1 [Source:VGNC Symbol;Acc:VGNC:96401]	36.7052	45.6853	47.7167	45.1511	40.5881	40.3497	49.5595	51.5885	24.9749	34.1615	23.4396	27.2833
ENSSSCG00000008602	LAPTM4A		lysosomal protein transmembrane 4 alpha [Source:VGNC Symbol;Acc:VGNC:89636]	1451.25	1346.13	1567.4	1460.97	1155.99	1088.16	1065	1367.76	670.677	766.568	844.046	827.58
ENSSSCG00000000959	LARGE1		LARGE xylosyl- and glucuronyltransferase 1 [Source:VGNC Symbol;Acc:VGNC:96402]	11.5205	15.5149	15.2811	15.3964	16.4786	19.62	15.3248	15.8207	9.0129	10.1556	6.33494	9.14259
ENSSSCG00000027487	LAT2		linker for activation of T cells family member 2 [Source:VGNC Symbol;Acc:VGNC:89647]	5.71298	4.866	6.45744	6.34539	6.74409	5.78664	4.12481	4.16177	2.51608	2.00064	2.48078	2.75474
ENSSSCG00000040332	LBH			39.5912	41.3281	41.0554	44.7059	61.2312	84.3524	61.7012	60.3214	19.804	12.1686	10.282	17.5395
ENSSSCG00000005638	LCN2		lipocalin 2 [Source:VGNC Symbol;Acc:VGNC:89662]	52.4908	67.3247	219.545	72.2254	34.7978	38.9808	22.0107	127.094	18.4374	8.63507	15.5725	30.1568
ENSSSCG00000032480	LCNL1			1.15519	1.1941	1.48919	0.653745	1.48247	1.82009	2.46849	0.471952	0.535222	0.149874	0.444927	0.2482
ENSSSCG00000003549	LDLRAP1		low density lipoprotein receptor adaptor protein 1 [Source:VGNC Symbol;Acc:VGNC:89674]	28.9599	35.8033	29.6428	31.9191	25.9677	29.7779	28.177	24.0717	14.044	13.4374	12.0552	13.4553
ENSSSCG00000003269	LENG9		leukocyte receptor cluster member 9 [Source:VGNC Symbol;Acc:VGNC:89682]	3.47478	3.54648	3.49973	4.73314	4.17781	4.30195	4.3036	3.4567	2.0915	2.29936	2.27817	2.85934
ENSSSCG00000003806	LEPROT		leptin receptor overlapping transcript [Source:VGNC Symbol;Acc:VGNC:89686]	160.037	165.277	182.996	173.982	123.703	121.788	115.408	146.003	75.4677	70.7257	88.2322	86.4877
ENSSSCG00000025126	LGI4		leucine rich repeat LGI family member 4 [Source:VGNC Symbol;Acc:VGNC:89701]	4.23029	3.73885	4.80252	5.18378	3.96827	3.33454	2.41892	3.04439	0.413504	0.696308	0.910632	0.434489
ENSSSCG00000029855	LHFPL6		LHFPL tetraspan subfamily member 6 [Source:VGNC Symbol;Acc:VGNC:89709]	197.778	178.927	190.987	208.769	221.954	231.202	233.811	187.982	88.6788	72.148	75.8196	103.711
ENSSSCG00000008799	LIMCH1		LIM and calponin homology domains 1 [Source:VGNC Symbol;Acc:VGNC:89724]	41.1514	28.0137	39.0589	37.4173	45.2386	49.44	33.7133	39.8431	11.2485	12.9883	20.2773	29.4716
ENSSSCG00000010025	LIMK2		LIM domain kinase 2 [Source:VGNC Symbol;Acc:VGNC:89728]	30.0122	43.5385	45.6928	43.781	39.4539	46.9804	41.7052	56.121	23.4381	26.2271	25.9246	30.6108
ENSSSCG00000015862	LIMS2		LIM zinc finger domain containing 2 [Source:VGNC Symbol;Acc:VGNC:95731]	39.5867	43.7922	44.1842	44.5884	76.3465	87.1539	79.4348	59.9484	9.37057	6.34302	5.33181	11.3251
ENSSSCG00000023396	LIX1		limb and CNS expressed 1 [Source:VGNC Symbol;Acc:VGNC:89743]	3.60917	1.62481	3.15363	3.2001	3.85182	6.48037	3.52848	4.31341	1.04021	0.861979	1.12058	2.62939
ENSSSCG00000011538	LMCD1		LIM and cysteine rich domains 1 [Source:VGNC Symbol;Acc:VGNC:89756]	17.3113	12.1873	13.2281	15.3977	35.0905	33.6516	28.9087	36.461	6.80777	6.20396	4.74803	12.3302
ENSSSCG00000031201	LMOD1		leiomodin 1 [Source:VGNC Symbol;Acc:VGNC:96405]	77.2837	85.8052	66.5263	85.253	103.359	135.756	104.834	87.6675	35.8576	22.6951	23.381	49.0228
ENSSSCG00000033601	LOC100513362	Yes		51.4203	51.0488	51.4382	52.5763	50.8855	52.5139	46.8893	52.2431	35.2739	29.4919	34.1293	40.6719
ENSSSCG00000032383	LOC100514340			29.3224	36.9455	29.7279	34.8636	50.4739	61.0576	48.4383	46.4952	11.3885	9.53476	10.7252	23.7549
ENSSSCG00000012631	LONRF3		LON peptidase N-terminal domain and ring finger 3 [Source:VGNC Symbol;Acc:VGNC:89778]	25.5163	25.3461	26.73	28.2989	28.0205	26.5473	22.7993	28.3896	14.6965	22.1267	12.1655	14.633
ENSSSCG00000014232	LOX		lysyl oxidase [Source:VGNC Symbol;Acc:VGNC:99785]	418.873	388.422	378.921	367.23	540.403	496.295	474.577	646.165	144.638	148.133	174.349	201.595
ENSSSCG00000033608	LOXL2		lysyl oxidase like 2 [Source:VGNC Symbol;Acc:VGNC:89781]	225.869	325.825	340.422	321.728	499.725	627.4	372.594	476.26	153.888	109.263	155.947	190.662
ENSSSCG00000008266	LOXL3		lysyl oxidase like 3 [Source:VGNC Symbol;Acc:VGNC:89782]	43.6112	47.7395	26.3944	45.0456	27.165	31.6733	25.3085	24.7873	16.6338	11.3354	15.584	13.706
ENSSSCG00000013932	LPAR2		lysophosphatidic acid receptor 2 [Source:VGNC Symbol;Acc:VGNC:89784]	1.94768	1.92679	2.30457	1.95199	2.79739	2.32401	2.64057	1.98479	0.828348	0.343644	0.590073	1.23704
ENSSSCG00000011811	LPP		LIM domain containing preferred translocation partner in lipoma [Source:HGNC Symbol;Acc:HGNC:6679]	166.974	163.509	188.586	160.561	165.698	173.046	138.958	187.056	88.3391	85.6887	90.9847	95.2852
ENSSSCG00000016542	LRGUK		leucine rich repeats and guanylate kinase domain containing [Source:VGNC Symbol;Acc:VGNC:89808]	4.44184	3.83654	3.7108	3.61312	3.47873	3.33852	3.95394	3.93524	2.03382	2.14325	1.80797	2.16443
ENSSSCG00000000423	LRP1			608.92	832.207	702.935	790.412	518.872	519.998	550.208	524.585	219.131	227.407	190.612	235.478
ENSSSCG00000034465	LRP10		LDL receptor related protein 10 [Source:VGNC Symbol;Acc:VGNC:89816]	63.7941	75.6892	70.0059	87.5353	65.6314	71.1226	66.1437	67.0545	40.0841	50.8324	40.1794	43.2681
ENSSSCG00000023746	LRP1B		LDL receptor related protein 1B [Source:HGNC Symbol;Acc:HGNC:6693]	1.11954	0.100063	0.183636	0.541393	0.366628	0.286427	0.117045	0.0849669	0	0	0.0488393	0
ENSSSCG00000002863	LRP3		LDL receptor related protein 3 [Source:VGNC Symbol;Acc:VGNC:89819]	16.8852	15.0232	18.7325	18.2272	12.619	12.4148	12.4657	11.4971	5.21223	8.34648	5.15367	5.70156
ENSSSCG00000031199	LRRC29			5.95028	8.11356	5.91455	6.68641	4.85181	6.45418	4.35219	6.08854	2.20831	1.53197	2.20205	2.85333
ENSSSCG00000003904	LRRC41		leucine rich repeat containing 41 [Source:VGNC Symbol;Acc:VGNC:89840]	28.4764	32.466	26.5171	30.0005	24.7892	28.8541	25.1939	23.884	15.2373	16.1489	15.3243	16.8507
ENSSSCG00000008832	LRRC66		leucine rich repeat containing 66 [Source:HGNC Symbol;Acc:HGNC:34299]	2.99153	2.92966	2.52941	2.72499	3.53303	2.27181	2.72697	3.20662	1.91019	0.745252	1.03339	1.48671
ENSSSCG00000004823	LRRK1		leucine rich repeat kinase 1 [Source:VGNC Symbol;Acc:VGNC:98093]	19.1328	24.2063	18.3252	22.3562	20.4859	20.48	22.2038	20.1333	15.618	14.0441	12.9935	13.5502
ENSSSCG00000008510	LTBP1		latent transforming growth factor beta binding protein 1 [Source:VGNC Symbol;Acc:VGNC:89885]	372.445	316.998	341.816	411.254	266.312	252.944	228.591	275.161	181.283	151.109	171.575	177.101
ENSSSCG00000002368	LTBP2		latent transforming growth factor beta binding protein 2 [Source:VGNC Symbol;Acc:VGNC:89886]	162.295	271.37	165.076	194.626	175.239	169.832	250.18	160.112	128.154	73.9259	73.7576	50.3314
ENSSSCG00000026991	LURAP1		leucine rich adaptor protein 1 [Source:VGNC Symbol;Acc:VGNC:89895]	1.36087	1.81171	0.980355	1.54034	1.81017	1.8138	1.97712	1.14137	1.09238	0.58932	0.992463	0.979255
ENSSSCG00000033590	LY6G6F		lymphocyte antigen 6 family member G6F [Source:NCBI gene (formerly Entrezgene);Acc:100271881]	2.07142	1.61104	2.13475	2.21948	2.10376	1.41789	1.96051	2.40158	0.821918	1.04747	1.14335	1.82893
ENSSSCG00000031724	LYNX1		Ly6/neurotoxin 1 [Source:HGNC Symbol;Acc:HGNC:29604]	2.01586	1.86519	1.29585	2.11089	5.18497	5.80989	3.61723	2.71765	0.44741	0.210066	0.53452	0.496543
ENSSSCG00000036119	LYPD2			1.15095	1.24379	0.509883	1.11345	1.05934	1.78801	1.19342	1.04523	0.338573	0.423732	0.556172	0.451872
ENSSSCG00000007853	LYRM1		LYR motif containing 1 [Source:VGNC Symbol;Acc:VGNC:89915]	11.5925	9.61802	8.59805	8.19871	13.704	15.5854	10.4475	9.93677	6.69986	3.98684	4.91955	5.66991
ENSSSCG00000029886	LYVE1		lymphatic vessel endothelial hyaluronan receptor 1 [Source:VGNC Symbol;Acc:VGNC:89922]	0.773162	0.650554	0.477947	0.459316	2.13224	2.31504	1.10884	2.43071	0.400965	0.272665	0.275438	0.431659
ENSSSCG00000028559	LZTS1		leucine zipper tumor suppressor 1 [Source:VGNC Symbol;Acc:VGNC:89928]	2.49795	2.31901	2.50277	3.53143	4.15439	6.55293	3.35124	3.37369	1.05369	1.12496	1.05864	1.6099
ENSSSCG00000021798	LZTS2		leucine zipper tumor suppressor 2 [Source:VGNC Symbol;Acc:VGNC:89929]	36.0368	46.9316	41.1916	47.542	36.8568	45.072	38.0051	41.0042	26.7484	28.0929	23.1124	26.182
ENSSSCG00000006742	MAB21L3		mab-21 like 3 [Source:VGNC Symbol;Acc:VGNC:89934]	4.12079	6.64096	6.05805	5.2476	5.70301	4.14097	5.80411	7.44024	3.10585	1.47897	1.84807	2.82676
ENSSSCG00000003654	MACF1		microtubule actin crosslinking factor 1 [Source:VGNC Symbol;Acc:VGNC:98496]	118.561	128.221	136.868	126.424	126.761	132.756	116.998	152.999	79.9842	88.7826	73.6949	82.4608
ENSSSCG00000012318	MAGED1		MAGE family member D1 [Source:VGNC Symbol;Acc:VGNC:89952]	163.609	164.769	206.024	186.308	194.72	205.634	170.686	243.349	102.447	97.762	111.383	132.278
ENSSSCG00000012319	MAGED4B			25.6019	30.7416	26.7914	33.2961	24.458	25.5144	23.5164	25.3117	16.1304	9.36395	13.5055	13.6262
ENSSSCG00000039860	MAGED4B			11.3446	12.0471	10.7691	13.5547	9.22835	10.7281	7.48064	10.4891	4.24311	3.54412	5.3434	6.62766
ENSSSCG00000004835	MAGEL2		MAGE family member L2 [Source:VGNC Symbol;Acc:VGNC:89954]	2.11046	3.59945	4.43618	2.70778	2.14344	2.90738	2.61154	5.7315	0.597058	1.89562	0.447572	0.381119
ENSSSCG00000012295	MAGIX		MAGI family member, X-linked [Source:HGNC Symbol;Acc:HGNC:30006]	0.964889	1.19298	1.85456	1.14705	1.2013	1.21525	0.958766	0.949528	0.127278	0.355416	0.617875	0.351331
ENSSSCG00000008115	MAL		mal, T cell differentiation protein [Source:HGNC Symbol;Acc:HGNC:6817]	0.929389	2.01047	3.32876	2.08441	0.778863	2.61148	1.42249	2.85426	0.0569147	0.217087	0.121628	0.594738
ENSSSCG00000040098	MAL			0.126328	0.0962239	0.12928	0.185244	0.200283	0.0303775	0.15993	0	0	0	0	0
ENSSSCG00000012741	MAMLD1		mastermind like domain containing 1 [Source:HGNC Symbol;Acc:HGNC:2568]	1.90753	2.11967	2.05157	2.15885	2.24402	1.63705	1.77657	1.57875	1.17894	1.30982	1.22188	0.990428
ENSSSCG00000001819	MAN2A2		mannosidase alpha class 2A member 2 [Source:VGNC Symbol;Acc:VGNC:98099]	58.7197	72.6924	58.8355	78.7193	49.2909	56.9118	45.6881	50.5304	30.8715	28.2206	26.2527	30.6908
ENSSSCG00000009166	MANBA		mannosidase beta [Source:VGNC Symbol;Acc:VGNC:89970]	55.2998	59.5082	64.5731	60.5289	41.5467	35.3341	40.5963	41.8745	23.8942	29.7827	26.0913	29.2643
ENSSSCG00000007281	MAP1LC3A		microtubule associated protein 1 light chain 3 alpha [Source:VGNC Symbol;Acc:VGNC:96408]	31.2773	34.7432	30.3272	40.9165	28.7698	36.9358	28.8746	30.5697	15.3988	10.8994	13.4488	18.5556
ENSSSCG00000009228	MAPK10		mitogen-activated protein kinase 10 [Source:VGNC Symbol;Acc:VGNC:98116]	8.11469	8.6499	8.57017	10.0384	5.79192	7.62951	4.32278	6.51599	3.87083	2.62994	3.40432	5.21131
ENSSSCG00000029185	MAPRE3		microtubule associated protein RP/EB family member 3 [Source:VGNC Symbol;Acc:VGNC:90015]	6.41593	7.17043	6.22776	7.06143	5.63427	6.59101	5.36589	5.56983	3.50438	2.85522	3.62713	3.79059
ENSSSCG00000013601	MARCHF2		membrane associated ring-CH-type finger 2 [Source:VGNC Symbol;Acc:VGNC:90019]	23.0475	21.5959	23.5431	22.9893	22.6927	22.7345	21.1912	18.8834	11.5015	10.2312	11.558	11.7914
ENSSSCG00000007391	MATN4		matrilin 4 [Source:VGNC Symbol;Acc:VGNC:96412]	20.3319	15.7683	18.6664	26.9911	25.8064	24.2897	25.1413	15.4219	2.90858	3.04868	5.91983	6.40578
ENSSSCG00000015116	MCAM		melanoma cell adhesion molecule [Source:HGNC Symbol;Acc:HGNC:6934]	2.76962	2.25274	2.17287	2.91851	9.26186	13.2471	6.18459	6.2331	1.13366	1.37356	1.76209	1.40798
ENSSSCG00000000074	MCHR1		melanin concentrating hormone receptor 1 [Source:VGNC Symbol;Acc:VGNC:103300]	0.448906	0.65027	0.535883	1.74717	0.835798	1.40536	0.454817	0.803891	0.105539	0.335572	0.0371681	0.587841
ENSSSCG00000039424	MCRIP1		MAPK regulated corepressor interacting protein 1 [Source:VGNC Symbol;Acc:VGNC:99013]	10.3971	13.4255	13.8483	13.502	11.5332	13.2715	10.3819	11.8918	7.35611	8.94558	6.10343	7.2328
ENSSSCG00000011714	MED12L		mediator complex subunit 12L [Source:VGNC Symbol;Acc:VGNC:90105]	0.901456	0.961427	1.52434	1.15754	0.942139	0.730965	0.825188	0.862628	0.446106	0.544405	0.507387	0.603385
ENSSSCG00000003021	MEGF8		multiple EGF like domains 8 [Source:VGNC Symbol;Acc:VGNC:90129]	10.878	13.9496	12.3522	14.5966	10.6732	12.5705	11.7132	10.3733	7.10919	8.5025	6.80889	8.17679
ENSSSCG00000003115	MEIS3	Yes	Meis homeobox 3 [Source:VGNC Symbol;Acc:VGNC:98500]	27.5416	33.0673	32.7833	30.5252	22.9311	25.2246	22.7496	17.5267	11.5433	10.8254	14.0614	11.298
ENSSSCG00000001848	MESP2	Yes	mesoderm posterior bHLH transcription factor 2 [Source:VGNC Symbol;Acc:VGNC:90149]	11.1695	15.0445	11.0986	13.2644	12.3841	13.0293	12.302	10.0766	7.25112	6.17858	5.21858	6.99978
ENSSSCG00000017137	METRNL		meteorin like, glial cell differentiation regulator [Source:VGNC Symbol;Acc:VGNC:90153]	88.1335	96.0874	82.1561	111.092	66.1786	79.6098	77.6807	69.1884	45.9891	60.6656	51.0177	48.7772
ENSSSCG00000035675	METTL7A			20.6117	16.1149	17.8022	18.3046	70.268	86.1074	55.8208	61.4804	8.46257	5.69725	8.44644	14.85
ENSSSCG00000031712	MFAP5		microfibril associated protein 5 [Source:VGNC Symbol;Acc:VGNC:90177]	73.2108	89.258	94.4667	60.6498	54.9782	73.9627	48.7494	61.2394	9.54752	9.74599	9.25127	9.53161
ENSSSCG00000001834	MFGE8		milk fat globule EGF and factor V/VIII domain containing [Source:NCBI gene (formerly Entrezgene);Acc:397545]	54.1829	57.7243	64.7775	62.3631	50.3583	56.5765	47.0131	54.0607	24.5913	22.4507	22.1569	21.8638
ENSSSCG00000035366	MFHAS1		malignant fibrous histiocytoma amplified sequence 1 [Source:HGNC Symbol;Acc:HGNC:16982]	18.3779	19.1775	17.4743	20.0049	18.6756	19.5124	17.2369	17.8427	11.7488	12.5151	10.6532	11.1065
ENSSSCG00000015119	MFRP		membrane frizzled-related protein [Source:VGNC Symbol;Acc:VGNC:90181]	23.2969	29.5335	25.1737	29.3504	19.6584	24.4878	25.7206	19.0624	8.84234	8.71464	7.55291	8.27481
ENSSSCG00000026169	MFSD12		major facilitator superfamily domain containing 12 [Source:VGNC Symbol;Acc:VGNC:90185]	67.1899	72.4717	73.833	76.3309	76.0439	90.5048	70.4378	83.336	33.1373	48.2112	32.3776	38.9424
ENSSSCG00000008590	MFSD2B		major facilitator superfamily domain containing 2B [Source:VGNC Symbol;Acc:VGNC:90189]	3.89288	3.66817	4.06793	4.19122	6.71438	6.12558	6.03456	5.56721	2.3437	1.58725	1.27574	3.86235
ENSSSCG00000016052	MFSD6		major facilitator superfamily domain containing 6 [Source:VGNC Symbol;Acc:VGNC:96052]	2.36183	2.28099	3.75624	1.72831	1.60082	1.86417	1.25101	2.62625	0.774231	1.04339	0.826276	0.506129
ENSSSCG00000007930	MGRN1		mahogunin ring finger 1 [Source:VGNC Symbol;Acc:VGNC:90202]	21.1378	25.1485	21.139	24.9011	21.7738	25.1111	20.492	20.7689	15.4785	14.9954	13.7642	17.4632
ENSSSCG00000010834	MIA3		MIA SH3 domain ER export factor 3 [Source:HGNC Symbol;Acc:HGNC:24008]	65.1612	66.8306	67.4082	67.2803	55.2838	56.7661	51.2874	59.7062	34.0001	33.6894	34.0407	40.4244
ENSSSCG00000004412	MICAL1		microtubule associated monooxygenase, calponin and LIM domain containing 1 [Source:VGNC Symbol;Acc:VGNC:90207]	63.2025	71.1563	57.542	74.0036	64.4961	68.5982	63.1327	68.466	41.9488	50.6503	27.3389	24.2615
ENSSSCG00000013400	MICAL2		microtubule associated monooxygenase, calponin and LIM domain containing 2 [Source:HGNC Symbol;Acc:HGNC:24693]	353.949	377.265	372.714	410.738	317.262	341.571	277.028	384.066	182.408	293.482	144.595	148.543
ENSSSCG00000012564	MID2		midline 2 [Source:VGNC Symbol;Acc:VGNC:98127]	9.07476	10.5263	10.5797	10.765	13.7108	13.389	11.9543	14.4862	7.32117	2.1267	5.42782	5.44647
ENSSSCG00000006642	MINDY1		MINDY lysine 48 deubiquitinase 1 [Source:VGNC Symbol;Acc:VGNC:90230]	23.1307	27.8644	29.4812	26.5174	18.2762	19.5795	19.0319	20.0121	9.92865	9.33769	9.4279	10.4062
ENSSSCG00000023749	MIOX		myo-inositol oxygenase [Source:NCBI gene (formerly Entrezgene);Acc:397189]	2.3886	3.32615	3.04615	2.76492	2.11279	2.05068	1.62762	2.27059	0.464051	1.04338	0.512584	0.710901
ENSSSCG00000013448	MKNK2		MAPK interacting serine/threonine kinase 2 [Source:VGNC Symbol;Acc:VGNC:90247]	133.818	137.691	127.429	140.298	98.7589	90.7123	81.7003	87.3612	32.3781	40.5147	30.1518	34.4169
ENSSSCG00000005206	MLANA		melan-A [Source:VGNC Symbol;Acc:VGNC:90250]	13.4588	8.23233	30.5496	18.1976	8.94206	5.36698	5.66043	26.5283	0	0	1.5522	1.48217
ENSSSCG00000032849	MLPH		melanophilin [Source:VGNC Symbol;Acc:VGNC:96225]	2.72892	3.34983	2.28746	3.81609	2.52465	2.0278	2.87148	1.46901	1.44968	0.846175	1.03902	1.30599
ENSSSCG00000002039	MMP14		matrix metallopeptidase 14 [Source:NCBI gene (formerly Entrezgene);Acc:397471]	875.896	1016.72	994.923	1027.37	666.441	652.08	864.794	717.235	534.925	526.2	407.786	436.43
ENSSSCG00000002806	MMP15		matrix metallopeptidase 15 [Source:VGNC Symbol;Acc:VGNC:90270]	4.74456	6.90904	9.22762	6.59364	4.27473	7.17858	5.06508	7.76359	2.66527	2.76094	1.75534	3.48768
ENSSSCG00000024236	MMP17		matrix metallopeptidase 17 [Source:VGNC Symbol;Acc:VGNC:90272]	1.03023	1.61407	1.33169	1.45171	2.28896	2.35288	1.26109	2.92452	0.410053	0.333745	0.295181	0.476428
ENSSSCG00000002829	MMP2		matrix metallopeptidase 2 [Source:VGNC Symbol;Acc:VGNC:90274]	400.012	477.724	479.334	507.218	476.068	467.361	577.636	506.281	287.013	302.179	222.673	264.17
ENSSSCG00000003351	MMP23B		matrix metallopeptidase 23 [Source:VGNC Symbol;Acc:VGNC:98502]	26.8938	27.6203	25.7696	33.4484	30.1769	36.3278	36.3979	27.3199	14.6587	11.4787	13.7362	14.4184
ENSSSCG00000021569	MMP25		matrix metallopeptidase 25 [Source:VGNC Symbol;Acc:VGNC:90276]	0.215526	0.488602	0.315764	0.461565	0.411953	0.77149	0.567859	0.836991	0.0621241	0.185824	0	0.193155
ENSSSCG00000037159	MNT	Yes	MAX network transcriptional repressor [Source:VGNC Symbol;Acc:VGNC:90289]	6.501	9.10346	8.61621	8.72072	6.37526	6.5194	6.49403	6.95287	3.47583	3.36	3.00011	4.04402
ENSSSCG00000003897	MOB3C		MOB kinase activator 3C [Source:VGNC Symbol;Acc:VGNC:90293]	15.3863	18.4049	9.57312	17.7495	12.2063	11.8849	12.3309	9.39159	7.42264	6.52849	5.21066	7.16583
ENSSSCG00000013507	MPND		MPN domain containing [Source:VGNC Symbol;Acc:VGNC:90327]	6.86355	7.96628	7.94228	7.58349	7.09836	6.54861	7.17024	5.81246	3.78563	2.97955	4.23479	3.45468
ENSSSCG00000026184	MPP4		membrane palmitoylated protein 4 [Source:VGNC Symbol;Acc:VGNC:98135]	1.90703	1.63992	2.64102	3.084	2.01853	2.73983	2.37277	2.973	1.07879	0.523398	1.17585	1.56654
ENSSSCG00000015540	MR1		major histocompatibility complex, class I-related [Source:VGNC Symbol;Acc:VGNC:90338]	0.917884	1.03205	0.894702	0.508857	0.950797	0.469517	1.14569	0.729377	0.30993	0.39834	0.240415	0.279106
ENSSSCG00000011038	MRC1		mannose receptor C-type 1 [Source:VGNC Symbol;Acc:VGNC:96423]	0.316974	0.268147	0.471345	0.223983	0.384132	0.651909	0.450332	0.250064	0.188961	0.104399	0.260179	0.129022
ENSSSCG00000034441	MRGPRF		MAS related GPR family member F [Source:VGNC Symbol;Acc:VGNC:100172]	8.79714	10.5047	13.9083	11.6827	7.5167	9.5726	7.25795	8.26316	3.00144	3.15338	4.56074	5.49476
ENSSSCG00000005924	MROH1		maestro heat like repeat family member 1 [Source:VGNC Symbol;Acc:VGNC:98140]	22.4359	27.4868	25.2263	28.0061	23.9759	27.0588	24.6668	22.6931	9.5607	7.41356	7.82312	8.98746
ENSSSCG00000020720	MRVI1		inositol 1,4,5-triphosphate receptor associated 1 [Source:VGNC Symbol;Acc:VGNC:98801]	8.4444	5.46207	6.57027	7.31469	21.6889	23.3356	19.4246	14.7939	2.3387	1.54315	2.80139	5.34514
ENSSSCG00000035596	MSH5-SAPCD1		mutS homolog 5 [Source:NCBI gene (formerly Entrezgene);Acc:100270818]	3.80991	3.96703	4.25719	5.1191	3.41218	3.83698	3.6723	3.87341	1.88547	2.2358	2.6859	3.29288
ENSSSCG00000009684	MSRA		serine protease 55 [Source:HGNC Symbol;Acc:HGNC:30824]	10.87	11.5261	14.109	12.6122	12.202	14.4798	12.3117	11.2137	6.53194	8.10748	7.85098	9.01605
ENSSSCG00000026004	MSRB3		methionine sulfoxide reductase B3 [Source:VGNC Symbol;Acc:VGNC:90427]	378.592	404.243	390.327	385.967	367.356	358.998	350.618	326.339	186.575	146.146	144.924	151.612
ENSSSCG00000008464	MTA3	Yes	metastasis associated 1 family member 3 [Source:VGNC Symbol;Acc:VGNC:90436]	37.2874	39.2149	38.7531	33.4116	30.7284	30.6421	33.0428	38.5107	26.3885	21.2975	18.9975	23.8814
ENSSSCG00000003428	MTHFR		methylenetetrahydrofolate reductase [Source:VGNC Symbol;Acc:VGNC:90451]	10.0186	13.2763	12.5457	12.5178	10.9209	10.8529	13.0434	9.97889	6.52686	5.58262	5.12799	6.88237
ENSSSCG00000040037	MTSS1L		MTSS I-BAR domain containing 2 [Source:VGNC Symbol;Acc:VGNC:90475]	12.9109	16.1613	13.5907	15.5112	19.7192	24.3928	19.8924	20.8615	5.58668	6.07278	3.82094	5.70456
ENSSSCG00000037158	MTURN		maturin, neural progenitor differentiation regulator homolog [Source:VGNC Symbol;Acc:VGNC:90476]	8.9547	13.1804	8.5634	10.7715	9.60597	10.6501	11.6254	10.5873	5.7453	3.23858	4.18863	6.3288
ENSSSCG00000011851	MUC20		mucin 20, cell surface associated [Source:VGNC Symbol;Acc:VGNC:90482]	1.9552	1.50617	2.04965	1.7499	1.55541	2.05037	1.34573	1.82265	0.53267	1.26835	0.808306	0.732527
ENSSSCG00000012548	MUM1L1		PWWP domain containing 3B [Source:VGNC Symbol;Acc:VGNC:92012]	12.3004	11.8878	25.764	12.5058	10.196	7.37507	13.9127	20.8473	8.39586	7.08227	6.60797	5.57513
ENSSSCG00000027946	MVP		major vault protein [Source:VGNC Symbol;Acc:VGNC:90491]	93.4846	107.781	95.3307	105.154	89.1474	96.1485	86.5681	91.24	57.3059	47.5273	51.9498	63.8787
ENSSSCG00000012832	MXRA5			78.7172	112.495	111.307	106.229	67.6887	74.4358	82.5682	64.2268	44.2322	39.6822	47.38	55.308
ENSSSCG00000037376	MXRA7		matrix remodeling associated 7 [Source:VGNC Symbol;Acc:VGNC:99017]	44.1859	48.3624	42.5378	47.8184	48.1185	52.1538	56.5527	41.3826	21.2417	14.8649	17.8972	28.0164
ENSSSCG00000021880	MXRA8		matrix remodeling associated 8 [Source:VGNC Symbol;Acc:VGNC:90494]	142.23	158.771	175.323	172.255	120.155	135.776	136.943	137.806	25.8537	18.6437	24.2149	40.947
ENSSSCG00000003253	MYADM		myeloid associated differentiation marker [Source:VGNC Symbol;Acc:VGNC:98508]	55.4758	70.633	66.0196	70.2819	69.9246	85.6019	74.8568	70.7873	51.9915	40.781	35.1508	43.3705
ENSSSCG00000007288	MYH7B		myosin heavy chain 7B [Source:VGNC Symbol;Acc:VGNC:95701]	1.26581	1.25614	0.952057	1.23747	0.797688	0.872767	1.07149	0.953588	0.48091	0.311157	0.521532	0.565447
ENSSSCG00000000145	MYH9		myosin heavy chain 9 [Source:VGNC Symbol;Acc:VGNC:90512]	2340.42	2900.89	2381.84	3085.39	2331.09	2566.45	2345.04	2274.27	1285.72	1435.16	1110.95	1258.36
ENSSSCG00000039795	MYL6			546.732	504.974	577.904	504.043	568.072	599.384	556.89	529.695	318.167	279.97	284.343	324.136
ENSSSCG00000036402	MYL9		myosin light chain 9 [Source:VGNC Symbol;Acc:VGNC:95651]	107.304	117.122	116.999	127.708	162.914	203.121	137.326	173.726	43.2579	37.3664	35.6374	51.3731
ENSSSCG00000011867	MYLK		myosin light chain kinase [Source:HGNC Symbol;Acc:HGNC:7590]	430.826	241.643	251.174	396.649	792.705	821.537	467.027	381.869	53.4491	31.9118	77.1177	167.007
ENSSSCG00000017783	MYO18A			16.4976	18.1702	11.2227	17.0845	15.7343	15.5823	16.1812	11.9997	11.0312	9.46957	9.68467	8.80952
ENSSSCG00000017728	MYO1D		myosin ID [Source:VGNC Symbol;Acc:VGNC:90527]	167.294	228.358	187.966	200.32	173.692	193.588	180.873	221.255	49.5799	46.077	28.8017	44.945
ENSSSCG00000040956	NA			1.87807	3.3682	3.03191	2.53761	3.20359	5.36893	5.21106	3.6073	2.22561	1.52042	1.2846	2.2412
ENSSSCG00000036505	NA			221.174	221.503	217.43	237.761	235.719	236.843	199.537	223.234	156.99	133.714	156.262	157.255
ENSSSCG00000017987	NA			96.3405	121.896	113.863	108.02	186.043	198.159	223.577	167.708	75.6324	81.4911	60.7547	76.9832
ENSSSCG00000037083	NA			2.63482	2.10569	3.6625	1.69806	2.44497	2.49945	1.77247	3.64517	1.91087	1.39235	1.85708	1.49679
ENSSSCG00000038144	NA			104.734	118.516	128.81	106.315	182.774	191.942	194.513	166.49	77.6612	79.2188	67.5542	76.7471
ENSSSCG00000027669	NA		tensin 1 [Source:HGNC Symbol;Acc:HGNC:11973]	75.3673	98.1272	98.5305	93.3002	167.733	209.833	169.926	159.523	59.0845	57.7968	46.4505	71.9757
ENSSSCG00000017936	NA		GABA type A receptor-associated protein [Source:VGNC Symbol;Acc:VGNC:98993]	221.008	248.503	247.461	250.722	220.151	224.594	222.238	228.338	163.428	141.691	154.938	160.011
ENSSSCG00000006793	NA			5.36042	5.71126	12.3012	5.91575	6.58178	8.10856	6.05812	9.51664	3.51601	3.98402	4.48998	6.62625
ENSSSCG00000026961	NA	Yes		9.46017	11.2394	10.4464	9.76611	11.883	9.04644	10.8869	8.84599	5.45895	8.07983	5.18417	7.25722
ENSSSCG00000032501	NA			2.87937	2.82834	2.52725	2.80472	3.04582	3.05939	3.08843	2.21751	1.64791	1.74758	1.4325	1.93277
ENSSSCG00000021414	NA			2.48203	2.15531	2.77462	3.30179	3.04861	2.687	2.40315	2.01461	1.54912	1.47039	1.5777	1.85844
ENSSSCG00000034275	NA			2.99103	3.98508	2.34445	3.76543	6.07692	6.20755	2.78588	5.52328	1.48537	2.97392	1.42275	1.96174
ENSSSCG00000038406	NA			655.594	635.636	736.425	528.296	1216.44	1081.92	946.42	1222.2	187.623	265.786	526.191	508.235
ENSSSCG00000037748	NA			24.1097	25.2668	30.0673	26.4394	24.5669	27.5464	20.4054	28.3466	14.0986	19.3731	14.1542	13.7728
ENSSSCG00000035568	NA			203.868	170.618	177.575	211.254	182.911	220.164	158.004	173.523	97.8003	121.344	100.872	120.619
ENSSSCG00000037023	NA	Yes		4.59252	4.56324	4.78574	4.01727	4.21885	4.04351	3.01872	3.57254	2.09312	1.96233	2.69997	3.31912
ENSSSCG00000038009	NA	Yes		9.53578	7.60963	7.08089	7.94273	9.26407	9.56408	6.40144	7.65214	3.27208	2.94261	4.98522	6.50044
ENSSSCG00000031316	NA			3.48207	3.46705	3.13369	4.3837	4.69139	2.55014	4.20976	4.18576	1.09681	1.75219	1.82358	3.25721
ENSSSCG00000032504	NA			12.1556	8.35218	11.5215	11.1524	13.4847	13.0134	12.1253	9.89466	3.94486	2.11626	7.45551	8.9918
ENSSSCG00000040315	NA			2.53642	2.9013	3.24712	2.65653	2.96043	2.4293	2.31239	2.45723	1.23863	1.06126	1.21426	1.97638
ENSSSCG00000039134	NA			247.403	264.354	287.171	283.276	233.357	282.093	216.012	247.245	117.999	133.216	132.004	138.633
ENSSSCG00000036046	NA			0.917952	0.846189	0.899807	0.843366	0.467526	0.578487	1.06886	0.75625	0.3975	0.458829	0.407667	0.418443
ENSSSCG00000021051	NA			5.39709	5.61033	4.61305	6.76884	4.69442	4.59209	3.23203	3.61297	2.80858	2.51693	2.61277	2.74896
ENSSSCG00000040412	NA			15.3009	15.6357	12.7507	16.9165	9.18983	16.3128	12.2947	15.8073	4.44876	10.4728	6.51021	7.41547
ENSSSCG00000031287	NA			99.051	126.266	117.916	125.874	62.1451	65.9173	81.5777	106.314	45.925	76.4887	49.9883	50.315
ENSSSCG00000000367	NA			8.51352	12.2041	11.9154	11.1604	8.82071	8.64768	9.86976	10.3774	4.94597	4.39896	5.22998	6.05785
ENSSSCG00000032352	NA	Yes		11.7973	11.6627	13.0218	10.6141	10.2137	10.9895	7.02742	9.53781	4.42492	7.20692	5.82269	4.46253
ENSSSCG00000029696	NA	Yes		9.42318	7.92799	7.69796	9.09936	8.02232	7.01202	4.27749	8.18456	5.13739	3.20792	3.65466	3.75866
ENSSSCG00000036977	NA			0.853736	0.634247	0.960667	0.670322	0.408471	0.69363	1.20944	1.5727	0.304528	0.447782	0.353034	0.311367
ENSSSCG00000032969	NA	Yes		3.71689	4.06201	4.22792	3.64686	2.9543	3.8064	3.97545	2.94656	0.925998	2.01106	2.21987	1.98182
ENSSSCG00000033883	NA			5.69207	6.26067	6.75464	6.40865	4.4242	4.74168	4.38076	3.91713	2.59234	2.67926	2.81847	3.29779
ENSSSCG00000027777	NA		proline rich and Gla domain 1 [Source:VGNC Symbol;Acc:VGNC:101494]	36.9591	40.7609	45.0855	44.0789	26.6009	26.1871	22.4314	36.2832	17.2957	26.0125	16.4746	15.1554
ENSSSCG00000014895	NA			9.1198	16.5374	24.2923	10.2728	13.2572	14.5595	10.732	13.1951	9.00258	8.17378	5.71307	3.56428
ENSSSCG00000033232	NA	Yes		5.70324	7.08829	6.40376	6.59674	5.63023	5.48502	4.74286	4.76361	2.48654	2.27765	2.52525	3.94268
ENSSSCG00000006179	NA		staufen double-stranded RNA binding protein 2 [Source:VGNC Symbol;Acc:VGNC:98873]	37.7128	35.2911	38.5063	32.0882	29.3771	27.7936	27.1599	30.4917	15.3026	14.868	14.46	17.7999
ENSSSCG00000002953	NA			10.3217	14.6312	12.9927	13.1692	18.699	19.1373	8.59964	5.2078	9.98188	2.22864	4.18265	5.45047
ENSSSCG00000039156	NA			7.94651	5.93924	8.24021	10.4006	6.49804	7.42838	7.50282	6.1857	3.56779	5.34795	3.30457	1.77098
ENSSSCG00000039926	NA			77.6985	114.818	124.553	107.408	71.3309	70.2399	73.7744	73.0382	41.2579	44.117	42.8946	50.893
ENSSSCG00000003871	NA			3.32479	2.94383	3.28667	1.90127	2.68955	2.81522	2.38476	3.95043	1.7737	0.34241	1.4502	1.19917
ENSSSCG00000037206	NA			195.74	195.895	224.93	191.546	224.355	242.799	183.251	222.881	67.8874	58.5848	76.5824	128.014
ENSSSCG00000010359	NA		LIM domain binding 3 [Source:HGNC Symbol;Acc:HGNC:15710]	2.56726	1.91828	1.77898	2.39818	7.4426	11.044	7.40691	5.23849	0.522268	0.216432	0.410408	2.39288
ENSSSCG00000031744	NA			95.708	108.848	100.466	96.9742	110.369	107.908	109.049	115.025	49.5446	28.8476	33.6985	51.3078
ENSSSCG00000034132	NA			4.37092	2.85778	7.56387	2.53922	2.81007	2.45169	4.05763	7.86981	2.11872	0.369466	1.98765	2.19327
ENSSSCG00000010342	NA		SH2 domain containing 4B [Source:VGNC Symbol;Acc:VGNC:92811]	2.37857	2.10885	2.26352	2.00051	1.47252	1.37232	1.58419	1.45765	0.626414	0.622439	0.881781	1.25914
ENSSSCG00000036669	NA			3.18333	6.625	6.43709	6.01069	3.99864	4.98342	6.71563	3.80159	4.12909	0.31247	1.96096	2.11082
ENSSSCG00000004082	NA			30.8149	38.3365	37.0857	35.4977	39.0119	40.2344	40.9724	42.7833	17.3382	10.2066	12.3053	14.6554
ENSSSCG00000003112	NA			7.21356	6.61843	6.3561	10.6062	5.59738	6.91135	7.80461	8.06355	3.55045	1.98939	3.39473	2.79261
ENSSSCG00000034949	NA			1381.25	1173.29	1942.16	1296.66	1808.04	1615.81	1163.1	2405.14	357.315	718.967	431.491	692.714
ENSSSCG00000039682	NA			9.36663	9.69091	15.27	9.34312	12.1321	10.1742	10.6571	14.4679	2.61761	5.25063	6.31829	2.22679
ENSSSCG00000039942	NA			1.71456	1.74089	2.34066	4.03753	1.69362	2.21305	1.63151	3.70396	0.594414	1.44894	0.505129	0.95348
ENSSSCG00000012895	NA			0.132644	0.553495	0.703597	0.663165	0.445717	0.630841	0.3766	0.789036	0.176781	0.201813	0.146325	0.201367
ENSSSCG00000034008	NA			262.781	261.721	222.416	231.63	229.721	200.821	304.107	236.459	110.047	54.1789	75.3863	109.437
ENSSSCG00000021273	NA			66.339	85.5472	78.6231	88.2274	83.5821	83.3853	88.8372	91.5536	34.9389	16.4234	24.1886	30.2469
ENSSSCG00000002723	NA		alanyl-tRNA synthetase 1 [Source:VGNC Symbol;Acc:VGNC:96890]	388.475	398.45	335.996	402.57	294.168	273.358	236.61	281.686	132.291	154.74	108.373	113.69
ENSSSCG00000024950	NA			8.49881	9.41784	8.99145	13.5722	6.19191	6.80691	8.89327	6.9918	2.70521	2.45134	3.51307	4.57908
ENSSSCG00000008294	NA		actin gamma 2, smooth muscle [Source:VGNC Symbol;Acc:VGNC:85041]	952.738	594.732	686.457	1017.51	2218.78	2902.55	1108.14	1726.77	160.945	163.53	284.855	401.919
ENSSSCG00000034870	NA		odontogenesis associated phosphoprotein [Source:HGNC Symbol;Acc:HGNC:26300]	1.63879	1.54594	1.8656	1.49746	0.985456	2.0566	0.681734	1.35246	0.270338	0.282193	0.634152	0.717586
ENSSSCG00000014909	NA		synaptotagmin like 2 [Source:VGNC Symbol;Acc:VGNC:93691]	163.458	119.948	200.628	156.026	142.478	140.255	100.117	178.744	30.487	39.7202	38.3618	66.0739
ENSSSCG00000023771	NA			1.24273	1.17767	2.11012	0.800804	1.08208	1.36272	0.79661	1.15407	0.0708033	0.838302	0.239364	0.23719
ENSSSCG00000009489	NA		glypican 6 [Source:HGNC Symbol;Acc:HGNC:4454]	63.7087	55.1847	60.0951	54.4152	48.2968	36.5065	32.0915	42.7186	12.0585	12.7776	17.4881	18.462
ENSSSCG00000032522	NA			10.8086	7.301	10.9263	13.4597	8.88602	14.3335	7.29418	15.7288	1.27854	4.59081	1.87606	3.25091
ENSSSCG00000037893	NA			3.44449	4.19832	4.9941	4.10154	4.74628	5.03697	3.45435	3.32599	1.32129	0.969399	0.652625	0.972152
ENSSSCG00000031803	NA			0.384065	0.230056	0.234928	0.898207	0.778845	0.905356	0.377855	0.248271	0.117054	0.0822747	0.044049	0.0900838
ENSSSCG00000028030	NA		protocadherin alpha 13 [Source:HGNC Symbol;Acc:HGNC:8667]	0.294718	0.373379	0.2849	0.281214	0.201221	0.435903	0.191775	0.210465	0.0493994	0.0244242	0.0833848	0.0504606
ENSSSCG00000032507	NA			0.123632	0.15461	0.391188	0.125071	0.106535	0.146393	0.128729	0.266354	0.0477802	0.0237043	0	0.0507768
ENSSSCG00000037694	NA			1.23846	1.43929	2.02964	0	0.451182	0	0.847817	6.82708	0	0.191154	0.230852	0.241356
ENSSSCG00000031738	NA			6.01113	5.65208	7.09585	4.13297	3.68316	1.80061	3.10591	6.14117	0.659707	1.6997	0.742832	0.39509
ENSSSCG00000039828	NA			69.0522	97.3027	93.6406	90.1873	37.7392	55.3994	44.6367	111.704	7.89923	22.7559	9.89055	9.8623
ENSSSCG00000040249	NA			26.8678	15.8918	9.58832	6.03106	20.8532	2.85369	19.3806	6.65051	3.27507	0	3.18703	0
ENSSSCG00000031053	NA		S100 calcium binding protein A1 [Source:VGNC Symbol;Acc:VGNC:92535]	8.96988	13.1009	17.72	12.3685	13.5256	19.5033	12.2651	10.6196	2.1701	1.29247	1.20525	1.80949
ENSSSCG00000035764	NA			6.07864	0	3.54051	5.62451	23.8602	18.4179	8.83195	8.58537	0	1.46505	0	0
ENSSSCG00000002536	NA			8.76495	7.25074	4.33274	6.34606	8.35327	10.3772	6.30553	6.93961	0.543369	0.100488	1.49262	0.797411
ENSSSCG00000000146	NA		myosin heavy chain 11 [Source:VGNC Symbol;Acc:VGNC:90510]	10.9021	7.12575	15.1985	9.76436	45.9286	51.6997	30.0057	35.3519	0.45373	0.553631	0.774413	1.03359
ENSSSCG00000030735	NA			0.467285	0.436196	0	0.617526	0.516134	0.536316	0.0483891	0.403883	0.0433259	0	0	0.0358285
ENSSSCG00000038561	NA			0.786234	0.629214	1.26228	0.608283	1.0663	4.57176	0.969884	0.231884	0.0531058	0.0510685	0.0559566	0
ENSSSCG00000005961	NA			0.0716391	0.516826	0	0.283912	0.460773	0.349283	0.219994	0.0733602	0	0	0	0
ENSSSCG00000035844	NA			3.5979	3.77213	12.6498	1.12787	1.36289	0	5.16933	3.48057	0	0	0	0
ENSSSCG00000034457	NA			5.39545	8.88399	3.94821	3.69279	4.19621	11.0262	6.23629	5.20634	0	0	0	0
ENSSSCG00000032159	NA			31.4711	3.3503	0	25.7497	14.8019	15.3368	0	3.50737	0	0	0	0
ENSSSCG00000034677	NA			0.765736	0.952893	0.851349	0.400708	1.61984	2.88968	2.31306	1.217	0	0	0	0
ENSSSCG00000008973	NAAA		N-acylethanolamine acid amidase [Source:VGNC Symbol;Acc:VGNC:90556]	12.3918	10.6206	11.0037	14.5925	12.4072	10.4953	10.3696	10.8999	2.99536	3.6057	4.39058	4.24781
ENSSSCG00000014933	NAALAD2		N-acetylated alpha-linked acidic dipeptidase 2 [Source:VGNC Symbol;Acc:VGNC:90557]	1.22361	1.05332	1.6402	1.21759	0.85222	1.01442	0.368684	1.74891	0.694845	0.372654	0.592711	0.256224
ENSSSCG00000023871	NAALADL2		N-acetylated alpha-linked acidic dipeptidase like 2 [Source:VGNC Symbol;Acc:VGNC:90559]	14.2191	12.3247	15.6083	12.0539	12.3127	7.98677	7.6109	9.04909	5.48925	3.88565	5.73363	3.8235
ENSSSCG00000016733	NACAD		NAC alpha domain containing [Source:VGNC Symbol;Acc:VGNC:90562]	0	0.0215782	0.0212022	0.0859792	0.0784114	0.041123	0.0748497	0.0529251	0	0	0	0
ENSSSCG00000040967	NACC2		NACC family member 2 [Source:VGNC Symbol;Acc:VGNC:90564]	7.67388	9.05461	8.45091	8.67651	8.45106	10.6843	8.56874	7.55641	3.51977	4.52294	3.17758	3.37322
ENSSSCG00000008316	NAGK		N-acetylglucosamine kinase [Source:VGNC Symbol;Acc:VGNC:90570]	110.571	120.569	98.4829	120.888	101.011	113.377	105.299	83.8817	50.4253	38.3532	49.5497	55.2699
ENSSSCG00000040403	NANOGP8	Yes	Nanog homeobox [Source:NCBI gene (formerly Entrezgene);Acc:100170132]	26.8874	20.0808	20.2553	34.0624	25.4331	21.1773	14.2491	14.1796	3.85668	2.69853	6.16673	4.96904
ENSSSCG00000031825	NAPRT			15.3323	16.3933	15.009	18.7756	18.952	20.0251	17.1231	18.5586	6.07595	5.91203	6.67745	6.80775
ENSSSCG00000034329	NAT14		N-acetyltransferase 14 (putative) [Source:VGNC Symbol;Acc:VGNC:98516]	1.82683	2.54522	2.30974	2.47468	2.03877	2.64148	2.04291	1.84929	1.48466	1.48865	1.21853	1.85257
ENSSSCG00000033762	NATD1		N-acetyltransferase domain containing 1 [Source:VGNC Symbol;Acc:VGNC:90587]	45.9212	59.9096	31.7919	41.0494	34.7059	40.6989	43.8554	27.4445	15.527	13.1934	14.2676	15.3329
ENSSSCG00000024669	NBL1		NBL1, DAN family BMP antagonist [Source:VGNC Symbol;Acc:VGNC:96593]	62.1601	65.6866	61.1356	75.5839	51.321	64.8108	52.6649	64.1065	36.1745	39.3331	38.2996	39.6467
ENSSSCG00000006704	NBPF9			0.924627	0.428551	0.695691	1.03241	0.597013	1.04851	0.46476	0.944508	0.429353	0.305701	0.628597	0.453476
ENSSSCG00000009761	NCOR2	Yes	nuclear receptor corepressor 2 [Source:VGNC Symbol;Acc:VGNC:98148]	29.3198	37.4036	37.0107	37.8653	32.6279	41.6119	33.0618	36.9337	17.3759	23.3979	19.3235	22.1646
ENSSSCG00000005944	NDRG1		N-myc downstream regulated 1 [Source:VGNC Symbol;Acc:VGNC:98825]	61.9748	82.6561	87.3431	81.6251	66.4602	78.4802	60.5661	100.28	46.7925	62.9109	43.547	46.2296
ENSSSCG00000027621	NDUFA4L2		NDUFA4 mitochondrial complex associated like 2 [Source:VGNC Symbol;Acc:VGNC:90636]	1.26454	2.28765	1.74677	1.64019	1.96615	2.41975	1.76662	6.25165	0.504869	0.55813	0.57995	0.767404
ENSSSCG00000003090	NECTIN2		nectin cell adhesion molecule 2 [Source:VGNC Symbol;Acc:VGNC:90662]	14.7409	17.8185	14.6768	17.128	16.5378	20.2677	16.3187	18.3583	9.20618	8.57185	10.2168	12.3994
ENSSSCG00000001882	NEIL1		nei like DNA glycosylase 1 [Source:VGNC Symbol;Acc:VGNC:90672]	3.45334	3.06694	3.46467	3.61176	3.51074	3.98274	3.47721	3.66347	2.84123	1.64421	2.67139	1.76501
ENSSSCG00000038614	NENF		neudesin neurotrophic factor [Source:VGNC Symbol;Acc:VGNC:90687]	11.0986	13.1963	12.5529	12.7683	9.50795	10.9983	10.9493	11.2279	6.74928	6.20614	5.34437	6.01648
ENSSSCG00000037090	NEU4		neuraminidase 4 [Source:VGNC Symbol;Acc:VGNC:95964]	0.0188832	0.0375993	0	0.147754	0.02958	0.0176734	0.0379914	0.00918915	0	0	0.00902041	0
ENSSSCG00000004856	NFATC1	Yes	nuclear factor of activated T cells 1 [Source:VGNC Symbol;Acc:VGNC:103140]	7.91034	10.0698	14.5842	11.5364	11.6668	12.6345	8.81036	16.9439	1.76028	1.83669	1.74205	2.53016
ENSSSCG00000017525	NFE2L1	Yes	nuclear factor, erythroid 2 like 1 [Source:VGNC Symbol;Acc:VGNC:90713]	160.093	205.524	188.81	203.798	155.024	169.377	145.905	166.443	84.4447	95.8297	78.2306	87.2139
ENSSSCG00000011214	NGLY1		N-glycanase 1 [Source:VGNC Symbol;Acc:VGNC:90734]	115.143	108.998	113.989	98.8272	110.833	90.6564	120.475	92.4301	57.1091	44.0729	60.8511	63.4002
ENSSSCG00000012151	NHS		NHS actin remodeling regulator [Source:VGNC Symbol;Acc:VGNC:90738]	11.5689	11.0705	9.96937	10.9528	14.3307	13.8959	12.1784	12.5112	4.90087	3.29769	5.37712	7.30724
ENSSSCG00000016873	NIM1K		NIM1 serine/threonine protein kinase [Source:VGNC Symbol;Acc:VGNC:90744]	2.30259	2.73739	2.29696	2.65815	2.32323	2.55247	2.35106	3.22272	1.61979	1.02358	1.12575	1.4932
ENSSSCG00000007135	NINL		ninein like [Source:VGNC Symbol;Acc:VGNC:96204]	30.5682	26.6883	33.2895	32.4953	26.214	30.5957	25.8689	36.5675	11.3041	12.94	11.7476	17.5077
ENSSSCG00000031267	NIPAL2		NIPA like domain containing 2 [Source:VGNC Symbol;Acc:VGNC:90749]	2.9311	4.48366	4.78281	3.25641	2.34192	1.87961	4.45753	4.10301	2.18598	1.67245	1.15531	1.67878
ENSSSCG00000037791	NKD2		NKD inhibitor of WNT signaling pathway 2 [Source:VGNC Symbol;Acc:VGNC:90760]	6.66688	6.52617	11.6831	10.4878	5.8654	8.4942	4.16202	10.1734	2.62607	7.00213	3.0654	3.37535
ENSSSCG00000040017	NKX2-2	Yes	NK2 homeobox 2 [Source:VGNC Symbol;Acc:VGNC:96444]	0.965874	1.00695	1.60836	1.28634	0.753071	1.68362	0.941028	1.84786	0.362135	0.839188	0.325316	0.692891
ENSSSCG00000009232	NKX6-1	Yes	NK6 homeobox 1 [Source:VGNC Symbol;Acc:VGNC:90774]	0.0383893	0.0772215	0.0195549	0	0.020253	0	0.0387847	0.250418	0	0	0	0
ENSSSCG00000015557	NMNAT2		nicotinamide nucleotide adenylyltransferase 2 [Source:VGNC Symbol;Acc:VGNC:90798]	3.18678	2.68183	2.96729	2.98849	2.95677	2.68394	2.79313	1.72867	1.75215	1.25335	1.69986	1.98533
ENSSSCG00000040125	NOL3		nucleolar protein 3 [Source:HGNC Symbol;Acc:HGNC:7869]	24.7133	23.4105	27.53	31.2693	22.6023	22.4783	17.9887	27.0022	10.2521	11.347	10.8263	18.3018
ENSSSCG00000007249	NOL4L		nucleolar protein 4 like [Source:HGNC Symbol;Acc:HGNC:16106]	7.61742	7.04837	7.42767	8.66936	6.91295	7.78578	4.34772	6.56555	3.39493	3.84079	4.8822	5.74279
ENSSSCG00000009856	NOS1		nitric oxide synthase 1 [Source:VGNC Symbol;Acc:VGNC:90823]	0.13361	0.214315	0.251849	0.175076	0.294173	0.292597	0.52232	0.172231	0.0660653	0.0407662	0.00892955	0.0894755
ENSSSCG00000006344	NOS1AP			16.3523	31.3972	19.8463	21.3831	29.013	36.9941	41.5334	32.9382	9.24733	2.93953	4.66408	6.75017
ENSSSCG00000015923	NOSTRIN		nitric oxide synthase trafficking [Source:VGNC Symbol;Acc:VGNC:95934]	0.440111	0.180116	0.0904712	0.775904	1.11354	0.679233	0	0.548787	0.0827542	0	0	0
ENSSSCG00000025176	NOTCH3		notch receptor 3 [Source:VGNC Symbol;Acc:VGNC:100314]	9.07355	11.0342	12.4952	13.5685	36.0755	50.3206	35.0179	25.8645	4.84563	2.55048	5.1365	10.5915
ENSSSCG00000039013	NOTUM		notum, palmitoleoyl-protein carboxylesterase [Source:VGNC Symbol;Acc:VGNC:90826]	0.267715	0.242656	0.21069	0.615571	0.157451	0.601951	0.11978	0.446389	0.164018	0.0766745	0.0565711	0.0845224
ENSSSCG00000003108	NPAS1	Yes	neuronal PAS domain protein 1 [Source:VGNC Symbol;Acc:VGNC:90836]	0.417961	0.816508	0.876528	0.929799	0.499576	0.693249	0.73083	0.531284	0.464925	0.289381	0.215914	0.402179
ENSSSCG00000008171	NPAS2	Yes	neuronal PAS domain protein 2 [Source:VGNC Symbol;Acc:VGNC:90837]	67.7625	83.2399	67.1936	80.4531	58.0437	63.7217	65.0219	53.146	44.459	39.4683	37.4006	41.6735
ENSSSCG00000001964	NPAS3		neuronal PAS domain protein 3 [Source:VGNC Symbol;Acc:VGNC:90838]	0.152013	0.201399	0.307339	0.192961	0.0632488	0	0.150677	0.0645206	0	0	0	0
ENSSSCG00000007517	NPEPL1		aminopeptidase like 1 [Source:VGNC Symbol;Acc:VGNC:95798]	4.83805	5.76764	4.99813	6.47123	3.86362	5.09732	4.12371	4.26235	2.10249	2.65514	2.40476	2.9521
ENSSSCG00000038801	NPNT		nephronectin [Source:VGNC Symbol;Acc:VGNC:90855]	9.01719	6.13392	7.42111	11.2166	9.28409	9.47611	7.69773	4.80232	3.03198	3.05507	3.91101	6.66782
ENSSSCG00000005322	NPR2		natriuretic peptide receptor 2 [Source:VGNC Symbol;Acc:VGNC:90857]	18.772	20.5457	20.4886	20.9883	24.1751	24.0597	24.1077	24.8024	12.5958	11.8459	12.0303	13.5403
ENSSSCG00000008888	NPY1R		neuropeptide Y receptor Y1 [Source:VGNC Symbol;Acc:VGNC:90865]	14.3159	14.2201	12.2401	11.2742	10.8982	6.93614	10.4774	8.53025	9.68203	4.04145	5.71255	4.45713
ENSSSCG00000008993	NPY2R		neuropeptide Y receptor Y2 [Source:NCBI gene (formerly Entrezgene);Acc:397291]	0.40969	0.284692	0.104771	0.352178	0.269638	0.343072	0.46659	0.104906	0.0240077	0.161621	0.0253206	0.0747684
ENSSSCG00000031321	NR4A1	Yes	nuclear receptor subfamily 4 group A member 1 [Source:HGNC Symbol;Acc:HGNC:7980]	2.84136	3.56272	1.73249	5.53488	2.52709	5.41784	3.28439	4.29588	1.40108	3.13235	1.78614	1.88532
ENSSSCG00000038025	NRBP2		nuclear receptor binding protein 2 [Source:VGNC Symbol;Acc:VGNC:90892]	40.2783	44.234	45.4979	43.9459	35.9246	38.6028	29.9744	34.047	19.005	21.3846	13.3698	16.1005
ENSSSCG00000026383	NRP2		neuropilin 2 [Source:VGNC Symbol;Acc:VGNC:96454]	74.3248	82.1643	97.0321	85.5061	116.645	130.678	116.342	163.782	26.9227	38.1954	24.963	37.0194
ENSSSCG00000008092	NT5DC4		5'-nucleotidase domain containing 4 [Source:HGNC Symbol;Acc:HGNC:27678]	0.995799	0.539179	0.543377	0.634172	0.985437	0.669788	0.352099	0.752576	0.216417	0.0515529	0.287879	0.336517
ENSSSCG00000005723	NTNG2		netrin G2 [Source:VGNC Symbol;Acc:VGNC:90936]	3.09289	2.16152	3.5722	2.30167	3.02323	3.14507	1.94778	2.4536	0.712234	1.28904	1.35887	1.2802
ENSSSCG00000038471	NUAK2		NUAK family kinase 2 [Source:VGNC Symbol;Acc:VGNC:90941]	1.33903	0.79192	1.76578	1.08088	0.739669	1.0435	0.814858	1.6334	0.312736	0.830166	0.643111	0.557048
ENSSSCG00000003150	NUCB1		nucleobindin 1 [Source:VGNC Symbol;Acc:VGNC:90946]	128.03	147.927	156.283	151.861	123.207	129.298	110.61	138.591	53.2089	60.5892	49.9186	56.6378
ENSSSCG00000013039	NUDT22		nudix hydrolase 22 [Source:VGNC Symbol;Acc:VGNC:90962]	15.9087	15.4633	16.5426	16.1326	12.2481	10.1349	9.97118	11.9278	4.24741	5.13116	5.93853	5.96062
ENSSSCG00000002697	NUDT7		nudix hydrolase 7 [Source:VGNC Symbol;Acc:VGNC:90964]	34.5674	25.9976	53.0119	25.453	21.378	26.2525	21.3433	46.144	15.384	19.0066	17.3015	18.5574
ENSSSCG00000023228	NUMBL			18.0229	23.7796	19.9401	23.1281	17.4069	17.9622	20.2951	21.6793	11.323	10.7345	8.28414	11.8719
ENSSSCG00000040162	NUPR1		nuclear protein 1, transcriptional regulator [Source:VGNC Symbol;Acc:VGNC:90989]	97.7422	117.925	109.92	92.0446	117.712	98.277	133.988	124.907	37.7581	21.4283	39.6178	71.3826
ENSSSCG00000039966	NXPH4		neurexophilin 4 [Source:VGNC Symbol;Acc:VGNC:91000]	0.444547	0.718386	1.12273	0.75601	0.650575	0.561308	1.00315	0.808154	0.382366	0.0510867	0.461701	0.42491
ENSSSCG00000012403	OGT		O-linked N-acetylglucosamine (GlcNAc) transferase [Source:NCBI gene (formerly Entrezgene);Acc:664652]	412.5	496.959	410.214	448.985	387.698	376.57	350.848	444.554	208.696	215.202	183.964	183.473
ENSSSCG00000038540	OLFML1			0.140358	0.0854761	0.0854689	0.109847	0.20787	0.135371	0.285279	0.0285632	0	0	0.05504	0
ENSSSCG00000008073	OMD		osteomodulin [Source:VGNC Symbol;Acc:VGNC:91040]	7.38393	5.58984	7.95458	6.70816	18.288	15.4813	14.2771	26.8301	1.78956	1.67923	2.1287	2.77361
ENSSSCG00000023247	OPTN		optineurin [Source:VGNC Symbol;Acc:VGNC:95832]	131.404	149.288	145.875	118.734	114.219	97.187	115.59	102.439	71.7312	54.6998	69.646	73.5856
ENSSSCG00000023912	ORAI2		ORAI calcium release-activated calcium modulator 2 [Source:VGNC Symbol;Acc:VGNC:91058]	26.2738	34.9248	27.9397	35.7818	20.0436	20.5176	22.5837	19.1097	12.21	10.9799	12.8305	12.8963
ENSSSCG00000035875	OS9		OS9 endoplasmic reticulum lectin [Source:VGNC Symbol;Acc:VGNC:91065]	93.1316	104.691	96.8924	108.464	97.2095	105.867	93.3192	103.616	62.4198	51.0658	55.6708	68.5708
ENSSSCG00000036835	OSBPL2		oxysterol binding protein like 2 [Source:VGNC Symbol;Acc:VGNC:95653]	45.1914	54.5362	48.0403	60.5033	53.0923	60.8915	52.6045	56.2998	28.5424	31.4289	34.8135	39.6943
ENSSSCG00000012862	OSBPL5		oxysterol binding protein like 5 [Source:VGNC Symbol;Acc:VGNC:91072]	13.8514	19.1625	17.3486	17.2911	13.1981	16.0152	14.9593	14.1089	7.63697	9.00664	5.79815	7.61442
ENSSSCG00000036709	OSCP1		organic solute carrier partner 1 [Source:VGNC Symbol;Acc:VGNC:91077]	2.12218	1.79017	2.57653	1.89022	1.8614	1.68256	1.67197	1.99859	1.01445	0.879785	0.915671	1.01476
ENSSSCG00000004383	OSTM1		osteoclastosis associated transmembrane protein 1 [Source:VGNC Symbol;Acc:VGNC:91086]	123.664	99.4396	133.623	108.686	125.106	118.402	97.7319	139.692	66.1048	61.3665	94.3863	94.8679
ENSSSCG00000011076	OTUD1		OTU deubiquitinase 1 [Source:VGNC Symbol;Acc:VGNC:96156]	6.30231	5.98862	6.04116	6.48731	6.3935	5.904	4.80454	5.47985	2.94037	3.43724	2.80319	2.8694
ENSSSCG00000000681	P3H3		prolyl 3-hydroxylase 3 [Source:VGNC Symbol;Acc:VGNC:91131]	59.0461	67.5412	62.0371	73.5637	69.1374	75.7737	70.3364	65.9208	36.2171	34.5776	31.3309	36.0943
ENSSSCG00000017429	P3H4		prolyl 3-hydroxylase family member 4 (inactive) [Source:VGNC Symbol;Acc:VGNC:99025]	38.8172	43.1341	39.3379	47.8689	37.7302	47.2117	43.2695	38.8703	24.3524	33.7863	25.3103	26.4242
ENSSSCG00000010292	P4HA1		prolyl 4-hydroxylase subunit alpha 1 [Source:VGNC Symbol;Acc:VGNC:91132]	195.435	189.541	244.629	180.249	280.977	269.853	237.296	386.784	123.483	77.6742	111.572	148.247
ENSSSCG00000020915	P4HA2		prolyl 4-hydroxylase subunit alpha 2 [Source:VGNC Symbol;Acc:VGNC:91133]	378.228	442.039	496.387	444.162	378.333	395.928	314.167	543.542	135.407	133.269	102.978	135.609
ENSSSCG00000011368	P4HTM		prolyl 4-hydroxylase, transmembrane [Source:VGNC Symbol;Acc:VGNC:91136]	4.52823	5.16039	3.91037	6.28967	3.81814	4.55243	5.37348	3.54547	1.98571	1.86609	1.60013	1.14466
ENSSSCG00000036336	PABPC1L2B			1.97215	1.69082	5.59428	2.82609	1.14988	2.02638	0.864214	7.23014	0.0897635	2.03957	0.414007	0.300632
ENSSSCG00000032167	PABPC1L2B			1.97215	1.69082	5.59428	2.82609	1.14988	2.02638	0.864214	7.23014	0.0897635	2.03957	0.414007	0.300632
ENSSSCG00000036446	PALD1		phosphatase domain containing paladin 1 [Source:VGNC Symbol;Acc:VGNC:91159]	18.2239	19.4847	22.9644	20.4163	20.5788	24.38	25.1687	28.3138	7.30221	12.2606	7.22409	8.36007
ENSSSCG00000029331	PALLD		palladin, cytoskeletal associated protein [Source:HGNC Symbol;Acc:HGNC:17068]	115.462	132.51	112.478	136.366	156.178	187.277	154.696	156.781	40.8574	54.6441	52.9543	74.892
ENSSSCG00000011103	PARD3		par-3 family cell polarity regulator [Source:VGNC Symbol;Acc:VGNC:95729]	72.1729	85.1505	96.1505	79.9582	80.7883	86.5978	80.2843	111.48	59.2964	57.5003	45.624	55.0973
ENSSSCG00000022957	PARP4		poly(ADP-ribose) polymerase family member 4 [Source:HGNC Symbol;Acc:HGNC:271]	28.0755	31.4215	25.1659	29.9888	27.5478	28.0118	27.2935	24.9498	17.7139	14.7172	16.2672	17.4996
ENSSSCG00000028827	PARVA		parvin alpha [Source:VGNC Symbol;Acc:VGNC:91185]	232.787	242.992	235.619	263.95	189.228	196.151	207.932	171.227	140.272	129.944	120.974	134.054
ENSSSCG00000039793	PATJ		PATJ crumbs cell polarity complex component [Source:VGNC Symbol;Acc:VGNC:98177]	8.06942	8.19582	9.84859	8.03246	7.15492	6.24203	6.22239	8.4602	5.02263	3.90668	4.31908	3.7738
ENSSSCG00000036560	PAWR		pro-apoptotic WT1 regulator [Source:VGNC Symbol;Acc:VGNC:91191]	117.28	103.266	108.404	104.246	114.72	111.434	107.046	158.153	60.3101	66.2911	44.3122	56.6452
ENSSSCG00000001942	PAX9	Yes	paired box 9 [Source:HGNC Symbol;Acc:HGNC:8623]	0.859974	0.510501	0.683331	0.74077	0.474914	0.832531	0.417532	1.05938	0.100915	0.354903	0.301141	0.209521
ENSSSCG00000006540	PBXIP1		PBX homeobox interacting protein 1 [Source:HGNC Symbol;Acc:HGNC:21199]	28.4064	29.727	31.4473	33.3453	35.0762	38.0842	33.2055	30.6256	17.3559	14.8982	16.408	21.1394
ENSSSCG00000038842	PCDH9		protocadherin 9 [Source:VGNC Symbol;Acc:VGNC:91217]	36.397	34.2605	41.7538	29.7501	26.8249	24.5133	24.3311	32.7812	16.2329	24.3858	14.3456	15.9015
ENSSSCG00000029442	PCDHA9			1.09778	0.640463	0.990098	1.45371	0.835702	1.35373	0.481288	0.515857	0.276209	0.293789	0.251895	0.265045
ENSSSCG00000029281	PCDHAC2		protocadherin alpha subfamily C, 2 [Source:HGNC Symbol;Acc:HGNC:8677]	1.75269	1.54234	1.39435	1.92842	1.64384	1.43614	1.61674	1.31492	0.683535	0.643084	0.732552	0.436339
ENSSSCG00000027852	PCDHB11			1.38906	1.03795	1.24269	1.47426	1.12115	1.77927	1.04567	1.29053	0.686815	0.978915	0.561158	1.02359
ENSSSCG00000036348	PCDHB15			3.38652	5.41374	3.42352	4.24356	3.01099	4.21107	5.84193	3.33637	3.09927	2.10536	1.30974	2.36187
ENSSSCG00000036516	PCDHB4			3.68819	4.33421	5.24367	4.54999	2.647	3.25238	4.37837	3.89082	2.1795	2.38026	2.47287	1.84149
ENSSSCG00000014378	PCDHB4			1.69788	3.26367	2.52851	2.53057	1.9154	2.47515	4.77082	3.5082	2.14019	0.761867	0.957675	0.999838
ENSSSCG00000014380	PCDHB5			1.22568	1.76173	2.57495	2.68041	2.58963	2.45926	1.75093	1.86917	1.46534	0.932639	0.887826	1.85592
ENSSSCG00000036961	PCDHB7		protocadherin beta 7 [Source:HGNC Symbol;Acc:HGNC:8692]	3.8578	2.69508	3.42884	4.57499	2.84433	2.82462	2.24199	2.64069	1.411	1.31033	1.08922	1.83491
ENSSSCG00000033765	PCDHGA3			1.98023	3.46988	2.64347	3.04847	1.88064	2.29253	1.89183	1.98275	0.865313	0.720174	0.856808	1.28459
ENSSSCG00000032137	PCDHGA8			3.39785	4.02666	3.54946	5.27957	3.40344	3.92659	3.15027	3.40576	1.36495	1.71709	1.9028	2.12859
ENSSSCG00000021326	PCDHGA8			2.70085	3.63592	3.32303	4.09859	2.47368	2.29079	2.81158	2.39586	1.78643	0.887927	0.997909	1.4359
ENSSSCG00000025141	PCDHGB1		protocadherin gamma subfamily B, 1 [Source:HGNC Symbol;Acc:HGNC:8708]	0.665218	0.524	0.877415	1.21845	1.14138	1.12471	1.02288	0.555587	0.56019	0.344876	0.316148	0.601181
ENSSSCG00000024762	PCDHGB4			6.44142	4.59811	7.28354	5.9226	4.0013	6.76502	3.03481	4.90505	1.81637	1.68307	2.5412	2.73118
ENSSSCG00000023485	PCDHGB5		protocadherin gamma subfamily B, 5 [Source:HGNC Symbol;Acc:HGNC:8712]	5.55204	6.75636	8.1073	11.2102	4.53065	6.933	5.1874	7.70588	3.03658	2.96318	3.0987	3.99472
ENSSSCG00000031533	PCDHGB6			7.64114	8.51448	8.00182	10.0476	6.77191	7.13079	7.00091	6.54858	3.70651	3.82158	3.64813	4.27916
ENSSSCG00000023932	PCDHGB7			6.58823	6.47772	5.53847	6.81678	3.35778	3.83873	4.72136	5.04158	2.73871	2.32188	2.37162	2.97094
ENSSSCG00000000811	PCED1B		PC-esterase domain containing 1B [Source:HGNC Symbol;Acc:HGNC:28255]	3.23134	3.57464	2.76248	3.04323	3.19856	4.27235	3.20139	2.55475	1.96445	1.55164	1.4832	2.18088
ENSSSCG00000006267	PCMTD1		protein-L-isoaspartate (D-aspartate) O-methyltransferase domain containing 1 [Source:VGNC Symbol;Acc:VGNC:98830]	77.8594	68.3582	83.4159	66.8806	60.7333	55.9351	47.6204	75.6386	34.197	25.2746	35.8762	46.6403
ENSSSCG00000027466	PCOLCE		procollagen C-endopeptidase enhancer [Source:VGNC Symbol;Acc:VGNC:91227]	240.327	316.432	308.701	358.589	330.967	379.458	323.115	270.849	148.246	129.502	167.601	216.093
ENSSSCG00000005785	PCSK6		proprotein convertase subtilisin/kexin type 6 [Source:VGNC Symbol;Acc:VGNC:103148]	36.8166	51.721	40.2101	42.4281	31.6383	29.5233	41.1503	27.0164	31.6592	18.7617	18.1553	19.6404
ENSSSCG00000023924	PDE1A		phosphodiesterase 1A [Source:VGNC Symbol;Acc:VGNC:96473]	108.998	104.09	80.8816	92.5072	79.092	61.0397	72.7155	57.2485	34.7577	16.7111	37.242	48.3759
ENSSSCG00000028662	PDE3A		phosphodiesterase 3A [Source:VGNC Symbol;Acc:VGNC:91252]	50.6761	49.4752	53.8264	50.8273	38.5671	35.7452	27.1213	40.1319	8.91392	15.2245	12.1398	12.316
ENSSSCG00000036363	PDE4C		phosphodiesterase 4C [Source:VGNC Symbol;Acc:VGNC:100320]	0.531546	0.764062	0.964108	0.904133	0.81268	1.18853	1.07489	1.20998	0.449869	0.521022	0.495463	0.665064
ENSSSCG00000024481	PDE4DIP		phosphodiesterase 4D interacting protein [Source:HGNC Symbol;Acc:HGNC:15580]	39.2124	39.4614	36.8635	42.5481	39.0119	38.6808	42.7443	37.3225	23.437	18.1881	26.0788	27.8285
ENSSSCG00000033327	PDGFB		platelet derived growth factor subunit B [Source:HGNC Symbol;Acc:HGNC:8800]	0.108959	0.0889534	0.0673628	0.0865627	0.115766	0.147582	0.0222752	0.0891701	0	0	0	0
ENSSSCG00000014994	PDGFD		platelet derived growth factor D [Source:VGNC Symbol;Acc:VGNC:91267]	123.217	80.6908	105.539	108.621	99.1475	72.9395	80.8702	82.2168	18.2541	20.2813	40.4979	52.6475
ENSSSCG00000022741	PDGFRB		platelet derived growth factor receptor beta [Source:VGNC Symbol;Acc:VGNC:91268]	110.973	129.273	102.753	152.15	93.9652	100.866	97.28	90.1834	48.6628	54.3211	57.6242	61.3052
ENSSSCG00000006988	PDGFRL		platelet derived growth factor receptor like [Source:VGNC Symbol;Acc:VGNC:96476]	13.151	9.86033	11.6663	12.2527	16.422	12.7417	22.5588	12.6353	7.28783	2.1815	5.25346	7.80191
ENSSSCG00000027198	PDK2		pyruvate dehydrogenase kinase 2 [Source:VGNC Symbol;Acc:VGNC:91278]	6.93239	8.68235	7.04633	10.4027	9.79084	10.9398	7.64872	8.07168	4.8691	4.30342	5.34553	6.84174
ENSSSCG00000009625	PDLIM2		PDZ and LIM domain 2 [Source:VGNC Symbol;Acc:VGNC:91282]	22.0768	26.1349	25.1896	32.441	34.7779	45.1173	34.5788	34.1136	8.43074	13.1394	11.0977	12.6481
ENSSSCG00000009192	PDLIM5		PDZ and LIM domain 5 [Source:VGNC Symbol;Acc:VGNC:91284]	356.739	362.987	333.801	342.001	299.084	300.987	237.561	353.951	139.057	158.458	159.584	166.733
ENSSSCG00000040507	PDLIM7		PDZ and LIM domain 7 [Source:VGNC Symbol;Acc:VGNC:91285]	234.785	258.033	248.679	288.241	283.675	368.24	284.474	296.066	136.221	151.885	120.58	155.574
ENSSSCG00000011521	PDZRN3		PDZ domain containing ring finger 3 [Source:VGNC Symbol;Acc:VGNC:91298]	53.2696	55.9021	60.8863	55.0351	57.3809	48.7991	48.5199	59.4576	27.8735	28.7688	30.04	31.4738
ENSSSCG00000016338	PER2		period circadian regulator 2 [Source:VGNC Symbol;Acc:VGNC:96478]	3.90988	4.20852	3.41256	4.36311	3.67865	4.39918	4.21695	3.66762	1.92708	2.82913	1.54578	1.98215
ENSSSCG00000016720	PGAM2		phosphoglycerate mutase 2 [Source:VGNC Symbol;Acc:VGNC:91341]	1.197	1.49045	1.45267	1.17418	1.14709	1.18311	1.24737	1.018	0.63483	0.767826	0.199536	0.238982
ENSSSCG00000035653	PGAP2		post-GPI attachment to proteins 2 [Source:VGNC Symbol;Acc:VGNC:91342]	19.6973	20.6511	26.1549	22.3725	17.1782	17.3571	15.9894	15.9361	10.4839	9.85782	11.0238	10.6907
ENSSSCG00000002844	PHKB		phosphorylase kinase regulatory subunit beta [Source:VGNC Symbol;Acc:VGNC:98532]	131.375	142.616	135.963	128.839	115.017	110.67	113.268	131.912	65.8687	83.1414	92.0499	91.7556
ENSSSCG00000007744	PHKG1		phosphorylase kinase catalytic subunit gamma 1 [Source:NCBI gene (formerly Entrezgene);Acc:397548]	0.63334	0.857396	0.422719	0.591884	0.58378	0.876925	0.676615	0.689808	0.217016	0.314061	0.401107	0.435976
ENSSSCG00000024578	PHLDB1		pleckstrin homology like domain family B member 1 [Source:VGNC Symbol;Acc:VGNC:91398]	44.4546	54.632	51.8162	53.6769	50.6884	61.3292	48.7527	58.4546	25.8369	41.5252	26.057	29.958
ENSSSCG00000032970	PHPT1			1.89154	2.74018	1.74097	2.71001	2.20859	2.28405	1.9243	1.4583	1.07009	1.22052	0.887851	1.2487
ENSSSCG00000006766	PHTF1	Yes	putative homeodomain transcription factor 1 [Source:VGNC Symbol;Acc:VGNC:91404]	8.37921	8.23031	6.12954	8.74843	7.24324	7.73586	6.26151	4.18665	4.2726	2.34273	5.06467	5.19361
ENSSSCG00000005665	PHYHD1		phytanoyl-CoA dioxygenase domain containing 1 [Source:HGNC Symbol;Acc:HGNC:23396]	0	1.0778	0.733325	0.390316	0.710069	0.79037	1.4044	1.16513	0	0.188182	0.154821	0
ENSSSCG00000010092	PI4KA		phosphatidylinositol 4-kinase alpha [Source:VGNC Symbol;Acc:VGNC:98191]	106.258	121.282	112.319	122.717	106.144	108.827	95.1326	109.498	63.3842	71.9209	57.2896	62.9661
ENSSSCG00000021861	PIGT		phosphatidylinositol glycan anchor biosynthesis class T [Source:VGNC Symbol;Acc:VGNC:95634]	17.7172	21.4968	19.0811	20.3966	19.2913	22.7583	18.6384	19.0683	12.5391	13.7421	10.8696	11.7668
ENSSSCG00000010026	PIK3IP1		phosphoinositide-3-kinase interacting protein 1 [Source:VGNC Symbol;Acc:VGNC:91444]	6.85486	11.0872	9.56653	7.96589	8.48731	7.26755	13.1883	7.25959	5.31048	1.64054	2.07854	2.0766
ENSSSCG00000003506	PINK1		PTEN induced kinase 1 [Source:VGNC Symbol;Acc:VGNC:98195]	13.1608	15.4736	16.3642	15.8387	11.7956	12.0125	11.5517	10.7944	4.19099	1.66598	4.27124	7.38898
ENSSSCG00000009781	PITPNM2		phosphatidylinositol transfer protein membrane associated 2 [Source:VGNC Symbol;Acc:VGNC:91466]	16.0321	20.8946	13.8209	21.5502	16.5103	21.4468	19.6597	18.3617	12.6711	15.078	11.5385	9.68454
ENSSSCG00000017892	PITPNM3			0.432092	0.620789	0.77242	0.676202	0.800508	0.497657	0.416841	0.348845	0.231242	0.329419	0.199878	0.147212
ENSSSCG00000014959	PIWIL4		piwi like RNA-mediated silencing 4 [Source:VGNC Symbol;Acc:VGNC:98200]	5.51074	5.44288	8.1662	4.76913	4.65447	3.45553	4.05253	7.55639	2.07436	3.17132	1.51596	2.24306
ENSSSCG00000008041	PKD1		polycystin 1, transient receptor potential channel interacting [Source:VGNC Symbol;Acc:VGNC:91471]	33.8574	46.6848	34.7271	44.8258	48.3667	57.4839	58.0585	43.6668	24.2069	25.008	20.0633	23.1054
ENSSSCG00000009217	PKD2		polycystin 2, transient receptor potential cation channel [Source:VGNC Symbol;Acc:VGNC:91472]	79.852	84.5566	87.7353	76.5908	71.7349	69.7683	74.3019	87.0162	56.3187	60.5753	45.6974	46.4648
ENSSSCG00000013779	PKN1		protein kinase N1 [Source:VGNC Symbol;Acc:VGNC:91481]	53.824	60.3871	56.4236	63.0935	48.8881	54.3997	44.4972	43.073	31.7225	33.2483	33.1423	36.1311
ENSSSCG00000040569	PLA2G10		phospholipase A2 group X [Source:HGNC Symbol;Acc:HGNC:9029]	1.32732	1.56584	1.31188	1.00623	0.942977	0.997436	1.13047	1.53698	0.765459	0.539069	0.775552	0.624282
ENSSSCG00000007056	PLCB1		phospholipase C beta 1 [Source:VGNC Symbol;Acc:VGNC:95706]	61.6689	49.9991	50.3486	56.7123	60.1144	56.7456	45.3709	55.3142	27.6204	30.3269	38.6044	37.409
ENSSSCG00000007058	PLCB4		phospholipase C beta 4 [Source:VGNC Symbol;Acc:VGNC:96491]	2.15498	1.84013	3.10522	2.00666	2.25194	1.61888	1.80359	2.31066	1.62869	0.98868	1.0582	1.05036
ENSSSCG00000027550	PLCD1		phospholipase C delta 1 [Source:VGNC Symbol;Acc:VGNC:91517]	36.1459	37.5985	35.6451	44.531	35.2743	34.7176	33.4362	35.7165	20.9395	14.7108	19.6886	23.3408
ENSSSCG00000033993	PLCXD3		phosphatidylinositol specific phospholipase C X domain containing 3 [Source:VGNC Symbol;Acc:VGNC:91524]	0.121414	0.0598909	0.266092	0.0144172	0.0624979	0.0430468	0.0298824	0.123329	0	0	0.0292878	0.0143844
ENSSSCG00000025109	PLD3		phospholipase D family member 3 [Source:VGNC Symbol;Acc:VGNC:91527]	36.7037	36.6165	40.7464	43.801	29.0458	33.8696	28.4179	29.2498	18.4554	14.6718	18.2833	24.3244
ENSSSCG00000003137	PLEKHA4		pleckstrin homology domain containing A4 [Source:VGNC Symbol;Acc:VGNC:91534]	5.8811	6.76624	6.36873	6.81118	4.56406	5.24186	5.3039	4.42143	3.81685	2.42274	3.38153	3.22792
ENSSSCG00000002852	PLEKHF1		pleckstrin homology and FYVE domain containing 1 [Source:VGNC Symbol;Acc:VGNC:91540]	38.2244	46.2809	34.7744	48.0031	40.5488	48.1387	44.7799	31.2159	24.6258	17.1471	28.4267	30.5906
ENSSSCG00000032778	PLEKHG1		pleckstrin homology and RhoGEF domain containing G1 [Source:VGNC Symbol;Acc:VGNC:91542]	0.301357	0.393516	0.172252	0.793852	0.484712	0.538183	0.223199	0.103684	0.0638371	0.0606712	0.0999659	0.0987509
ENSSSCG00000030048	PLEKHG2		pleckstrin homology and RhoGEF domain containing G2 [Source:VGNC Symbol;Acc:VGNC:91543]	10.539	11.6342	11.6669	14.289	13.6389	18.4428	14.0977	12.9945	5.90666	6.70256	5.55467	8.35798
ENSSSCG00000017325	PLEKHM1		pleckstrin homology and RUN domain containing M1 [Source:VGNC Symbol;Acc:VGNC:91552]	10.5697	14.4202	8.8325	13.3622	11.463	12.3579	12.8889	10.8615	8.3878	7.23849	7.2444	8.2849
ENSSSCG00000034163	PLN			895.988	1187.57	2971.55	794.42	2296.36	2026.18	2941.55	2215.5	225.153	85.0493	128.852	389.445
ENSSSCG00000028879	PLOD3		procollagen-lysine,2-oxoglutarate 5-dioxygenase 3 [Source:VGNC Symbol;Acc:VGNC:91568]	69.4938	80.4434	72.9242	85.6328	71.6548	79.3803	63.6371	79.9463	46.5596	51.233	49.6754	53.6891
ENSSSCG00000014004	PLPP2		phospholipid phosphatase 2 [Source:NCBI gene (formerly Entrezgene);Acc:100233200]	11.271	17.4437	15.4261	16.9936	11.309	14.6688	14.3568	14.1048	8.58817	10.8389	4.31049	4.21829
ENSSSCG00000012597	PLS3		plastin 3 [Source:VGNC Symbol;Acc:VGNC:91573]	440.143	504.165	364.05	460.291	517.286	517.83	486.606	464.882	311.048	173.437	179.173	182.849
ENSSSCG00000007435	PLTP		phospholipid transfer protein [Source:NCBI gene (formerly Entrezgene);Acc:397527]	4.48568	4.04406	4.01333	4.56692	7.8425	5.45338	9.68267	4.05074	2.24383	2.47783	2.2981	2.16957
ENSSSCG00000023483	PLXNA3		plexin A3 [Source:VGNC Symbol;Acc:VGNC:91581]	11.8585	15.9492	12.8067	16.1802	11.866	14.7269	11.4662	13.5664	6.64837	6.43016	4.91846	6.38822
ENSSSCG00000011346	PLXNB1		plexin B1 [Source:VGNC Symbol;Acc:VGNC:91582]	16.6807	20.4007	19.6743	20.4727	18.1895	20.7746	18.1993	17.8896	12.8272	14.0039	11.4906	13.1136
ENSSSCG00000000907	PLXNC1		plexin C1 [Source:VGNC Symbol;Acc:VGNC:91584]	4.76005	3.10402	8.68134	4.75282	2.21393	2.01848	2.76292	7.1465	0.810765	2.47893	1.69749	2.19417
ENSSSCG00000034259	PMEPA1		prostate transmembrane protein, androgen induced 1 [Source:VGNC Symbol;Acc:VGNC:95606]	22.3449	31.6269	31.1595	29.5787	20.0907	26.7914	17.0689	33.2484	3.37252	4.1946	2.05745	3.40436
ENSSSCG00000037438	PNO1			9.03416	3.72937	8.27511	6.93456	10.9558	11.8366	9.68556	18.4511	1.57653	2.049	4.185	5.09331
ENSSSCG00000032600	PNOC		prepronociceptin [Source:VGNC Symbol;Acc:VGNC:91604]	0.960227	0.865609	2.54735	1.39579	1.32419	1.16064	0.825287	1.79018	0.541925	1.03085	0.493228	0.650024
ENSSSCG00000013762	PODNL1		podocan like 1 [Source:VGNC Symbol;Acc:VGNC:91618]	6.82664	8.60884	7.61253	13.0406	6.17199	10.2674	5.40264	4.62289	1.14839	0.585828	1.0774	2.04443
ENSSSCG00000016755	POLM		DNA polymerase mu [Source:VGNC Symbol;Acc:VGNC:91639]	49.1654	59.5887	57.7029	66.8657	46.665	47.2172	56.886	41.0527	23.7055	21.8152	21.9915	21.1259
ENSSSCG00000040118	PPDPF			17.9949	18.2434	20.6352	19.8255	12.9728	14.5845	14.4666	14.1587	7.59686	9.63969	8.30193	8.89688
ENSSSCG00000015474	PPFIA4		PTPRF interacting protein alpha 4 [Source:VGNC Symbol;Acc:VGNC:91694]	0.93859	1.20898	1.71495	1.38083	1.29373	1.6387	1.14733	1.97004	0.367309	0.901613	0.464097	0.526955
ENSSSCG00000014598	PPFIBP2		PPFIA binding protein 2 [Source:VGNC Symbol;Acc:VGNC:91696]	2.3663	2.24325	2.82694	2.66586	2.54797	2.03699	3.05678	2.98076	0.849018	1.06093	0.759591	1.01091
ENSSSCG00000031128	PPIC		peptidylprolyl isomerase C [Source:VGNC Symbol;Acc:VGNC:98211]	56.259	52.5115	40.469	53.675	53.3558	45.4224	44.6101	42.091	27.9591	26.2499	35.6743	35.226
ENSSSCG00000007927	PPL		periplakin [Source:VGNC Symbol;Acc:VGNC:91702]	18.8169	16.7341	13.9508	20.7012	21.8063	15.0497	32.0062	9.43121	14.0058	6.36205	10.5827	9.28886
ENSSSCG00000038867	PPM1K		protein phosphatase, Mg2+/Mn2+ dependent 1K [Source:VGNC Symbol;Acc:VGNC:91710]	44.4491	33.6956	34.9983	38.1508	31.4304	24.733	20.8841	29.2887	5.86892	5.48995	6.29865	7.69346
ENSSSCG00000038973	PPP1R12A		protein phosphatase 1 regulatory subunit 12A [Source:VGNC Symbol;Acc:VGNC:91719]	175.176	169.821	172.973	164.46	162.51	161.027	154.673	192.113	113.272	118.507	109.068	123.989
ENSSSCG00000036542	PPP1R13L		protein phosphatase 1 regulatory subunit 13 like [Source:VGNC Symbol;Acc:VGNC:91722]	1.9709	2.24587	2.99724	2.5888	3.79067	3.91916	4.78894	3.70962	2.05703	1.82124	1.10924	1.53402
ENSSSCG00000038077	PPP1R14A		protein phosphatase 1 regulatory inhibitor subunit 14A [Source:VGNC Symbol;Acc:VGNC:98539]	1.18629	1.02538	1.59742	0.719041	0.754569	1.1306	0.637655	0.688872	0.578889	0.651363	0.517095	0.304209
ENSSSCG00000003155	PPP1R15A		protein phosphatase 1 regulatory subunit 15A [Source:VGNC Symbol;Acc:VGNC:91725]	20.3874	25.615	22.0232	19.8175	15.5457	15.1712	14.4822	20.3602	6.5925	6.19924	5.44067	8.02874
ENSSSCG00000015282	PPP1R15B		protein phosphatase 1 regulatory subunit 15B [Source:VGNC Symbol;Acc:VGNC:91726]	59.9915	63.4945	60.5237	59.7686	59.5087	57.7898	51.3047	67.0993	36.8838	41.2162	39.2257	43.8393
ENSSSCG00000008423	PPP1R21		protein phosphatase 1 regulatory subunit 21 [Source:VGNC Symbol;Acc:VGNC:91729]	40.9817	34.6101	31.834	35.8499	34.7572	36.3154	37.1294	38.1507	23.1905	20.8081	24.7809	27.0768
ENSSSCG00000005761	PPP1R26		protein phosphatase 1 regulatory subunit 26 [Source:VGNC Symbol;Acc:VGNC:91730]	3.04133	2.55746	3.4606	3.30687	2.04484	2.72117	2.35497	3.35574	1.21058	1.98871	1.31361	1.45087
ENSSSCG00000000997	PPP1R3G		protein phosphatase 1 regulatory subunit 3G [Source:VGNC Symbol;Acc:VGNC:91740]	3.6	5.08924	6.05606	4.33762	6.37865	7.88886	6.53099	8.91323	3.07069	2.68159	2.63806	4.23658
ENSSSCG00000008631	PQLC3		solute carrier family 66 member 3 [Source:VGNC Symbol;Acc:VGNC:93152]	48.5003	50.8335	49.4218	49.3426	45.6284	43.2417	38.7753	40.735	20.5121	19.7956	20.2193	23.0736
ENSSSCG00000003453	PRDM2			22.3305	20.8582	21.132	26.4199	16.6672	25.393	20.2427	22.5735	13.6775	16.2273	14.0419	12.5161
ENSSSCG00000011495	PRICKLE2		prickle planar cell polarity protein 2 [Source:VGNC Symbol;Acc:VGNC:91794]	62.9304	55.0877	70.0715	66.73	81.1566	90.3072	69.9519	96.026	26.6077	16.0511	34.2123	56.3747
ENSSSCG00000002464	PRIMA1			2.13259	1.2963	2.73284	3.03373	3.537	4.15762	3.38732	4.21285	0.997794	1.78884	1.08765	1.90846
ENSSSCG00000016432	PRKAG2		protein kinase AMP-activated non-catalytic subunit gamma 2 [Source:VGNC Symbol;Acc:VGNC:91801]	42.132	34.8409	38.0592	38.8776	37.4218	35.1761	30.3477	36.9653	19.7902	15.1	15.8334	19.7682
ENSSSCG00000026152	PRKD2		protein kinase D2 [Source:VGNC Symbol;Acc:VGNC:91813]	10.5575	14.3985	11.597	12.377	8.20502	8.66978	7.95789	7.80458	6.05174	6.63763	4.60081	5.11982
ENSSSCG00000004032	PRKN		parkin RBR E3 ubiquitin protein ligase [Source:NCBI gene (formerly Entrezgene);Acc:733673]	2.02734	1.06936	3.19517	1.66982	1.46672	3.42713	2.34066	2.49969	0.976016	0.194844	0.362229	0.512688
ENSSSCG00000008745	PROM1		prominin 1 [Source:VGNC Symbol;Acc:VGNC:91832]	2.61369	1.23349	2.11262	2.20755	2.27045	1.89431	1.039	1.52842	0.509001	0.777348	0.773359	0.794876
ENSSSCG00000008118	PROM2		prominin 2 [Source:VGNC Symbol;Acc:VGNC:91833]	0.899145	0.620933	0.566857	0.590329	0.701071	0.56927	0.855101	0.628559	0.566114	0.416514	0.401456	0.398036
ENSSSCG00000025463	PROS1		protein S [Source:VGNC Symbol;Acc:VGNC:91835]	237.645	237.945	289.063	240.792	223.956	214.53	179.287	253.377	72.4177	44.4848	62.7749	86.9513
ENSSSCG00000022247	PROSER2		proline and serine rich 2 [Source:VGNC Symbol;Acc:VGNC:96019]	1.50917	1.91671	2.02516	1.03569	1.67232	1.61632	1.43842	3.06501	0.988502	1.4166	0.578293	0.713633
ENSSSCG00000013313	PRRG4		proline rich and Gla domain 4 [Source:VGNC Symbol;Acc:VGNC:91870]	8.97334	6.6647	14.8016	6.96671	10.9089	8.32414	7.62047	16.8198	3.96443	7.20422	5.7399	4.7251
ENSSSCG00000011561	PRRT3		proline rich transmembrane protein 3 [Source:VGNC Symbol;Acc:VGNC:91873]	0.223403	0.433832	0.3089	0.395402	0.584856	0.535572	0.679393	0.400503	0.174893	0.190267	0.151359	0.132328
ENSSSCG00000035594	PRSS22		serine protease 22 [Source:VGNC Symbol;Acc:VGNC:91879]	6.65015	8.05878	7.36481	7.61863	8.16237	10.1542	7.59446	8.33465	4.17567	3.23084	4.12821	5.99477
ENSSSCG00000014921	PRSS23		serine protease 23 [Source:VGNC Symbol;Acc:VGNC:91880]	45.7837	49.4036	48.7102	50.7064	97.3907	105.523	69.8438	63.6212	28.4055	9.18616	31.6654	45.319
ENSSSCG00000005278	PRUNE2			205.879	233.546	243.616	214.882	247.728	280.617	202.422	226.34	75.7579	59.1675	73.1295	119.928
ENSSSCG00000039009	PRUNE2			505.079	506.439	616.791	469.098	557.679	574.235	408.44	608.967	171.421	137.55	159.119	261.143
ENSSSCG00000038439	PRX		periaxin [Source:VGNC Symbol;Acc:VGNC:91891]	0.868041	0.677779	1.02738	0.794196	0.673004	0.591962	0.65229	0.793086	0.377166	0.524688	0.405758	0.392714
ENSSSCG00000010281	PSAP		prosaposin [Source:NCBI gene (formerly Entrezgene);Acc:100153167]	773.043	892.767	983.599	955.585	810.012	828.784	886.96	851	477.804	423.082	342.943	384.919
ENSSSCG00000007034	PSD3		pleckstrin and Sec7 domain containing 3 [Source:HGNC Symbol;Acc:HGNC:19093]	59.6566	55.3831	50.224	66.0074	46.7918	54.2184	40.1501	63.9666	26.3478	26.9772	32.8081	36.8936
ENSSSCG00000032433	PTCHD1		patched domain containing 1 [Source:VGNC Symbol;Acc:VGNC:91942]	3.61832	2.97332	3.81829	1.85381	5.67015	6.36813	2.13991	6.92974	0.353431	1.07591	0.559908	0.350164
ENSSSCG00000022953	PTER		phosphotriesterase related [Source:VGNC Symbol;Acc:VGNC:96514]	7.19829	6.00181	8.02162	5.08527	4.27392	5.05845	4.33397	7.09203	4.32416	2.95785	4.40365	2.22405
ENSSSCG00000021386	PTGR1		prostaglandin reductase 1 [Source:VGNC Symbol;Acc:VGNC:91957]	51.0884	65.2536	51.3176	53.5437	61.1661	61.1157	53.8079	38.2446	44.4773	23.1189	37.0687	46.5914
ENSSSCG00000009664	PTK2B		protein tyrosine kinase 2 beta [Source:VGNC Symbol;Acc:VGNC:91964]	17.4224	17.7868	18.0318	21.7064	16.0451	15.3204	20.4045	19.6794	10.5396	8.71806	10.4911	11.1399
ENSSSCG00000026655	PTPN13		protein tyrosine phosphatase non-receptor type 13 [Source:VGNC Symbol;Acc:VGNC:91974]	226.123	226.628	186.915	257.031	202.08	210.862	177.6	208.84	109.816	74.0417	124.89	157.178
ENSSSCG00000002425	PTPN21		protein tyrosine phosphatase non-receptor type 21 [Source:VGNC Symbol;Acc:VGNC:91977]	62.748	69.7676	66.1471	67.2313	60.8392	62.6056	60.5618	61.5762	24.8182	24.3942	21.5828	26.5528
ENSSSCG00000000504	PTPRB		protein tyrosine phosphatase receptor type B [Source:VGNC Symbol;Acc:VGNC:91984]	2.90281	14.3515	7.89587	4.67491	3.62143	3.39681	16.7342	6.17103	2.69411	1.39351	0.442892	0.619376
ENSSSCG00000035849	PTPRF		protein tyrosine phosphatase receptor type F [Source:VGNC Symbol;Acc:VGNC:91987]	48.2115	47.1828	46.3949	54.8403	41.3159	44.6545	35.1905	39.5673	21.2488	23.8741	17.4162	20.551
ENSSSCG00000025969	PTPRR			0.750993	3.51384	3.83197	1.97802	1.65183	2.23809	2.64826	1.63971	1.22211	0.209062	0.172401	0.505827
ENSSSCG00000003590	PTPRU		protein tyrosine phosphatase receptor type U [Source:VGNC Symbol;Acc:VGNC:91995]	12.0759	14.4244	13.3978	15.3927	18.9361	20.7686	23.0518	18.6028	6.94877	9.30511	6.18916	8.71159
ENSSSCG00000031249	PTTG1IP		PTTG1 interacting protein [Source:VGNC Symbol;Acc:VGNC:91999]	87.8945	100.623	96.7202	99.28	77.4487	82.3979	89.6609	76.567	53.318	57.4886	43.6043	49.0212
ENSSSCG00000037262	PTX4		pentraxin 4 [Source:HGNC Symbol;Acc:HGNC:14171]	3.54548	4.38363	3.73808	4.43888	3.24434	4.28573	2.46581	3.45207	1.52321	2.00662	1.83508	2.10515
ENSSSCG00000025582	PXDC1		PX domain containing 1 [Source:VGNC Symbol;Acc:VGNC:92013]	119.014	176.566	158.038	183.537	129.624	124.479	135.107	169.793	72.311	87.7448	48.6599	61.1694
ENSSSCG00000029570	PXDN		peroxidasin [Source:VGNC Symbol;Acc:VGNC:92014]	66.1746	76.3692	76.8954	83.6917	73.2867	84.5076	66.2471	82.1406	39.3516	42.7118	45.3362	57.2385
ENSSSCG00000011474	PXK		PX domain containing serine/threonine kinase like [Source:VGNC Symbol;Acc:VGNC:92015]	96.3691	95.4462	93.3573	93.2605	68.2178	66.4645	63.5965	79.4093	41.267	31.7371	39.0523	44.6815
ENSSSCG00000034723	PYCR1		pyrroline-5-carboxylate reductase 1 [Source:VGNC Symbol;Acc:VGNC:92018]	127.158	138.105	112.912	145.037	133.249	140.208	114.496	115.343	63.1828	70.2438	62.6824	69.4434
ENSSSCG00000040811	PYDC1		PYD and CARD domain containing [Source:HGNC Symbol;Acc:HGNC:16608]	0.755446	0.483576	0.828985	0.848569	0.988342	0.401792	0.980138	1.30498	0.409753	0.502619	0.406289	0.501163
ENSSSCG00000010533	PYROXD2		pyridine nucleotide-disulphide oxidoreductase domain 2 [Source:VGNC Symbol;Acc:VGNC:92023]	1.64915	1.89164	2.5165	3.51978	1.61333	2.01873	1.62632	1.45664	0.469857	0.300656	0.657046	1.31638
ENSSSCG00000015535	QSOX1		quiescin sulfhydryl oxidase 1 [Source:VGNC Symbol;Acc:VGNC:92033]	18.8786	21.2756	27.6107	24.4197	17.3979	18.8222	18.3724	21.2123	8.41217	11.3035	10.0032	9.03914
ENSSSCG00000037264	RAB31		RAB31, member RAS onco family [Source:VGNC Symbol;Acc:VGNC:98255]	130.719	141.107	128.556	162.299	121.161	125.275	110.733	123.855	77.6187	61.0777	83.385	88.0851
ENSSSCG00000013074	RAB3IL1		RAB3A interacting protein like 1 [Source:VGNC Symbol;Acc:VGNC:92042]	26.5131	37.1176	31.7035	29.3426	21.3824	18.8067	28.4324	18.3415	15.3547	17.2437	11.3961	12.1051
ENSSSCG00000003046	RABAC1		Rab acceptor 1 [Source:VGNC Symbol;Acc:VGNC:92043]	89.6345	92.5569	95.4836	109.33	108.288	126.832	106.631	107.789	62.875	58.039	63.9247	70.0954
ENSSSCG00000007575	RADIL		Rap associating with DIL domain [Source:VGNC Symbol;Acc:VGNC:92064]	1.80612	2.68194	2.6457	3.00736	2.30303	2.14308	2.43335	2.85401	1.4036	2.11101	1.35472	1.06966
ENSSSCG00000012153	RAI2		retinoic acid induced 2 [Source:VGNC Symbol;Acc:VGNC:92069]	0.595796	0.410615	0.443551	0.426952	0.712864	0.387666	0.243785	0.24587	0.0250547	0.0705184	0.104485	0.0518482
ENSSSCG00000016331	RAMP1		receptor activity modifying protein 1 [Source:VGNC Symbol;Acc:VGNC:96530]	2.67296	4.47775	2.4714	6.27406	8.24712	14.9779	5.71567	5.20413	0.753256	0.570123	2.25636	1.58033
ENSSSCG00000026301	RAP2C		RAP2C, member of RAS onco family [Source:VGNC Symbol;Acc:VGNC:92090]	87.0769	73.654	82.8931	80.9865	61.1954	53.6362	47.0546	77.743	30.1316	30.7714	40.3875	39.9613
ENSSSCG00000000258	RARG	Yes	retinoic acid receptor gamma [Source:HGNC Symbol;Acc:HGNC:9866]	27.7673	30.4783	30.5815	35.5581	22.7277	25.7401	22.6298	26.1133	13.2695	20.5576	15.3114	15.6171
ENSSSCG00000035419	RARRES2		retinoic acid receptor responder 2 [Source:VGNC Symbol;Acc:VGNC:92098]	14.8173	15.4748	24.5808	20.1203	15.9441	20.4414	12.0208	25.1906	0.35125	2.03711	1.21695	2.01424
ENSSSCG00000027890	RASA4B			2.37357	2.21461	2.18427	2.94258	3.7884	2.50066	2.96838	1.60318	0.866562	0.759297	0.740881	0.825684
ENSSSCG00000014127	RASGRF2		Ras protein specific guanine nucleotide releasing factor 2 [Source:VGNC Symbol;Acc:VGNC:92112]	1.07965	0.2448	2.88038	0.865024	2.77404	2.42368	1.10987	7.93364	0.0751992	0.628551	0.289913	0.0516684
ENSSSCG00000008509	RASGRP3		RAS guanyl releasing protein 3 [Source:VGNC Symbol;Acc:VGNC:92115]	2.90801	3.1625	3.28525	3.56688	3.95992	3.45825	3.01682	3.56753	1.76339	1.93319	2.06858	2.21599
ENSSSCG00000029151	RASIP1		Ras interacting protein 1 [Source:VGNC Symbol;Acc:VGNC:92116]	4.29488	6.30563	5.3506	5.06266	4.6058	5.29623	4.49246	4.72073	3.56842	2.2485	2.04288	2.1722
ENSSSCG00000039890	RASL11A		RAS like family 11 member A [Source:VGNC Symbol;Acc:VGNC:92119]	2.75358	2.78645	1.99425	2.41206	4.74549	4.89371	5.16005	2.90902	0.986463	0.808921	1.22895	1.8284
ENSSSCG00000038071	RASL12		RAS like family 12 [Source:VGNC Symbol;Acc:VGNC:92121]	13.8328	10.0291	26.0579	15.7625	18.9301	23.3991	11.8557	36.9061	3.68935	8.33933	4.12431	9.65493
ENSSSCG00000038455	RBM24		RNA binding motif protein 24 [Source:VGNC Symbol;Acc:VGNC:92152]	0.175264	0.0498011	0.100449	0.0476857	0.0521536	0.0934926	0	0.0986238	0	0	0	0
ENSSSCG00000008994	RBM46		RNA binding motif protein 46 [Source:VGNC Symbol;Acc:VGNC:92157]	2.05784	1.18987	2.39293	1.92086	2.04021	2.02091	1.68744	1.10293	0.723796	0.961688	1.21526	0.640896
ENSSSCG00000000402	RBMS2		RNA binding motif single stranded interacting protein 2 [Source:VGNC Symbol;Acc:VGNC:98286]	23.8587	28.2126	28.3066	29.0711	24.8821	23.0394	23.7495	28.3908	12.2155	13.2175	13.3807	12.8577
ENSSSCG00000036381	RBMS3		RNA binding motif single stranded interacting protein 3 [Source:VGNC Symbol;Acc:VGNC:92163]	68.8243	65.0448	63.0228	66.2765	45.2014	41.1317	45.8828	43.5537	32.3357	20.4487	31.6665	28.6239
ENSSSCG00000011664	RBP1		retinol binding protein 1 [Source:NCBI gene (formerly Entrezgene);Acc:100156666]	3.23803	2.81965	7.27268	1.86135	8.43358	5.93852	4.33317	11.1105	0.15496	0.997472	0.639519	0.317497
ENSSSCG00000015846	RBPMS		RNA binding protein, mRNA processing factor [Source:VGNC Symbol;Acc:VGNC:95904]	29.898	30.29	30.6403	33.0265	48.2641	53.6402	43.4083	48.7282	17.2282	20.318	19.3676	26.4407
ENSSSCG00000001716	RCAN2		regulator of calcineurin 2 [Source:VGNC Symbol;Acc:VGNC:92171]	24.3545	21.5969	30.7962	20.5224	33.8694	34.3296	31.341	33.4686	12.023	17.3024	10.8217	11.3765
ENSSSCG00000013318	RCN1		reticulocalbin 1 [Source:VGNC Symbol;Acc:VGNC:100849]	485.299	492.807	457.714	472.82	463.646	426.811	400.757	462.638	253.033	266.317	254.141	236.095
ENSSSCG00000037991	RCVRN		recoverin [Source:VGNC Symbol;Acc:VGNC:92187]	0.770788	0.808677	0.835515	0.658764	1.07161	0.474593	1.26086	2.09606	0.624243	0.323117	0.0632022	0.187431
ENSSSCG00000002001	REC8		REC8 meiotic recombination protein [Source:VGNC Symbol;Acc:VGNC:92193]	1.71944	1.97454	2.3907	1.80261	2.25958	1.57648	1.35005	1.88973	0.769222	0.430018	1.13948	1.15725
ENSSSCG00000036476	REEP3		receptor accessory protein 3 [Source:VGNC Symbol;Acc:VGNC:92199]	187.998	152.013	189.11	157.354	156.347	143.634	148.19	147.178	107.04	80.7481	109.037	117.126
ENSSSCG00000028529	REM1		RRAD and GEM like GTPase 1 [Source:VGNC Symbol;Acc:VGNC:95710]	11.4032	9.01135	11.8292	15.1737	9.63808	12.985	6.17916	10.6718	2.24258	4.29507	2.74398	4.28105
ENSSSCG00000012792	RENBP		renin binding protein [Source:NCBI gene (formerly Entrezgene);Acc:396934]	46.2642	40.6724	44.8269	57.3215	70.888	66.7667	46.4377	58.8222	18.2473	16.3592	22.8965	29.4708
ENSSSCG00000016792	RETREG1		reticulophagy regulator 1 [Source:VGNC Symbol;Acc:VGNC:92223]	25.3775	20.709	31.0907	22.373	22.6904	18.8238	15.8029	25.7865	9.26264	12.2756	8.90772	8.92136
ENSSSCG00000006069	RGS22		regulator of G protein signaling 22 [Source:VGNC Symbol;Acc:VGNC:92265]	8.51756	6.44631	14.6225	5.49633	8.15902	7.91419	8.61654	14.8799	4.44933	4.71435	4.19976	4.06399
ENSSSCG00000005481	RGS3			25.2246	47.015	31.6377	28.6011	26.8365	32.4608	33.6806	39.5813	5.61987	12.117	3.14986	6.44684
ENSSSCG00000016243	RHBDD1		rhomboid domain containing 1 [Source:VGNC Symbol;Acc:VGNC:95989]	31.5669	34.7792	34.4682	36.1557	23.0174	21.7318	20.0074	25.9649	14.3011	17.8593	15.3761	16.4498
ENSSSCG00000040182	RHBDD2		rhomboid domain containing 2 [Source:VGNC Symbol;Acc:VGNC:92274]	7.90399	7.2051	5.77522	7.69145	5.15188	6.55313	4.68237	4.22489	3.34592	2.72741	3.32258	4.58794
ENSSSCG00000007998	RHBDL1		rhomboid like 1 [Source:VGNC Symbol;Acc:VGNC:92277]	1.92906	2.33575	1.87195	2.61781	1.3453	1.642	1.82483	1.21773	0.716928	0.576923	1.09505	0.985438
ENSSSCG00000028327	RHOBTB1		Rho related BTB domain containing 1 [Source:VGNC Symbol;Acc:VGNC:92285]	6.52163	7.25033	8.34636	5.99339	9.98752	9.65457	10.0356	8.71617	5.45565	2.4628	3.95715	4.32627
ENSSSCG00000031261	RHOQ		ras homolog family member Q [Source:VGNC Symbol;Acc:VGNC:92292]	161.962	159.565	193.399	139.082	121.614	89.4533	103.266	141.473	47.0731	34.4594	57.4178	69.388
ENSSSCG00000024418	RHOU		ras homolog family member U [Source:VGNC Symbol;Acc:VGNC:92294]	46.6559	44.0674	38.4137	39.0198	39.486	42.0126	35.7355	55.4875	22.1834	17.749	20.6612	22.6113
ENSSSCG00000000665	RIMKLB		ribosomal modification protein rimK like family member B [Source:VGNC Symbol;Acc:VGNC:92308]	65.8092	70.7745	67.6314	62.2033	52.8879	51.1196	47.5771	59.6633	6.69251	7.90266	4.91702	6.04106
ENSSSCG00000039245	RIMS3		regulating synaptic membrane exocytosis 3 [Source:VGNC Symbol;Acc:VGNC:92310]	2.74709	2.28051	4.41272	4.42221	5.17259	5.96059	2.85467	5.19403	0.266967	0.670799	0.311901	0.46404
ENSSSCG00000022692	RINL		Ras and Rab interactor like [Source:VGNC Symbol;Acc:VGNC:92313]	3.30561	4.22997	3.72161	3.42298	3.05349	4.57692	3.26265	4.22929	1.22767	1.55065	1.30242	2.18641
ENSSSCG00000023991	RIT1		Ras like without CAAX 1 [Source:VGNC Symbol;Acc:VGNC:92325]	50.794	52.5969	54.6152	47.0468	45.1726	40.6778	40.9816	48.4861	23.1505	19.9378	21.2872	24.5889
ENSSSCG00000038562	RND1		Rho family GTPase 1 [Source:VGNC Symbol;Acc:VGNC:92343]	1.2437	1.87443	1.55605	1.49437	1.20071	1.36481	0.942195	1.94289	0.509282	0.734836	0.696669	0.767477
ENSSSCG00000008218	RNF103		ring finger protein 103 [Source:VGNC Symbol;Acc:VGNC:98291]	28.8775	29.2968	34.5879	29.0426	21.479	20.9336	19.0483	27.9224	15.5047	10.7308	14.9225	15.9257
ENSSSCG00000016941	RNF180		ring finger protein 180 [Source:VGNC Symbol;Acc:VGNC:92370]	0.701259	0.601014	0.718991	0.516784	1.34358	0.426013	0.842295	0.685394	0.319953	0.113103	0.253077	0.422444
ENSSSCG00000010005	RNF215			9.95917	14.4967	12.7429	17.0093	10.9357	11.9903	13.1023	11.7722	6.50366	8.61579	7.85794	8.66137
ENSSSCG00000035181	RNF24			34.4779	39.9777	33.0104	37.828	27.5046	32.1957	26.0781	32.277	18.3801	12.0042	20.5573	25.5557
ENSSSCG00000023141	RNLS		renalase, FAD dependent amine oxidase [Source:VGNC Symbol;Acc:VGNC:92401]	4.5341	5.03526	4.68163	4.26976	5.18623	5.43175	4.45935	3.65435	2.90728	1.36738	3.20519	3.82845
ENSSSCG00000009593	ROR2		receptor tyrosine kinase like orphan receptor 2 [Source:VGNC Symbol;Acc:VGNC:92407]	56.9661	59.4371	58.9907	73.6328	44.6933	49.3089	49.5937	42.8949	25.5151	28.8825	27.6292	30.9128
ENSSSCG00000004022	RPS6KA2		ribosomal protein S6 kinase A2 [Source:VGNC Symbol;Acc:VGNC:92441]	82.0739	95.5369	77.563	95.8985	63.1701	59.4454	56.6655	57.9798	35.3332	26.2937	24.5983	26.0214
ENSSSCG00000004318	RRAGD		Ras related GTP binding D [Source:VGNC Symbol;Acc:VGNC:92457]	2.85058	3.24934	2.61222	2.9922	3.80862	1.80076	2.79586	3.16023	0.576656	1.1336	1.53036	1.79255
ENSSSCG00000003183	RRAS		RAS related [Source:VGNC Symbol;Acc:VGNC:92458]	63.8066	70.4137	69.5647	68.386	66.1648	78.5306	68.1835	80.98	40.9752	41.7732	42.3622	44.5807
ENSSSCG00000011042	RSU1		Ras suppressor protein 1 [Source:VGNC Symbol;Acc:VGNC:98298]	131.446	138.67	157.186	122.753	144.004	159.07	149.274	166.108	91.3493	95.7883	79.5323	85.108
ENSSSCG00000036870	RTN2		reticulon 2 [Source:VGNC Symbol;Acc:VGNC:98608]	11.1594	16.4167	10.9075	16.4721	13.0968	16.0325	9.5844	13.8606	3.20724	3.11836	2.66037	4.80135
ENSSSCG00000040919	RTN4RL2		reticulon 4 receptor like 2 [Source:VGNC Symbol;Acc:VGNC:100855]	1.92698	1.6372	2.46796	1.81057	1.83475	1.58293	1.32036	1.879	0.690065	1.91004	0.804654	0.896215
ENSSSCG00000009410	RUBCNL		rubicon like autophagy enhancer [Source:VGNC Symbol;Acc:VGNC:92510]	5.06874	5.00404	7.12063	5.6383	5.31972	4.18371	5.72314	4.9732	3.98942	2.62449	3.12161	3.62868
ENSSSCG00000025514	RUFY3		RUN and FYVE domain containing 3 [Source:VGNC Symbol;Acc:VGNC:98959]	37.5235	36.0149	34.0888	31.7269	38.3735	27.8464	36.5766	35.4877	18.2297	17.6731	17.018	15.5631
ENSSSCG00000035537	RUNX1	Yes	RUNX family transcription factor 1 [Source:VGNC Symbol;Acc:VGNC:92516]	102.088	119.348	105.958	142.118	136.381	174.699	128.244	164.879	67.8013	70.9104	54.5127	92.3639
ENSSSCG00000005308	RUSC2		RUN and SH3 domain containing 2 [Source:VGNC Symbol;Acc:VGNC:92520]	52.4524	68.0669	52.0851	58.9226	64.9953	76.4395	67.1198	60.7264	23.2639	16.629	20.0021	29.3028
ENSSSCG00000025053	RYBP		RING1 and YY1 binding protein [Source:VGNC Symbol;Acc:VGNC:92532]	37.7298	33.9767	35.6408	35.7614	31.4592	27.8427	26.6509	38.5794	18.8311	19.7932	22.172	20.5499
ENSSSCG00000006581	S100A16		S100 calcium binding protein A16 [Source:NCBI gene (formerly Entrezgene);Acc:100155146]	118.978	159.928	130.988	152.188	110.27	135.342	149.698	123.771	118.83	79.0067	61.1307	70.5056
ENSSSCG00000009580	S1PR3		sphingosine-1-phosphate receptor 3 [Source:VGNC Symbol;Acc:VGNC:92553]	6.90109	11.6211	23.8833	8.06078	5.60834	8.4355	5.72668	22.7448	1.28722	1.94216	1.43807	2.23352
ENSSSCG00000028460	S1PR5		sphingosine-1-phosphate receptor 5 [Source:VGNC Symbol;Acc:VGNC:92555]	1.57836	0.808454	0.961008	0.7031	1.00897	1.42157	1.2543	1.51199	0.323741	0.342397	0.30977	0.571454
ENSSSCG00000023408	SAMD4A		sterile alpha motif domain containing 4A [Source:VGNC Symbol;Acc:VGNC:92569]	37.6106	45.5529	51.2998	41.2854	51.357	58.3041	41.2469	78.1356	28.5449	28.8943	21.1105	26.2814
ENSSSCG00000006835	SARS		seryl-tRNA synthetase 1 [Source:VGNC Symbol;Acc:VGNC:98300]	378.579	393.858	349.163	385.177	318.146	287.966	254.406	301.671	168.725	207.165	149.086	147.102
ENSSSCG00000008980	SCARB2		scavenger receptor class B member 2 [Source:VGNC Symbol;Acc:VGNC:92614]	162.769	148.365	143.992	141.49	146.964	126.807	122.183	127.96	65.2967	60.9584	72.3664	60.7144
ENSSSCG00000011729	SCHIP1			34.7279	38.2543	37.0045	31.0087	42.057	55.5375	36.8365	53.1582	17.4378	19.9214	12.28	13.2063
ENSSSCG00000017617	SCPEP1		serine carboxypeptidase 1 [Source:VGNC Symbol;Acc:VGNC:92645]	196.303	202.233	217.785	226.795	264.771	266.52	274.517	254.744	103.851	91.9962	106.157	124.824
ENSSSCG00000016684	SCRN1		secernin 1 [Source:VGNC Symbol;Acc:VGNC:92647]	34.5336	46.4282	45.5498	38.3006	34.2378	38.3969	32.9744	41.7372	14.2474	10.0918	14.5632	17.3038
ENSSSCG00000036830	SCUBE2			3.08785	1.90156	4.19034	2.39984	2.45503	2.2665	3.73173	4.30396	0.777407	1.18919	0.846544	1.51003
ENSSSCG00000014575	SCUBE2			0.608722	2.43053	2.82606	2.34916	1.89431	3.39304	4.8093	4.89219	0.615134	0.439154	0.321684	1.59314
ENSSSCG00000034551	SCX	Yes	scleraxis bHLH transcription factor [Source:VGNC Symbol;Acc:VGNC:92652]	0	0.202069	0.878117	0.250022	0.42224	0.25027	0	0.453866	0	0	0	0.130299
ENSSSCG00000006088	SDC2		syndecan 2 [Source:VGNC Symbol;Acc:VGNC:92655]	153.323	147.295	176.129	156.058	192.552	211.395	145.763	252.53	46.0717	39.8927	39.669	64.1001
ENSSSCG00000003592	SDC3		syndecan 3 [Source:VGNC Symbol;Acc:VGNC:92656]	11.7235	13.8309	14.0041	15.6549	10.0438	11.8698	10.2412	10.9341	6.52993	8.6728	6.25355	6.88889
ENSSSCG00000038594	SDC4		syndecan 4 [Source:VGNC Symbol;Acc:VGNC:95487]	71.2291	83.3204	66.7459	85.8153	64.6501	73.1037	85.6756	81.4027	48.6468	63.507	40.6998	43.819
ENSSSCG00000007574	SDK1		sidekick cell adhesion molecule 1 [Source:VGNC Symbol;Acc:VGNC:92660]	1.75693	1.51981	2.33195	1.63298	1.50485	1.01838	0.723959	1.65861	0.324764	0.821685	0.723609	0.92997
ENSSSCG00000039332	SEC16B		SEC16 homolog B, endoplasmic reticulum export factor [Source:VGNC Symbol;Acc:VGNC:92672]	3.04601	2.6187	2.73627	3.43501	3.4161	3.23958	2.79367	2.80266	0.753562	0.715945	0.725743	1.14863
ENSSSCG00000001934	SEC23A		SEC23 homolog A, COPII coat complex component [Source:VGNC Symbol;Acc:VGNC:98307]	157.286	134.563	157.877	137.906	155.411	143.088	128.628	179.646	91.0036	79.8067	112.638	113.196
ENSSSCG00000009112	SEC24D		SEC24 homolog D, COPII coat complex component [Source:VGNC Symbol;Acc:VGNC:92679]	169.093	172.018	164.609	170.752	209.068	213.436	190.89	221.45	105.945	81.3328	113.849	134.883
ENSSSCG00000002414	SEL1L		SEL1L adaptor subunit of ERAD E3 ubiquitin ligase [Source:VGNC Symbol;Acc:VGNC:92687]	326.619	335.886	371.367	296.926	266.101	237.159	205.292	318.343	102.977	127.285	120.904	119.26
ENSSSCG00000022446	SEL1L3		SEL1L family member 3 [Source:VGNC Symbol;Acc:VGNC:92688]	2.44202	1.62336	7.54963	2.46588	0.398769	0.545424	0.190554	3.72352	0.0443745	0.211149	0.161996	0.114523
ENSSSCG00000029781	SELENOM		selenoprotein M [Source:NCBI gene (formerly Entrezgene);Acc:100302025]	341.264	439.658	500.217	496.752	415.855	519.376	332.408	559.651	168.864	193.871	182.532	226.05
ENSSSCG00000008262	SEMA4F		ssemaphorin 4F [Source:VGNC Symbol;Acc:VGNC:92704]	12.4012	14.0334	11.4861	15.5487	12.4331	12.3739	11.4506	9.95745	8.54679	7.55392	7.40566	7.52555
ENSSSCG00000035176	SEMA6B		semaphorin 6B [Source:VGNC Symbol;Acc:VGNC:92709]	2.36704	1.4816	1.7174	2.10097	1.45734	1.71496	1.63329	1.03514	0.3915	0.654562	0.687212	0.818657
ENSSSCG00000039591	SERINC3		serine incorporator 3 [Source:VGNC Symbol;Acc:VGNC:95538]	95.0673	95.8689	101.488	92.5623	79.9456	76.6913	79.4838	80.6253	51.7746	47.4394	57.3301	61.0649
ENSSSCG00000040405	SERP2		stress associated endoplasmic reticulum protein family member 2 [Source:VGNC Symbol;Acc:VGNC:92732]	4.31701	8.15556	7.27993	7.39515	3.87766	4.90721	5.00595	6.38497	2.32594	4.18878	4.21038	3.30577
ENSSSCG00000034519	SERPINB13		serpin family B member 13 [Source:VGNC Symbol;Acc:VGNC:92736]	0.621149	0.268669	1.08346	0.774513	1.94804	1.35481	0.0873973	1.72075	0.33044	0.0773882	0.258064	0
ENSSSCG00000015493	SERPINC1		serpin family C member 1 [Source:VGNC Symbol;Acc:VGNC:92740]	0.284354	0.757131	0.88759	0.958813	0.788859	0.607669	0.5764	0.889051	0.268001	0.205583	0.0564023	0.277721
ENSSSCG00000017818	SERPINF1		serpin family F member 1 [Source:VGNC Symbol;Acc:VGNC:92743]	578.232	767.515	749.197	631.309	506.443	458.201	519.937	470.847	291.327	321.712	226.554	220.065
ENSSSCG00000039468	SERPINH1		serpin family H member 1 [Source:VGNC Symbol;Acc:VGNC:92746]	652.711	705.304	671.052	812.652	621.157	709.446	625.344	653.778	372.841	463.202	465.046	514.496
ENSSSCG00000029438	SESN2		sestrin 2 [Source:VGNC Symbol;Acc:VGNC:92754]	31.5457	38.1338	31.7617	38.5401	25.8857	26.8115	20.9849	26.7395	8.48044	7.04644	8.45133	8.84537
ENSSSCG00000009004	SFRP2		secreted frizzled related protein 2 [Source:VGNC Symbol;Acc:VGNC:92775]	995.056	1196.11	1071.45	1273.8	970.12	1035.49	1517.1	696.742	581.654	320.709	415.54	621.569
ENSSSCG00000031617	SFT2D2		SFT2 domain containing 2 [Source:VGNC Symbol;Acc:VGNC:98856]	13.3522	14.0629	13.7696	16.0106	9.95274	8.81311	9.18494	10.309	7.03871	5.85557	6.27392	6.61487
ENSSSCG00000017063	SGCD		sarcoglycan delta [Source:VGNC Symbol;Acc:VGNC:92789]	49.4893	43.7243	53.321	55.1006	65.6366	64.3261	53.3342	61.4869	19.2229	26.5248	31.872	43.3683
ENSSSCG00000015328	SGCE		sarcoglycan epsilon [Source:VGNC Symbol;Acc:VGNC:92790]	129.783	121.498	126.201	123.457	87.2984	73.9628	95.197	96.8339	55.2345	50.1285	58.5066	51.3267
ENSSSCG00000009152	SGMS2		sphingomyelin synthase 2 [Source:VGNC Symbol;Acc:VGNC:92795]	6.40996	9.22874	8.58854	8.06127	8.44416	5.54127	6.40356	8.19151	5.21259	5.63155	2.76339	3.03814
ENSSSCG00000040603	SGTB		small glutamine rich tetratricopeptide repeat containing beta [Source:VGNC Symbol;Acc:VGNC:92804]	8.51547	7.82543	9.16338	9.0004	6.57456	6.37698	5.89801	9.3585	4.01335	4.09149	4.78341	3.90156
ENSSSCG00000029219	SH3BGR		SH3 domain binding glutamate rich protein [Source:NCBI gene (formerly Entrezgene);Acc:100626262]	23.7385	19.8295	20.1529	19.3743	28.8811	29.298	26.2908	17.6134	9.68067	5.17104	6.44401	6.66593
ENSSSCG00000034937	SH3BGRL3		SH3 domain binding glutamate rich protein like 3 [Source:VGNC Symbol;Acc:VGNC:92817]	57.0491	71.8101	57.2874	76.5318	60.6188	67.2576	54.0418	61.4506	48.1242	38.4687	33.8689	39.0411
ENSSSCG00000038296	SH3RF3		SH3 domain containing ring finger 3 [Source:VGNC Symbol;Acc:VGNC:92832]	1.23476	1.2898	1.40737	1.03123	1.28299	1.64198	1.35808	1.14932	0.578987	0.654072	0.802821	0.608347
ENSSSCG00000030113	SHISA2		shisa family member 2 [Source:VGNC Symbol;Acc:VGNC:92845]	0.047968	0.0796792	0	0.0457995	0.0334097	0.105513	0.0319147	0	0.0150324	0	0	0
ENSSSCG00000025238	SHOX2	Yes	short stature homeobox 2 [Source:NCBI gene (formerly Entrezgene);Acc:100628206]	47.2789	33.5922	30.838	45.5147	48.7615	47.7263	40.0533	32.9336	19.087	20.8488	24.8719	25.0412
ENSSSCG00000014287	SHROOM1		shroom family member 1 [Source:VGNC Symbol;Acc:VGNC:92860]	3.25517	3.98916	5.38717	4.30116	3.88913	4.07869	2.99443	5.00838	2.13342	2.64428	2.22812	2.76012
ENSSSCG00000015196	SIAE		sialic acid acetylesterase [Source:VGNC Symbol;Acc:VGNC:92864]	11.0123	11.913	13.2562	12.2168	9.03883	9.47483	7.84328	8.27689	3.84055	3.22522	4.32123	5.31675
ENSSSCG00000037263	SIAH1		siah E3 ubiquitin protein ligase 1 [Source:VGNC Symbol;Acc:VGNC:92865]	49.2591	45.7947	43.6806	43.7296	46.7701	48.4341	37.642	49.5871	29.1323	27.3608	28.0414	30.2873
ENSSSCG00000031388	SIAH2		siah E3 ubiquitin protein ligase 2 [Source:VGNC Symbol;Acc:VGNC:92866]	12.1073	12.4447	10.9624	12.1372	10.3495	10.584	11.8548	13.0423	6.33736	6.63867	7.2769	7.88866
ENSSSCG00000015074	SIDT2		SID1 transmembrane family member 2 [Source:VGNC Symbol;Acc:VGNC:92869]	14.2744	16.6894	14.8662	17.442	16.0608	17.9028	15.5416	16.4234	8.77367	9.31578	9.92802	12.4211
ENSSSCG00000028461	SIRPA		signal regulatory protein alpha [Source:NCBI gene (formerly Entrezgene);Acc:494566]	16.6806	16.8794	27.1521	19.0829	19.918	19.7725	21.3334	26.2888	11.3172	14.7766	11.1863	11.5006
ENSSSCG00000026794	SIRT2		sirtuin 2 [Source:VGNC Symbol;Acc:VGNC:92885]	70.6981	97.6518	93.297	89.843	91.0475	93.9004	88.5847	79.876	60.5479	51.736	49.0919	53.0459
ENSSSCG00000039283	SIX3	Yes	SIX homeobox 3 [Source:VGNC Symbol;Acc:VGNC:92894]	11.0735	11.258	14.241	14.2182	8.87375	12.9611	8.35486	12.1141	5.19297	8.35079	5.08912	6.14751
ENSSSCG00000011746	SKIL		SKI like proto-onco [Source:VGNC Symbol;Acc:VGNC:92903]	120.121	104.402	140.504	82.7948	71.9958	68.3657	52.4268	118.022	33.5495	37.9911	50.6404	43.2678
ENSSSCG00000007437	SLC12A5		solute carrier family 12 member 5 [Source:VGNC Symbol;Acc:VGNC:95594]	0.48081	0.386724	0.519727	0.706732	0.397846	0.468859	0.366547	0.512388	0.12437	0.207342	0.231571	0.247002
ENSSSCG00000023619	SLC12A9		solute carrier family 12 member 9 [Source:VGNC Symbol;Acc:VGNC:92928]	7.69442	9.5052	9.80192	10.5821	7.25022	8.65505	7.80271	8.71404	4.38265	5.20551	4.66791	5.2099
ENSSSCG00000010210	SLC16A9		solute carrier family 16 member 9 [Source:VGNC Symbol;Acc:VGNC:92949]	4.95065	5.945	6.21925	4.74204	5.07344	4.29166	4.62615	5.88384	2.62342	2.42058	2.61308	2.52942
ENSSSCG00000003105	SLC1A5		solute carrier family 1 member 5 [Source:VGNC Symbol;Acc:VGNC:92967]	133.485	144.68	136.743	144.382	141.875	156.692	133.219	166.175	81.087	90.4224	69.6773	78.4831
ENSSSCG00000027796	SLC22A7		solute carrier family 22 member 7 [Source:VGNC Symbol;Acc:VGNC:92983]	0.141396	0.152262	0.133498	0.275674	0.111889	0.160017	0.213223	0.105972	0.0826377	0.0154045	0.0598729	0.0410746
ENSSSCG00000013550	SLC25A23		solute carrier family 25 member 23 [Source:VGNC Symbol;Acc:VGNC:93000]	22.57	23.9371	20.5143	22.8357	24.6184	22.0961	19.2685	18.8724	16.4825	17.3285	14.0306	12.0338
ENSSSCG00000032785	SLC25A41		solute carrier family 25 member 41 [Source:HGNC Symbol;Acc:HGNC:28533]	8.49848	1.0396	2.78254	4.02366	5.88796	2.34365	3.44479	2.67434	2.33953	1.37462	1.07522	0.510216
ENSSSCG00000012993	SLC25A45		solute carrier family 25 member 45 [Source:VGNC Symbol;Acc:VGNC:93018]	0.113427	0.265446	0.0828958	0.177456	0.190324	0.220194	0.116553	0.0827009	0.0458944	0.0723888	0.0798897	0.0474286
ENSSSCG00000007451	SLC2A10		solute carrier family 2 member 10 [Source:VGNC Symbol;Acc:VGNC:95585]	19.2213	19.6723	18.9135	20.2708	16.3672	15.3286	13.9272	16.1308	10.662	8.8725	11.6282	11.3796
ENSSSCG00000039651	SLC2A5		solute carrier family 2 member 5 [Source:VGNC Symbol;Acc:VGNC:93050]	2.52005	4.61717	5.75164	6.32503	5.8207	10.0875	2.51522	13.0763	0.930637	1.00801	1.02655	2.7023
ENSSSCG00000006860	SLC30A7		solute carrier family 30 member 7 [Source:VGNC Symbol;Acc:VGNC:93061]	105.464	101.863	111.489	105.795	99.7545	91.7599	85.7348	118.014	60.5883	74.5664	64.5435	72.2269
ENSSSCG00000023714	SLC31A2		solute carrier family 31 member 2 [Source:VGNC Symbol;Acc:VGNC:93063]	7.48105	6.87844	8.34364	7.08884	9.48227	6.97498	8.28205	8.27861	3.98472	1.65127	3.55023	3.29524
ENSSSCG00000003353	SLC35E2B		solute carrier family 35 member E2 [Source:VGNC Symbol;Acc:VGNC:93078]	17.6868	20.8634	18.1359	22.1178	14.6584	16.5202	13.6349	12.8137	10.068	8.74372	10.3574	11.1659
ENSSSCG00000015709	SLC35F5		solute carrier family 35 member F5 [Source:VGNC Symbol;Acc:VGNC:96015]	112.766	110.097	111.61	97.8546	72.7741	68.467	68.2228	85.2559	47.265	47.6144	56.3848	56.5894
ENSSSCG00000035442	SLC36A1		solute carrier family 36 member 1 [Source:VGNC Symbol;Acc:VGNC:93088]	20.5674	25.7437	24.6768	26.4077	19.6177	21.8302	19.2326	24.7182	14.8733	14.959	13.6516	12.7849
ENSSSCG00000022536	SLC37A2		solute carrier family 37 member 2 [Source:VGNC Symbol;Acc:VGNC:98323]	5.21599	7.22827	7.0444	6.56182	6.30867	5.51295	7.13577	7.99119	4.27416	2.9705	3.41103	3.85477
ENSSSCG00000040881	SLC38A7		solute carrier family 38 member 7 [Source:HGNC Symbol;Acc:HGNC:25582]	15.6922	21.2974	19.5702	20.8687	20.6761	21.8786	21.1083	19.9545	11.5927	12.9394	12.2297	13.4839
ENSSSCG00000022404	SLC3A2		solute carrier family 3 member 2 [Source:VGNC Symbol;Acc:VGNC:93112]	197.671	213.286	199.512	227.954	184.994	188.96	169.542	198.558	101.899	142.64	93.1403	100.846
ENSSSCG00000027157	SLC40A1		solute carrier family 40 member 1 [Source:VGNC Symbol;Acc:VGNC:95497]	239.248	271.077	267.707	277.64	300.144	280.246	287.334	312.02	111.236	70.1061	144.919	161.683
ENSSSCG00000000838	SLC41A2		solute carrier family 41 member 2 [Source:VGNC Symbol;Acc:VGNC:93114]	130.685	115.41	140.474	121.331	131.071	146.064	117.634	155.152	79.3341	78.3766	84.3154	88.4485
ENSSSCG00000013639	SLC44A2		solute carrier family 44 member 2 [Source:VGNC Symbol;Acc:VGNC:100862]	85.4872	99.6418	112.171	106.375	70.1694	76.6483	68.5485	79.0048	34.6028	43.7301	38.6059	38.261
ENSSSCG00000008038	SLC9A3R2		SLC9A3 regulator 2 [Source:VGNC Symbol;Acc:VGNC:93185]	11.8813	13.4694	11.3314	13.4607	18.5166	19.2916	18.0389	13.0098	6.85321	7.31543	7.38416	8.24949
ENSSSCG00000002263	SLCO3A1		solute carrier organic anion transporter family member 3A1 [Source:VGNC Symbol;Acc:VGNC:93197]	15.1357	21.83	17.8373	17.269	21.8845	21.4514	25.8394	19.0458	14.37	8.61565	10.5712	12.3059
ENSSSCG00000038873	SLMAP		sarcolemma associated protein [Source:VGNC Symbol;Acc:VGNC:93212]	220.189	187.95	180.616	204.382	203.467	218.726	153.611	245.04	90.5703	80.2766	83.4721	106.268
ENSSSCG00000009357	SMAD9	Yes	SMAD family member 9 [Source:VGNC Symbol;Acc:VGNC:93222]	43.9012	39.0009	46.3194	41.6637	39.3868	38.7986	30.6199	46.7086	25.0667	20.5527	28.2393	29.6629
ENSSSCG00000012649	SMARCA1	Yes	SWI/SNF related, matrix associated, actin dependent regulator of chromatin, subfamily a, member 1 [Source:VGNC Symbol;Acc:VGNC:93225]	33.3168	35.9602	49.5404	35.0713	35.3458	34.5174	30.0045	55.0662	19.7839	19.8258	19.8527	25.2175
ENSSSCG00000005232	SMARCA2		SWI/SNF related, matrix associated, actin dependent regulator of chromatin, subfamily a, member 2 [Source:VGNC Symbol;Acc:VGNC:93226]	56.9258	48.801	60.9469	52.0998	56.8815	56.3094	53.1445	60.1405	34.9665	33.2159	36.7772	45.171
ENSSSCG00000007140	SMOX		spermine oxidase [Source:VGNC Symbol;Acc:VGNC:95679]	22.0857	23.1454	18.7442	23.8902	16.4884	17.5934	18.4656	16.3378	9.86373	13.1599	11.5732	11.9391
ENSSSCG00000004233	SMPDL3A		sphingomyelin phosphodiesterase acid like 3A [Source:VGNC Symbol;Acc:VGNC:93265]	12.1726	15.4012	11.6741	15.8526	12.7061	17.4751	10.8806	13.6126	4.64334	2.53256	8.36465	10.6827
ENSSSCG00000031337	SNX18		sorting nexin 18 [Source:VGNC Symbol;Acc:VGNC:93310]	210.841	218.111	172.941	242.157	264.732	295.245	249.433	248.556	132.438	109.584	125.008	167.49
ENSSSCG00000006877	SNX7		sorting nexin 7 [Source:VGNC Symbol;Acc:VGNC:93324]	148.226	127.02	137.521	109.103	169.056	151.92	157.349	186.396	71.206	63.4776	94.3154	97.8754
ENSSSCG00000039315	SOX10	Yes	SRY-box transcription factor 10 [Source:VGNC Symbol;Acc:VGNC:93350]	0.0512307	0.121266	0.163348	0.0185016	0.0844611	0.076368	0.0404851	0.0862376	0.00898043	0.00841904	0.0394593	0.0184021
ENSSSCG00000034191	SOX6	Yes	SRY-box transcription factor 6 [Source:VGNC Symbol;Acc:VGNC:93358]	1.12091	1.24976	2.01725	0.898473	1.01748	1.12984	1.68929	4.96746	0.364564	0.217185	0.13975	0.137713
ENSSSCG00000022250	SPACA9		sperm acrosome associated 9 [Source:VGNC Symbol;Acc:VGNC:93370]	0.860829	0.822865	2.34342	1.08472	0.953451	0.610702	0.676457	2.05542	0.388353	0.668986	0.417118	0.575416
ENSSSCG00000017082	SPARC		secreted protein acidic and cysteine rich [Source:VGNC Symbol;Acc:VGNC:98332]	3194.45	3327.9	3159.73	3741.95	3433.09	3918.97	2810.91	4300.57	735.521	635.279	969.604	1242.84
ENSSSCG00000008834	SPATA18		spermatosis associated 18 [Source:VGNC Symbol;Acc:VGNC:98966]	2.12882	2.30683	2.28881	2.45847	1.58904	1.05748	2.49923	2.02725	1.3872	1.08497	0.907318	0.891436
ENSSSCG00000039488	SPON2		spondin 2 [Source:VGNC Symbol;Acc:VGNC:93416]	163.523	193.737	174.544	213.251	134.69	147.384	115.708	191.859	44.3186	78.1671	58.2792	41.8667
ENSSSCG00000009216	SPP1		secreted phosphoprotein 1 [Source:VGNC Symbol;Acc:VGNC:93419]	39.0261	66.5653	81.3982	59.1858	21.2505	35.8292	11.4242	73.7013	8.84258	17.4579	8.28586	10.8665
ENSSSCG00000014016	SQSTM1		sequestosome 1 [Source:VGNC Symbol;Acc:VGNC:93445]	304.866	373.977	383.31	350.685	305.949	320.308	295.37	310.394	181.234	180.903	173.588	185.641
ENSSSCG00000039918	SRR			25.692	22.4016	24.6769	27.2604	20.3467	16.6437	16.7718	20.9725	13.1469	13.616	12.0804	13.5936
ENSSSCG00000027956	SSH3		slingshot protein phosphatase 3 [Source:VGNC Symbol;Acc:VGNC:93487]	5.00967	5.48321	6.39876	5.75816	4.61194	5.86299	4.42606	6.26514	2.13825	4.4216	2.83669	4.0319
ENSSSCG00000014568	ST5		DENN domain containing 2B [Source:VGNC Symbol;Acc:VGNC:87248]	52.7364	66.373	60.6897	60.7526	48.4609	56.8134	58.765	51.7413	38.1284	44.4129	30.6248	31.6607
ENSSSCG00000017508	STAC2		SH3 and cysteine rich domain 2 [Source:VGNC Symbol;Acc:VGNC:93522]	0.608783	1.00886	1.27356	0.920233	1.11348	2.05444	1.45047	2.53518	0.232079	0.385838	0.456385	0.464473
ENSSSCG00000000396	STAT2	Yes	signal transducer and activator of transcription 2 [Source:VGNC Symbol;Acc:VGNC:93539]	33.7941	33.7535	31.9468	34.642	31.6174	28.0435	31.4799	26.3761	19.9854	13.0016	20.7248	25.8134
ENSSSCG00000016983	STC2		stanniocalcin 2 [Source:VGNC Symbol;Acc:VGNC:93543]	34.8356	37.4602	36.181	36.2114	29.4025	31.3196	22.3134	35.4642	4.86148	8.36171	4.41921	4.5151
ENSSSCG00000026964	STK36		serine/threonine kinase 36 [Source:VGNC Symbol;Acc:VGNC:95835]	8.174	11.574	8.38861	12.6139	7.29633	9.77842	7.6936	6.16214	4.64944	4.25734	5.3067	5.94098
ENSSSCG00000001563	STK38		serine/threonine kinase 38 [Source:VGNC Symbol;Acc:VGNC:93556]	93.394	103.931	102.247	84.3131	85.7294	76.8577	90.2485	93.5263	55.5986	50.8452	48.267	52.9052
ENSSSCG00000022288	STK38L		serine/threonine kinase 38 like [Source:VGNC Symbol;Acc:VGNC:93557]	96.405	75.9605	102.702	79.3156	129.396	118.32	86.3624	145.567	37.9937	35.5324	44.2367	47.8186
ENSSSCG00000036832	STK40		serine/threonine kinase 40 [Source:VGNC Symbol;Acc:VGNC:93558]	18.2481	19.7889	17.3531	20.3434	13.8388	16.437	14.1163	13.9009	8.94979	13.5964	8.98099	8.21006
ENSSSCG00000004125	STX11		syntaxin 11 [Source:VGNC Symbol;Acc:VGNC:93585]	6.59802	12.623	7.71689	9.04019	7.88336	6.82808	6.68088	7.49183	5.21495	3.27534	5.40363	6.15154
ENSSSCG00000026293	STX5		syntaxin 5 [Source:VGNC Symbol;Acc:VGNC:93593]	7.77928	11.8066	9.67217	13.3926	9.02927	13.074	8.34357	7.62735	1.52088	0.569275	1.2644	5.28583
ENSSSCG00000015539	STX6		syntaxin 6 [Source:VGNC Symbol;Acc:VGNC:93594]	39.8996	50.3626	41.6374	37.541	38.4811	35.5827	42.3237	41.1183	30.4425	25.2749	23.5021	21.7042
ENSSSCG00000005617	STXBP1		syntaxin binding protein 1 [Source:VGNC Symbol;Acc:VGNC:93596]	12.003	17.1643	14.1627	13.6353	11.2177	13.4831	14.6186	14.1184	9.51021	11.3587	7.8159	8.34676
ENSSSCG00000006197	SULF1		sulfatase 1 [Source:VGNC Symbol;Acc:VGNC:93612]	119.996	78.3629	85.8548	129.099	85.2605	89.9436	38.6995	68.0535	10.4561	17.5591	27.4443	33.4482
ENSSSCG00000005465	SUSD1		sushi domain containing 1 [Source:VGNC Symbol;Acc:VGNC:93633]	3.54926	5.11277	6.76185	3.26214	3.14889	3.09903	3.24347	3.12656	1.68637	3.05768	1.38409	1.86583
ENSSSCG00000025393	SUSD2			0.381882	0.115698	0.197749	0.560408	0.26686	0.17179	0.0990842	0.229936	0.015244	0.0285619	0.166476	0.0707741
ENSSSCG00000005455	SVEP1		sushi, von Willebrand factor type A, EGF and pentraxin domain containing 1 [Source:VGNC Symbol;Acc:VGNC:93642]	123.654	117.896	137.334	155.998	186.951	206.601	183.793	198.187	23.4908	17.7182	28.4503	54.8466
ENSSSCG00000011022	SVIL		supervillin [Source:VGNC Symbol;Acc:VGNC:95528]	21.6328	19.3377	21.2718	21.7879	17.3522	20.2852	24.1283	11.0185	10.7265	6.15179	10.5712	16.052
ENSSSCG00000007529	SYCP2		synaptonemal complex protein 2 [Source:VGNC Symbol;Acc:VGNC:95529]	126.725	118.834	160.763	104.02	97.3854	93.2705	65.2924	161.826	32.2527	17.8028	37.5821	44.6638
ENSSSCG00000023225	SYN2		synapsin II [Source:VGNC Symbol;Acc:VGNC:93659]	0.312149	0.107133	0.263281	0.262044	0.663274	0.766755	0.608137	0.324722	0	0	0.102714	0.0518539
ENSSSCG00000021232	SYNC		syncoilin, intermediate filament protein [Source:VGNC Symbol;Acc:VGNC:93660]	42.7138	42.8431	49.6526	44.234	41.9082	50.7343	43.0971	56.3265	10.5085	9.57287	7.09628	9.18826
ENSSSCG00000035223	SYNM		synemin [Source:VGNC Symbol;Acc:VGNC:93670]	54.0939	63.1406	67.4734	62.487	55.7517	57.0179	63.3119	55.676	19.2995	18.9414	15.142	19.8211
ENSSSCG00000009111	SYNPO2		synaptopodin 2 [Source:VGNC Symbol;Acc:VGNC:93672]	53.5575	56.8797	51.8843	42.1444	64.0089	66.6782	59.2672	65.5028	21.6527	4.68692	14.4832	22.9611
ENSSSCG00000023592	TAC1		tachykinin 1 [Source:VGNC Symbol;Acc:VGNC:93697]	0.304496	0.035118	0.469188	0.945216	0.595176	0	1.68805	1.56863	0	0	0	0
ENSSSCG00000011551	TADA3		transcriptional adaptor 3 [Source:VGNC Symbol;Acc:VGNC:93708]	31.4328	30.8914	31.2857	33.624	25.5964	26.5484	23.6409	26.575	17.46	17.5847	16.6898	19.0642
ENSSSCG00000015073	TAGLN		transgelin [Source:VGNC Symbol;Acc:VGNC:93730]	1498.42	1689.78	1986.67	1623.29	2679.09	3404.75	2596.22	3256.17	1138.15	1029.44	846.706	1115.68
ENSSSCG00000010134	TANGO2		transport and golgi organization 2 homolog [Source:VGNC Symbol;Acc:VGNC:93734]	33.3838	46.0485	38.84	42.0147	37.733	43.2081	41.0382	38.7602	24.1921	25.0937	20.3852	23.0203
ENSSSCG00000016817	TARS		threonyl-tRNA synthetase 1 [Source:VGNC Symbol;Acc:VGNC:93738]	83.3511	68.6039	72.3362	73.2538	61.9855	53.2757	52.1436	66.8061	34.826	41.3438	35.3264	33.8509
ENSSSCG00000003382	TAS1R1		taste 1 receptor member 1 [Source:VGNC Symbol;Acc:VGNC:93740]	1.44613	1.95307	1.86361	1.51972	1.38634	1.50169	2.15452	1.23969	0.81478	0.555171	0.702983	1.2715
ENSSSCG00000033759	TBXA2R		thromboxane A2 receptor [Source:VGNC Symbol;Acc:VGNC:93806]	5.9248	6.67633	6.08823	6.73445	6.99517	9.74917	6.25003	7.65237	0.88934	0.667448	0.819297	2.25034
ENSSSCG00000036804	TCEA2		transcription elongation factor A2 [Source:VGNC Symbol;Acc:VGNC:95534]	36.5594	42.7808	44.7288	48.462	29.9791	30.1111	27.0474	29.9865	20.4305	17.3167	20.2367	19.27
ENSSSCG00000032674	TCEA3		transcription elongation factor A3 [Source:VGNC Symbol;Acc:VGNC:93812]	26.9908	32.0972	30.775	29.7965	30.5879	36.0938	34.4864	33.2238	21.079	12.5685	15.0095	22.6109
ENSSSCG00000024881	TCP11L2		t-complex 11 like 2 [Source:VGNC Symbol;Acc:VGNC:93835]	18.9261	18.2131	19.6024	17.966	15.8885	14.165	13.7557	20.8141	5.58566	3.30171	6.89936	9.77877
ENSSSCG00000002528	TECPR2		tectonin beta-propeller repeat containing 2 [Source:VGNC Symbol;Acc:VGNC:99731]	16.913	19.5045	14.3427	19.0772	16.9161	17.3665	17.4958	15.6493	12.6431	11.4681	11.3769	12.0555
ENSSSCG00000014894	TENM4			4.41232	7.31739	15.1057	3.52855	6.90796	5.9427	6.83158	7.98941	3.95546	3.997	2.70119	2.82547
ENSSSCG00000002142	TEP1		telomerase associated protein 1 [Source:VGNC Symbol;Acc:VGNC:93877]	46.1672	60.3914	52.0337	54.5138	44.3166	44.4196	45.8506	44.99	28.4383	30.1368	24.9849	25.4206
ENSSSCG00000035104	TERB1	Yes		4.15047	2.13794	6.06717	3.35714	2.42917	2.72414	1.87074	4.17338	1.38888	1.87303	1.90474	1.18149
ENSSSCG00000005310	TESK1		testis associated actin remodelling kinase 1 [Source:VGNC Symbol;Acc:VGNC:93885]	12.2708	14.8603	14.6152	14.7034	15.5667	19.0255	17.8343	16.0627	9.19295	10.1678	8.816	8.85527
ENSSSCG00000012882	TESMIN		testis expressed metallothionein like protein [Source:VGNC Symbol;Acc:VGNC:100871]	2.43218	0.941075	1.33605	1.72338	2.53917	2.41713	1.48578	0.598903	0.312599	0.609841	1.15797	0.667936
ENSSSCG00000038138	TFEC	Yes	transcription factor EC [Source:VGNC Symbol;Acc:VGNC:93918]	0.925747	0	0	0.77075	0	0.152187	0.477161	0.499869	0	0	0	0
ENSSSCG00000035952	TGFB1I1		transforming growth factor beta 1 induced transcript 1 [Source:VGNC Symbol;Acc:VGNC:93929]	106.464	115.834	105.532	123.298	96.3055	109.246	103.002	90.6077	60.8621	63.6596	49.5932	63.1761
ENSSSCG00000010816	TGFB2		transforming growth factor beta 2 [Source:VGNC Symbol;Acc:VGNC:95541]	24.5274	24.5066	22.6749	22.4969	29.3193	28.3678	25.4741	24.6201	10.0113	5.95941	10.4069	15.1757
ENSSSCG00000023522	TGM2		transglutaminase 2 [Source:VGNC Symbol;Acc:VGNC:95542]	18.1067	20.3471	21.6331	13.0095	24.163	16.4878	31.3809	10.8543	2.62132	2.38033	3.89124	3.31526
ENSSSCG00000004789	THBS1		thrombospondin 1 [Source:VGNC Symbol;Acc:VGNC:93946]	4444.4	4410.16	4823.9	4848.1	5972.67	7217.44	6331.95	8710.23	1628.97	1706.35	1377.81	2647.9
ENSSSCG00000004012	THBS2		thrombospondin 2 [Source:VGNC Symbol;Acc:VGNC:93947]	321.347	311.171	311.798	378.066	430.661	430.158	394.64	503.03	97.0339	108.439	113.469	188.599
ENSSSCG00000023909	THPO		thrombopoietin [Source:VGNC Symbol;Acc:VGNC:93962]	9.63016	11.3667	14.0568	11.7759	7.70475	6.89241	8.30444	8.84268	2.86691	1.35319	3.09484	4.37258
ENSSSCG00000004980	THSD4		thrombospondin type 1 domain containing 4 [Source:VGNC Symbol;Acc:VGNC:93967]	42.9697	33.9559	30.2968	52.4298	32.5466	34.3523	22.2369	20.0497	6.45769	5.62025	12.1262	11.1737
ENSSSCG00000032330	THY1		Thy-1 cell surface antigen [Source:VGNC Symbol;Acc:VGNC:93973]	202.472	268.293	268.27	243.449	185.433	211.86	207.15	197.389	132.669	113.39	109.461	126.359
ENSSSCG00000004065	TIAM2		TIAM Rac1 associated GEF 2 [Source:VGNC Symbol;Acc:VGNC:96602]	16.7611	27.4543	26.8105	18.5122	17.3388	16.2709	26.9471	31.27	21.2452	17.1238	10.1473	10.1928
ENSSSCG00000037309	TIGD7		tigger transposable element derived 7 [Source:HGNC Symbol;Acc:HGNC:18331]	4.62426	5.20157	5.2347	5.98225	4.05131	4.61234	2.92211	5.69774	3.02852	3.21497	2.68185	2.60131
ENSSSCG00000017164	TIMP2		TIMP metallopeptidase inhibitor 2 [Source:VGNC Symbol;Acc:VGNC:93995]	348.984	431.181	397.236	447.835	437.475	473.297	495.126	459.346	248.672	280.497	221.416	227.437
ENSSSCG00000005317	TLN1		talin 1 [Source:VGNC Symbol;Acc:VGNC:94020]	285.61	325.72	286.144	340.023	342.566	380.931	342.581	290.036	158.973	143.624	133.54	169.337
ENSSSCG00000012118	TLR8		toll like receptor 8 [Source:VGNC Symbol;Acc:VGNC:94027]	1.39801	1.14365	1.41226	1.34243	0.819421	1.08343	0.889853	1.22347	0.626101	0.664116	0.772636	0.754867
ENSSSCG00000016186	TMBIM1		transmembrane BAX inhibitor motif containing 1 [Source:VGNC Symbol;Acc:VGNC:96000]	156.113	202.049	180.672	205.747	175.615	178.089	172.771	187.763	103.877	144.329	123.926	113.777
ENSSSCG00000001773	TMED3		transmembrane p24 trafficking protein 3 [Source:VGNC Symbol;Acc:VGNC:94055]	61.5975	62.8811	61.9947	73.8237	74.4191	77.3566	75.024	64.3826	41.9457	32.4013	40.8718	45.356
ENSSSCG00000027124	TMEM119			204.713	216.914	207.307	301.334	304.664	364.553	325.444	262.823	50.5942	41.8901	57.7524	138.738
ENSSSCG00000038697	TMEM126A			13.1794	12.0258	8.13717	9.89977	17.4045	13.7105	6.33808	10.1476	5.20022	3.14905	9.23939	5.68516
ENSSSCG00000005842	TMEM141		transmembrane protein 141 [Source:VGNC Symbol;Acc:VGNC:94089]	23.995	21.925	23.487	28.9274	20.4888	21.9605	20.2398	16.7447	11.0088	9.88677	10.6785	14.2805
ENSSSCG00000008233	TMEM150A		transmembrane protein 150A [Source:VGNC Symbol;Acc:VGNC:94095]	10.3335	9.92998	11.3233	12.8252	8.80219	12.1188	9.18982	7.48968	7.84588	7.00801	5.70075	4.6564
ENSSSCG00000030575	TMEM158		transmembrane protein 158 [Source:VGNC Symbol;Acc:VGNC:99749]	5.95902	8.30794	11.9274	10.9225	4.58978	11.0968	6.05963	14.2797	1.56193	4.89171	1.22852	1.80569
ENSSSCG00000007560	TMEM184A		transmembrane protein 184A [Source:VGNC Symbol;Acc:VGNC:94119]	0.662972	0.899977	0.618036	0.958201	0.522592	0.655957	0.784145	0.831158	0.390653	0.170671	0.488092	0.399025
ENSSSCG00000027541	TMEM198		transmembrane protein 198 [Source:VGNC Symbol;Acc:VGNC:96274]	0.586243	0.72852	0.78849	0.860466	0.653923	0.554964	0.650746	0.765907	0.203602	0.225036	0.175703	0.350916
ENSSSCG00000004201	TMEM200A		transmembrane protein 200A [Source:VGNC Symbol;Acc:VGNC:94129]	80.56	58.2027	108.3	71.302	78.5918	68.959	56.2636	116.533	20.7431	59.1351	42.5143	42.2871
ENSSSCG00000012607	TMEM255A		transmembrane protein 255A [Source:HGNC Symbol;Acc:HGNC:26086]	16.9788	16.1163	27.7805	18.0037	50.7025	83.6639	69.3127	120.26	10.5824	14.8859	7.52528	15.9831
ENSSSCG00000005062	TMEM260		transmembrane protein 260 [Source:VGNC Symbol;Acc:VGNC:94164]	34.4878	28.3845	38.3478	32.174	27.7126	23.2136	23.1273	29.6099	16.361	11.2171	16.8143	15.1314
ENSSSCG00000013864	TMEM38A		transmembrane protein 38A [Source:VGNC Symbol;Acc:VGNC:94174]	25.2107	20.5155	17.973	26.3652	19.3794	20.3633	13.9033	14.4169	2.87421	2.31793	5.11627	5.55315
ENSSSCG00000011965	TMEM45A		transmembrane protein 45A [Source:VGNC Symbol;Acc:VGNC:94182]	22.3696	25.202	36.7793	24.9027	33.8225	38.0677	34.1532	45.7871	14.9832	11.9062	16.4623	21.4981
ENSSSCG00000024132	TMEM47		transmembrane protein 47 [Source:VGNC Symbol;Acc:VGNC:94184]	195.455	147.186	245.93	168.871	176.077	172.983	142.159	210.315	86.3245	81.5409	103.779	143.393
ENSSSCG00000021026	TMEM51		transmembrane protein 51 [Source:VGNC Symbol;Acc:VGNC:94187]	17.6977	22.8535	20.3617	24.5864	23.4809	24.5251	17.1887	13.9702	6.18412	5.53836	6.30682	9.21545
ENSSSCG00000039854	TMEM56-RWDD3		TLC domain containing 4 [Source:VGNC Symbol;Acc:VGNC:98371]	5.58159	6.17299	8.64105	5.43958	8.29056	6.6137	8.63707	14.372	1.84682	2.8695	1.53524	3.31764
ENSSSCG00000034261	TMEM59		transmembrane protein 59 [Source:VGNC Symbol;Acc:VGNC:94192]	61.7026	61.0515	72.8824	65.0118	61.1128	58.3351	54.0062	67.2112	31.7832	29.3222	41.899	46.0045
ENSSSCG00000025097	TMEM61		transmembrane protein 61 [Source:VGNC Symbol;Acc:VGNC:94195]	12.1108	16.4866	14.9722	13.9812	15.6388	19.1544	17.5182	15.9524	2.2269	1.49151	2.36087	4.47298
ENSSSCG00000010854	TMEM63A		transmembrane protein 63A [Source:VGNC Symbol;Acc:VGNC:96198]	35.4802	42.2107	37.7492	46.4591	33.922	36.9074	33.0762	34.9215	24.0174	26.9165	19.8568	25.3886
ENSSSCG00000026954	TMEM87B		transmembrane protein 87B [Source:VGNC Symbol;Acc:VGNC:94213]	26.7339	25.3713	30.7824	24.5468	24.0972	21.1783	18.1	27.5504	9.5661	7.81856	9.54703	9.92029
ENSSSCG00000007985	TMEM8A		post-glycosylphosphatidylinositol attachment to proteins 6 [Source:VGNC Symbol;Acc:VGNC:98183]	12.0513	12.7969	13.3763	14.5714	10.75	14.2148	10.5662	13.8717	7.48844	10.5328	5.77032	7.61359
ENSSSCG00000005325	TMEM8B		transmembrane protein 8B [Source:HGNC Symbol;Acc:HGNC:21427]	3.50032	3.4062	3.90185	4.3797	3.88454	3.46338	4.79493	3.75478	1.93256	2.17056	2.06431	2.09794
ENSSSCG00000027928	TMEM9		transmembrane protein 9 [Source:VGNC Symbol;Acc:VGNC:95896]	6.52659	6.15669	17.7152	9.6797	10.1573	8.13284	8.53342	13.1231	2.01189	5.90217	3.16393	3.39915
ENSSSCG00000037371	TMPPE		transmembrane protein with metallophosphoesterase domain [Source:VGNC Symbol;Acc:VGNC:94230]	8.34325	11.205	6.95625	8.45309	7.83375	7.75287	9.26599	7.71715	5.38332	6.46431	5.62785	5.01667
ENSSSCG00000015086	TMPRSS4		transmembrane serine protease 4 [Source:VGNC Symbol;Acc:VGNC:94236]	0.383725	0.186897	0.248625	0.259589	0.364581	0.565075	0.22557	0.123671	0.0578945	0.108142	0.142126	0.142733
ENSSSCG00000024626	TNFAIP1		TNF alpha induced protein 1 [Source:VGNC Symbol;Acc:VGNC:94250]	26.4055	33.9083	32.348	32.899	32.8829	41.4273	31.5868	45.5838	23.1214	22.3858	17.4633	22.3224
ENSSSCG00000009633	TNFRSF10A			79.3495	92.2973	78.6032	81.8416	57.387	59.7278	59.1883	55.3031	36.6208	43.7623	39.5927	41.1582
ENSSSCG00000040001	TNFRSF25		TNF receptor superfamily member 25 [Source:VGNC Symbol;Acc:VGNC:94266]	1.75888	2.35153	0.613197	1.30686	0.51911	1.42397	1.64164	2.4671	0.0508324	0.799009	0.569639	0.0440085
ENSSSCG00000012480	TNMD		tenomodulin [Source:VGNC Symbol;Acc:VGNC:94281]	0.0838224	0.33741	0.885369	0.413437	3.42242	1.62056	0.487124	1.03109	0.0744614	0	0	0.156725
ENSSSCG00000022553	TNRC18		trinucleotide repeat containing 18 [Source:VGNC Symbol;Acc:VGNC:94291]	24.0741	29.3305	24.6104	29.9452	25.2797	28.534	29.2754	24.0191	16.073	17.1008	15.3361	20.0083
ENSSSCG00000031830	TNS1			300.876	385.15	383.083	392.382	622.892	725.679	652.448	641.872	214.717	211.423	199.705	299.09
ENSSSCG00000038943	TOM1		target of myb1 membrane trafficking protein [Source:VGNC Symbol;Acc:VGNC:95552]	38.9703	43.8174	40.9913	46.5631	42.445	40.5132	41.2984	41.2524	24.0791	23.011	23.845	26.5822
ENSSSCG00000006235	TOX	Yes	thymocyte selection associated high mobility group box [Source:VGNC Symbol;Acc:VGNC:94322]	13.69	11.8327	16.9071	13.6087	8.98105	11.639	5.02263	17.6852	1.93925	3.97845	2.15042	3.87065
ENSSSCG00000017788	TP53I13		tumor protein p53 inducible protein 13 [Source:VGNC Symbol;Acc:VGNC:94327]	8.73923	12.0808	13.1543	12.1709	11.4163	13.9508	8.21798	12.5608	6.50922	9.65355	7.99756	7.31533
ENSSSCG00000004570	TPM1		tropomyosin 1 [Source:VGNC Symbol;Acc:VGNC:103194]	972.724	947.329	932.587	1011.72	1275.5	1402.29	1144.4	1280.69	411.123	292.652	431.688	750.974
ENSSSCG00000013849	TPM4		tropomyosin 4 [Source:VGNC Symbol;Acc:VGNC:94339]	2841.74	2858.73	2920.62	2702.28	3232.34	3206.49	2989.26	3758.98	1967.75	1754.49	1881.59	2039.5
ENSSSCG00000023080	TPP1		tripeptidyl peptidase 1 [Source:VGNC Symbol;Acc:VGNC:94342]	53.2245	65.3574	73.2783	65.4693	67.4141	65.4537	72.1786	64.2486	33.4434	28.5819	23.6945	30.8795
ENSSSCG00000005511	TRAF1		TNF receptor associated factor 1 [Source:VGNC Symbol;Acc:VGNC:94358]	2.05847	2.33791	2.07399	2.48624	2.32	2.539	2.14259	1.51176	1.49492	1.15033	1.35651	1.99845
ENSSSCG00000021068	TRAF5		TNF receptor associated factor 5 [Source:VGNC Symbol;Acc:VGNC:94364]	11.8588	13.1083	17.97	13.1137	16.0148	19.096	14.3677	19.5078	3.48706	3.95754	3.55159	6.05013
ENSSSCG00000013573	TRAPPC5		trafficking protein particle complex 5 [Source:VGNC Symbol;Acc:VGNC:94377]	51.9379	50.5988	56.9412	63.9572	54.2197	54.7794	39.5378	43.3207	28.1805	35.2585	32.6878	33.1435
ENSSSCG00000039862	TRIB3		tribbles pseudokinase 3 [Source:VGNC Symbol;Acc:VGNC:95791]	74.706	93.4095	91.2027	89.8978	55.6541	57.0304	50.2696	67.8861	9.69152	12.45	11.6268	17.7207
ENSSSCG00000016689	TRIL			1.17091	0.571239	0.760915	2.77945	1.34421	1.99074	0.338473	0.481216	0.504062	0.481586	0.328746	0.47273
ENSSSCG00000034049	TRIM16		tripartite motif containing 16 [Source:VGNC Symbol;Acc:VGNC:99100]	5.49136	6.83552	7.55077	7.34536	5.27043	6.79174	5.85106	6.94562	4.00794	3.62094	4.02055	5.08484
ENSSSCG00000029200	TRIM2		tripartite motif containing 2 [Source:VGNC Symbol;Acc:VGNC:94397]	13.47	15.3096	16.8052	12.6475	10.1268	8.8534	10.9443	11.774	7.77216	8.98839	6.77875	4.76262
ENSSSCG00000014625	TRIM3		tripartite motif containing 3 [Source:VGNC Symbol;Acc:VGNC:94405]	4.81323	6.00805	5.40981	5.14222	5.10892	7.02204	5.49727	5.12782	3.76287	3.74351	3.10081	2.97633
ENSSSCG00000014214	TRIM36		tripartite motif containing 36 [Source:VGNC Symbol;Acc:VGNC:94409]	0.242951	0.446785	0.55571	0.532141	0.51988	0.330878	0.135501	1.46927	0.0470384	0.0987497	0.134592	0.0964559
ENSSSCG00000012489	TRMT2B		tRNA methyltransferase 2 homolog B [Source:VGNC Symbol;Acc:VGNC:94449]	7.27575	8.31676	9.39598	9.37509	8.22297	8.58512	7.19197	11.5506	4.58019	5.79061	4.54232	6.11972
ENSSSCG00000039027	TRO		trophinin [Source:NCBI gene (formerly Entrezgene);Acc:396561]	4.36988	4.49498	4.50027	3.63021	3.61185	3.71106	3.09927	3.24412	2.38809	1.68889	2.5887	2.35243
ENSSSCG00000011681	TRPC1		transient receptor potential cation channel subfamily C member 1 [Source:VGNC Symbol;Acc:VGNC:94460]	24.6825	21.7675	26.8031	19.6358	20.0018	21.7509	15.8833	27.1376	8.10733	7.49584	11.227	12.2705
ENSSSCG00000022672	TRPM4		transient receptor potential cation channel subfamily M member 4 [Source:VGNC Symbol;Acc:VGNC:94468]	6.46518	7.64588	7.94338	7.97145	6.4297	7.69187	6.31947	7.68595	5.17245	4.36352	4.81878	4.55066
ENSSSCG00000013040	TRPT1		tRNA phosphotransferase 1 [Source:VGNC Symbol;Acc:VGNC:94472]	8.07442	9.16429	7.60655	8.64434	7.42953	9.68604	8.69389	6.44512	5.7901	3.58448	4.94337	6.41424
ENSSSCG00000018032	TRPV2		transient receptor potential cation channel subfamily V member 2 [Source:VGNC Symbol;Acc:VGNC:94474]	0.643769	0.311528	0.38529	0.42053	0.221667	0.322366	0.23961	0.507664	0.194762	0.231747	0.176267	0.0539926
ENSSSCG00000004861	TSHZ1	Yes	teashirt zinc finger homeobox 1 [Source:VGNC Symbol;Acc:VGNC:94492]	12.3578	14.208	13.4061	11.9291	9.46329	7.72181	9.36623	9.88773	6.05734	5.13557	4.86435	5.23199
ENSSSCG00000036022	TSNARE1		t-SNARE domain containing 1 [Source:VGNC Symbol;Acc:VGNC:94496]	1.13685	1.45326	1.17001	1.52445	1.50301	1.54937	1.06076	1.3308	0.635906	0.790919	0.809073	1.09769
ENSSSCG00000031531	TSPAN10		tetraspanin 10 [Source:VGNC Symbol;Acc:VGNC:94499]	4.88767	5.55063	4.32767	5.40775	5.87465	6.61303	4.84093	3.41427	3.78958	3.04315	2.78833	3.70777
ENSSSCG00000000735	TSPAN9		tetraspanin 9 [Source:VGNC Symbol;Acc:VGNC:94516]	6.09599	6.83542	7.07048	7.43437	5.1678	5.29793	5.20286	5.26985	3.53777	4.01303	3.43803	3.77075
ENSSSCG00000000033	TSPO		translocator protein [Source:NCBI gene (formerly Entrezgene);Acc:396592]	88.1916	109.544	92.0744	90.2316	68.4713	66.5926	94.437	59.4355	39.4433	31.2568	29.9893	27.4738
ENSSSCG00000005616	TTC16		tetratricopeptide repeat domain 16 [Source:VGNC Symbol;Acc:VGNC:94536]	1.72245	1.75771	1.76439	2.83845	2.05658	2.40839	1.70067	2.13259	1.19087	1.44259	0.79955	1.21858
ENSSSCG00000011263	TTC21A		tetratricopeptide repeat domain 21A [Source:VGNC Symbol;Acc:VGNC:94538]	2.75421	2.79767	3.25264	2.52753	2.29983	1.89031	1.97777	1.72917	1.38536	0.781133	1.1245	1.59965
ENSSSCG00000016825	TTC23L			2.01675	2.31169	2.14876	0.576977	1.0473	1.22152	0.695697	1.2015	0.56793	0.1745	0.693634	0.291941
ENSSSCG00000009968	TTC28		tetratricopeptide repeat domain 28 [Source:VGNC Symbol;Acc:VGNC:94543]	26.4992	28.2117	24.9944	27.582	23.3782	23.5158	24.818	20.0879	10.0853	10.005	8.78349	11.7706
ENSSSCG00000014165	TTC37		tetratricopeptide repeat domain 37 [Source:HGNC Symbol;Acc:HGNC:23639]	149.506	144.809	146.301	135.465	144.866	137.949	126.568	152.206	88.9391	84.5519	86.6282	87.7123
ENSSSCG00000037477	TTC37			24.8145	22.242	43.7285	20.4644	21.2846	20.0718	18.1373	44.0352	12.9991	22.9903	12.7255	14.3934
ENSSSCG00000000003	TTC38		tetratricopeptide repeat domain 38 [Source:VGNC Symbol;Acc:VGNC:94550]	2.98348	4.25061	3.63806	3.98586	3.1348	3.31114	3.41454	3.13216	2.26878	1.6147	2.03405	2.05303
ENSSSCG00000002436	TTC7B		tetratricopeptide repeat domain 7B [Source:VGNC Symbol;Acc:VGNC:94558]	9.21717	10.4098	9.34791	10.5953	14.4893	16.0721	11.9332	14.7849	5.23992	5.82805	4.83618	5.31885
ENSSSCG00000003760	TTLL7		tubulin tyrosine ligase like 7 [Source:VGNC Symbol;Acc:VGNC:94571]	13.175	12.2658	18.6711	10.9651	16.6801	17.2724	13.1099	20.8254	5.88478	4.06826	6.10703	6.92251
ENSSSCG00000006620	TUFT1		tuftelin 1 [Source:VGNC Symbol;Acc:VGNC:98886]	19.9685	17.3615	17.5092	19.1901	13.9854	15.3456	10.8986	16.0874	4.14636	4.64287	4.86709	4.29637
ENSSSCG00000035972	TULP1	Yes	TUB like protein 1 [Source:VGNC Symbol;Acc:VGNC:94589]	0.353257	0.26732	0.089158	0.0853715	0	0.168655	0.356842	0.044338	0.0412039	0	0	0
ENSSSCG00000034131	TXNDC5		thioredoxin domain containing 5 [Source:VGNC Symbol;Acc:VGNC:94608]	124.824	145.237	127.699	161.312	142.403	158.398	151.127	132.179	90.6019	83.9935	85.3762	96.8236
ENSSSCG00000005193	TYRP1		tyrosinase related protein 1 [Source:VGNC Symbol;Acc:VGNC:94620]	15.7191	5.36543	14.8702	3.65725	7.1309	3.22031	3.6613	10.0455	2.7928	2.56909	5.04554	2.50817
ENSSSCG00000033753	UBXN2A		UBX domain protein 2A [Source:VGNC Symbol;Acc:VGNC:94677]	37.7716	34.389	39.4819	35.8643	37.2307	38.3005	28.6513	41.0304	21.7476	16.7772	25.0069	31.9138
ENSSSCG00000026042	ULBP1		UL16 binding protein 1 [Source:NCBI gene (formerly Entrezgene);Acc:445523]	1.94702	1.86408	1.55989	1.62297	1.54253	1.93247	1.44648	2.04942	0.282357	0.961017	0.550956	0.375766
ENSSSCG00000018045	ULK2		unc-51 like autophagy activating kinase 2 [Source:VGNC Symbol;Acc:VGNC:94695]	28.6524	33.8709	30.991	34.2302	25.6136	28.6371	23.9154	27.9568	12.615	12.9085	10.2695	12.6782
ENSSSCG00000022290	UMODL1		uromodulin like 1 [Source:VGNC Symbol;Acc:VGNC:94699]	0.0113599	0.0229776	0.0522381	0.0606085	0	0.0109318	0.0114964	0.0523122	0	0	0	0
ENSSSCG00000005305	UNC13B		unc-13 homolog B [Source:VGNC Symbol;Acc:VGNC:103199]	3.79187	6.48163	3.78364	4.04448	3.63824	4.02365	4.24535	2.81427	3.32013	2.34143	2.12278	2.29766
ENSSSCG00000000774	USP41		ubiquitin specific peptidase 18 [Source:NCBI gene (formerly Entrezgene);Acc:396777]	39.6555	28.0738	32.5141	35.4563	28.2238	28.0088	17.4504	18.1822	12.0877	8.03789	22.1052	13.7198
ENSSSCG00000028974	UST		uronyl 2-sulfotransferase [Source:VGNC Symbol;Acc:VGNC:94780]	30.4723	31.1743	35.6124	28.3453	26.1716	25.0395	28.3493	36.3992	19.0932	22.8727	14.3579	16.9914
ENSSSCG00000004123	UTRN		utrophin [Source:VGNC Symbol;Acc:VGNC:103200]	209.128	198.126	188.555	179.739	221.57	193.178	204.413	168.689	119.105	69.4383	111.228	137.77
ENSSSCG00000022820	VAMP8			206.106	236.925	212.219	242.266	198.971	212.566	214.258	214.049	133.651	145.237	149.493	154.838
ENSSSCG00000024059	VAT1		vesicle amine transport 1 [Source:VGNC Symbol;Acc:VGNC:94805]	299.756	380.452	335.111	368.619	259.851	252.616	242.979	231.906	115.876	130.537	111.818	107.63
ENSSSCG00000002696	VAT1L		vesicle amine transport 1 like [Source:VGNC Symbol;Acc:VGNC:94806]	0.297202	0.259967	0.524953	0.491086	0.205925	0.0471321	0.243895	0.259263	0.0560068	0.0342101	0.0738166	0.0810062
ENSSSCG00000001695	VEGFA		vascular endothelial growth factor A [Source:VGNC Symbol;Acc:VGNC:94815]	94.7008	102.801	111.283	112.954	62.831	78.8586	52.1311	101.69	27.2571	92.5114	25.6373	24.5823
ENSSSCG00000032398	VGLL3		vestigial like family member 3 [Source:VGNC Symbol;Acc:VGNC:94823]	90.3058	76.7381	88.2874	84.5421	105.165	112.672	79.9138	143.119	39.5605	43.4239	57.6879	61.5199
ENSSSCG00000005229	VLDLR		very low density lipoprotein receptor [Source:VGNC Symbol;Acc:VGNC:94832]	307.391	320.021	266.418	319.684	401.337	426.491	345.951	358.031	111.696	66.4839	105.221	144.072
ENSSSCG00000036431	VPS13C		vacuolar protein sorting 13 homolog C [Source:VGNC Symbol;Acc:VGNC:94840]	122.852	128.165	147.553	107.492	127.326	93.634	130.044	142.323	98.4142	81.6731	82.5295	72.6651
ENSSSCG00000028889	VPS37B		VPS37B subunit of ESCRT-I [Source:VGNC Symbol;Acc:VGNC:94851]	6.25669	8.40027	7.83752	7.73239	7.73866	9.79541	8.87159	9.73925	4.06514	7.01559	3.3304	5.15327
ENSSSCG00000033358	VPS37D		VPS37D subunit of ESCRT-I [Source:VGNC Symbol;Acc:VGNC:94853]	0.670092	0.949187	0.761578	0.938189	0.746971	0.48423	0.73825	0.738112	0.469381	0.484601	0.267584	0.591542
ENSSSCG00000010280	VSIR		V-set immunoregulatory receptor [Source:VGNC Symbol;Acc:VGNC:94870]	0.495603	0.696143	0.331468	0.596122	0.903258	1.9576	0.957244	0.75646	0.21186	0.283173	0.210552	0.481793
ENSSSCG00000002516	WARS		tryptophanyl-tRNA synthetase 1 [Source:VGNC Symbol;Acc:VGNC:94891]	443.345	499.875	411.399	535.028	342.813	320.486	266.326	322.492	106.507	136.838	109.317	106.27
ENSSSCG00000015766	WDR17		WD repeat domain 17 [Source:VGNC Symbol;Acc:VGNC:95816]	3.28136	4.46936	4.82874	2.621	3.39644	1.7572	2.05892	4.06472	1.44379	1.30415	1.19874	1.28237
ENSSSCG00000038486	WDR60		dynein 2 intermediate chain 1 [Source:HGNC Symbol;Acc:HGNC:21862]	2.93743	3.38722	2.94245	2.74073	2.42733	2.91221	2.92663	2.32976	1.64388	1.4671	1.77317	1.80946
ENSSSCG00000016437	WDR86		WD repeat domain 86 [Source:HGNC Symbol;Acc:HGNC:28020]	11.1631	8.51902	2.81198	14.7144	5.56845	6.78333	7.21668	2.39602	0.613009	0.0475595	1.2356	3.73379
ENSSSCG00000033003	WFDC2		WAP four-disulfide core domain 2 [Source:VGNC Symbol;Acc:VGNC:95719]	2.29253	4.35493	6.05149	4.04634	1.58142	2.412	0.295401	4.64732	1.19845	0	0.751833	0.288268
ENSSSCG00000027348	WIPF1			36.4515	31.482	37.991	30.6473	31.5689	31.2536	27.3669	34.0402	17.9437	17.7725	21.6479	23.1146
ENSSSCG00000016685	WIPF3		WAS/WASL interacting protein family member 3 [Source:VGNC Symbol;Acc:VGNC:94958]	0.138365	0.188612	0.380466	0.253307	0.171112	0.0888796	0.11154	0.190574	0.0215437	0	0.0908801	0.02236
ENSSSCG00000017260	WIPI1		WD repeat domain, phosphoinositide interacting 1 [Source:VGNC Symbol;Acc:VGNC:94959]	23.8477	24.874	25.8992	26.2046	27.5753	31.9268	27.4179	31.4392	10.8096	9.83741	11.665	19.6785
ENSSSCG00000000182	WNT10B		Wnt family member 10B [Source:VGNC Symbol;Acc:VGNC:94965]	0.534798	0.811749	0.646988	1.15476	0.493536	0.903307	0.609644	0.616568	0.337339	0.0165769	0.249283	0.146074
ENSSSCG00000039261	WSCD2		WSC domain containing 2 [Source:HGNC Symbol;Acc:HGNC:29117]	0.499309	1.3161	0.944007	0.950473	0.862333	1.15755	2.63115	0.844727	0.6638	0.674423	0.282467	0.397509
ENSSSCG00000011704	WWTR1		WW domain containing transcription regulator 1 [Source:VGNC Symbol;Acc:VGNC:94991]	25.8312	23.6578	23.9856	24.4688	24.9958	27.2271	29.1133	23.743	13.5224	10.7612	13.8286	18.4551
ENSSSCG00000036036	XG		Xg glycoprotein (Xg blood group) [Source:HGNC Symbol;Acc:HGNC:12806]	29.6374	31.081	21.2047	28.9871	25.828	26.5919	23.5579	13.7867	17.5055	12.4073	14.601	16.7786
ENSSSCG00000009693	XKR6		XK related 6 [Source:HGNC Symbol;Acc:HGNC:27806]	0.983254	1.15707	1.16745	0.661473	0.516677	1.10818	0.54414	1.1216	0.27947	0.544768	0.613227	0.483879
ENSSSCG00000012487	XKRX		XK related X-linked [Source:HGNC Symbol;Acc:HGNC:29845]	0.15973	0.100943	0.224385	0.0776361	0.357902	0.476122	0.280937	0.484909	0.0187258	0	0.0588618	0
ENSSSCG00000007872	XYLT1		xylosyltransferase 1 [Source:VGNC Symbol;Acc:VGNC:95015]	18.0278	23.31	17.1805	22.1089	15.1199	15.0994	12.7995	13.8563	9.00775	12.7543	7.75453	7.96956
ENSSSCG00000013634	YIPF2		Yip1 domain family member 2 [Source:VGNC Symbol;Acc:VGNC:95028]	39.9818	43.6115	39.1418	46.5618	40.8881	44.4371	42.475	39.8795	26.8088	23.5414	29.4695	32.8095
ENSSSCG00000035400	YPEL2		yippee like 2 [Source:VGNC Symbol;Acc:VGNC:95036]	19.3571	22.4783	23.4853	20.5266	14.9783	14.7789	18.886	23.4262	7.2051	4.2166	6.99383	11.3286
ENSSSCG00000035430	YPEL3		yippee like 3 [Source:VGNC Symbol;Acc:VGNC:95037]	20.6189	21.9162	25.6515	25.866	18.2097	16.3344	19.2168	22.1397	7.6536	3.65818	7.49025	9.61005
ENSSSCG00000008529	YPEL5		yippee like 5 [Source:VGNC Symbol;Acc:VGNC:95039]	124.623	105.88	146.727	112.505	81.8681	73.7619	71.3876	103.151	24.607	16.7396	27.7359	33.2461
ENSSSCG00000011936	ZBED2	Yes	zinc finger BED-type containing 2 [Source:VGNC Symbol;Acc:VGNC:95055]	23.9187	22.8146	27.4025	26.5842	20.0237	28.0363	17.4267	37.1465	7.59232	18.1818	9.22421	9.59688
ENSSSCG00000026636	ZBTB4	Yes		11.7351	13.8548	13.1387	12.5273	11.1642	13.1877	13.4227	13.317	6.98121	8.18795	5.90356	6.63444
ENSSSCG00000033283	ZBTB42	Yes		1.97045	3.72695	2.49531	2.65367	2.25153	2.87398	2.35527	3.05516	1.34855	2.28454	1.01463	1.30969
ENSSSCG00000030065	ZBTB47	Yes	zinc finger and BTB domain containing 47 [Source:VGNC Symbol;Acc:VGNC:95078]	11.0243	12.311	11.9685	12.3159	12.6758	12.3865	13.1396	11.4116	4.37353	3.94695	3.63047	5.49167
ENSSSCG00000036340	ZBTB5	Yes	zinc finger and BTB domain containing 5 [Source:VGNC Symbol;Acc:VGNC:103204]	6.53286	6.76174	6.73073	7.22401	5.67527	6.24725	5.57589	6.575	3.73674	2.81738	3.82266	5.61854
ENSSSCG00000028076	ZBTB7C	Yes	zinc finger and BTB domain containing 7C [Source:VGNC Symbol;Acc:VGNC:95083]	19.406	20.6638	13.8248	22.2091	15.717	15.8074	14.958	12.4138	6.38728	4.09404	6.99456	7.2581
ENSSSCG00000006162	ZC2HC1A		zinc finger C2HC-type containing 1A [Source:VGNC Symbol;Acc:VGNC:95085]	16.0644	11.3799	17.3644	10.126	12.3818	11.4971	8.66948	17.385	6.53821	5.63157	6.89029	5.4018
ENSSSCG00000004109	ZC3H12D		zinc finger CCCH-type containing 12D [Source:VGNC Symbol;Acc:VGNC:95092]	1.43214	1.20867	1.61229	1.19059	1.70562	2.14656	2.054	2.11631	0.852123	0.459054	0.593578	1.16884
ENSSSCG00000033074	ZCCHC24		zinc finger CCHC-type containing 24 [Source:HGNC Symbol;Acc:HGNC:26911]	103.283	113.769	111.891	116.299	107.739	105.922	113.363	95.2596	55.7182	40.5037	56.0662	68.8635
ENSSSCG00000038376	ZCWPW2		zinc finger CW-type and PWWP domain containing 2 [Source:HGNC Symbol;Acc:HGNC:23574]	3.65306	2.20536	2.23492	1.14194	4.14714	2.08315	1.14306	1.48048	1.18277	0.579346	0.759343	1.47192
ENSSSCG00000039719	ZDHHC4		zinc finger DHHC-type palmitoyltransferase 4 [Source:HGNC Symbol;Acc:HGNC:18471]	22.6288	20.8061	21.0988	20.1868	17.6952	17.722	16.2463	20.5825	11.6488	13.5159	12.9257	11.923
ENSSSCG00000010138	ZDHHC8		zinc finger DHHC-type palmitoyltransferase 8 [Source:VGNC Symbol;Acc:VGNC:95130]	10.0881	12.7432	11.0092	14.7159	9.4031	10.9163	10.0215	10.8857	5.90583	7.54817	4.67872	5.69243
ENSSSCG00000039952	ZFAND3		zinc finger AN1-type containing 3 [Source:VGNC Symbol;Acc:VGNC:95135]	51.1897	55.6044	52.9558	55.3387	46.9292	45.0896	44.2229	47.7167	20.1021	17.9934	19.8829	24.6044
ENSSSCG00000029408	ZFP30	Yes	ZFP30 zinc finger protein [Source:VGNC Symbol;Acc:VGNC:98741]	33.1864	30.8565	30.4981	30.6422	26.9462	24.4241	27.7736	27.7911	20.5682	14.5266	15.1056	18.5461
ENSSSCG00000003981	ZFP69B	Yes	ZFP69 zinc finger protein B [Source:HGNC Symbol;Acc:HGNC:28053]	35.7452	42.3715	35.0682	38.9599	35.739	35.8865	29.6056	29.0532	17.9749	20.3556	19.8788	25.3483
ENSSSCG00000002337	ZFYVE1		zinc finger FYVE-type containing 1 [Source:VGNC Symbol;Acc:VGNC:95156]	23.341	24.7766	26.6025	26.2328	23.9079	24.3689	27.0725	26.6094	16.8099	12.8397	17.4472	18.3897
ENSSSCG00000008689	ZFYVE28		zinc finger FYVE-type containing 28 [Source:VGNC Symbol;Acc:VGNC:95162]	0.890535	1.03847	1.52946	1.31365	1.04096	1.11907	1.43469	2.30732	0.515901	0.895309	0.618846	0.87917
ENSSSCG00000034618	ZMYM6		zinc finger MYM-type containing 6 [Source:VGNC Symbol;Acc:VGNC:95185]	29.1761	26.9585	30.2227	26.1118	27.0044	25.6758	25.2609	29.0572	15.8934	13.3807	19.7208	20.7586
ENSSSCG00000033616	ZNF10	Yes		7.90616	8.74343	9.47221	8.08425	7.05058	7.52691	7.97674	8.76348	3.33309	3.81775	6.79589	5.75426
ENSSSCG00000029347	ZNF14	Yes		20.9439	15.9662	22.1103	17.3535	13.675	11.256	11.4015	25.996	8.34535	10.1549	7.45562	7.93081
ENSSSCG00000012759	ZNF185		zinc finger protein 185 with LIM domain [Source:VGNC Symbol;Acc:VGNC:95201]	4.05636	4.49795	4.3688	4.20155	2.88243	3.1979	3.75286	3.02632	0.558082	1.54467	0.902415	1.54178
ENSSSCG00000033420	ZNF227	Yes	zinc finger protein 227 [Source:HGNC Symbol;Acc:HGNC:13020]	5.22756	6.13584	5.06141	5.83298	5.85548	7.68938	5.88469	4.0436	3.57354	3.45561	3.31407	3.54764
ENSSSCG00000029576	ZNF239	Yes	zinc finger protein 239 [Source:VGNC Symbol;Acc:VGNC:95210]	14.5347	13.9281	15.7555	15.4263	13.6692	12.3112	11.1937	13.8688	8.01954	9.08614	8.39281	7.8476
ENSSSCG00000023027	ZNF329	Yes	zinc finger protein 329 [Source:VGNC Symbol;Acc:VGNC:95225]	9.83559	9.73405	10.1299	9.68938	9.64712	8.2245	8.64585	7.49674	5.60682	5.25143	4.88014	6.68593
ENSSSCG00000031793	ZNF331	Yes	zinc finger protein 331 [Source:HGNC Symbol;Acc:HGNC:15489]	7.00349	8.33227	6.97967	7.83531	7.86852	6.94566	7.74028	5.81675	3.4334	3.87199	4.50161	4.69577
ENSSSCG00000010222	ZNF365		zinc finger protein 365 [Source:VGNC Symbol;Acc:VGNC:95230]	7.30393	6.83207	9.72038	5.00568	5.05989	3.83114	5.94319	5.42745	1.71981	3.52557	2.3505	1.76546
ENSSSCG00000000292	ZNF385A	Yes	zinc finger protein 385A [Source:VGNC Symbol;Acc:VGNC:95233]	2.14995	2.64716	1.85603	2.67792	2.7681	1.52126	1.8622	2.16946	1.08135	0.794566	0.822829	1.60838
ENSSSCG00000011208	ZNF385D		zinc finger protein 385D [Source:VGNC Symbol;Acc:VGNC:95234]	20.4306	15.921	20.3755	18.7165	23.3349	19.5898	19.1326	22.7939	11.918	13.9653	13.2476	11.2789
ENSSSCG00000011023	ZNF438	Yes	zinc finger protein 438 [Source:HGNC Symbol;Acc:HGNC:21029]	3.99827	3.99863	3.4126	4.04197	3.78681	3.68993	3.65096	3.83266	2.36064	2.17512	2.61674	2.51053
ENSSSCG00000039914	ZNF470	Yes	zinc finger protein 470 [Source:HGNC Symbol;Acc:HGNC:22220]	9.94537	7.897	8.02802	9.44325	7.18532	5.94434	6.227	8.41056	3.63104	3.88938	2.7742	4.00765
ENSSSCG00000003324	ZNF471	Yes	zinc finger protein 471 [Source:VGNC Symbol;Acc:VGNC:95246]	4.84897	5.27099	4.07374	4.53129	5.03993	5.03636	4.15004	6.06531	2.67315	3.63748	2.66024	2.37085
ENSSSCG00000021741	ZNF527	Yes	zinc finger protein 527 [Source:VGNC Symbol;Acc:VGNC:95261]	8.88712	7.89632	8.68731	6.24761	6.30011	6.47406	6.89541	8.9896	4.50819	2.55132	6.38229	3.97725
ENSSSCG00000034704	ZNF532	Yes	zinc finger protein 532 [Source:HGNC Symbol;Acc:HGNC:30940]	30.4857	32.4142	32.1556	32.0895	27.6017	25.5761	20.4711	30.2822	13.6035	15.4476	14.9201	17.1307
ENSSSCG00000035387	ZNF550	Yes	zinc finger protein 550 [Source:HGNC Symbol;Acc:HGNC:28643]	2.30438	2.05648	2.28597	2.11798	1.97677	1.94489	1.94363	1.86976	1.56288	1.4249	0.96897	1.2725
ENSSSCG00000002931	ZNF565	Yes	zinc finger protein 565 [Source:VGNC Symbol;Acc:VGNC:95264]	7.30289	4.99499	7.39961	6.19097	6.21515	3.7017	4.58418	7.173	3.14284	2.95175	3.29718	4.71502
ENSSSCG00000002935	ZNF568	Yes	zinc finger protein 568 [Source:VGNC Symbol;Acc:VGNC:95266]	11.9526	9.22606	10.7297	8.49383	9.61955	7.22982	5.77208	10.469	3.60591	2.7986	3.71495	5.33292
ENSSSCG00000002938	ZNF585A	Yes		10.2125	7.24511	9.11457	8.8812	9.97476	6.94238	7.26397	9.02932	4.48797	3.83215	5.22723	6.16551
ENSSSCG00000003995	ZNF606	Yes	zinc finger protein 606 [Source:HGNC Symbol;Acc:HGNC:25879]	11.9598	10.1783	13.3945	11.8429	9.0383	9.0013	9.09519	11.1825	6.38184	4.77466	6.3075	7.2398
ENSSSCG00000026550	ZNF621	Yes	zinc finger protein 621 [Source:HGNC Symbol;Acc:HGNC:24787]	4.66826	5.07919	4.24103	6.05016	7.36541	5.22787	3.9879	4.28592	3.68794	2.35882	3.12848	4.33845
ENSSSCG00000021654	ZNF641	Yes	zinc finger protein 641 [Source:HGNC Symbol;Acc:HGNC:31834]	3.22385	3.59794	3.86583	3.35685	3.32459	3.29929	1.94713	3.35554	1.88852	1.17333	1.63141	1.8142
ENSSSCG00000017546	ZNF652	Yes	zinc finger protein 652 [Source:VGNC Symbol;Acc:VGNC:99108]	11.6533	12.9389	14.8298	11.7836	13.6344	12.453	12.1963	12.3974	6.79035	4.54475	6.83389	6.84571
ENSSSCG00000033564	ZNF670-ZNF695	Yes		1.5811	1.10089	2.39266	1.21217	1.75018	2.89764	1.69335	3.67758	0.951297	0.810513	0.814782	0.4895
ENSSSCG00000003990	ZNF671	Yes	zinc finger protein 671 [Source:VGNC Symbol;Acc:VGNC:95291]	12.7741	13.3001	11.578	11.8331	14.4204	15.9856	13.7352	15.2723	8.13951	5.71605	8.68752	8.036
ENSSSCG00000013978	ZNF672	Yes	zinc finger protein 672 [Source:VGNC Symbol;Acc:VGNC:100890]	10.2154	11.7026	14.2513	11.4202	9.87536	9.34503	9.1878	10.0418	6.50698	5.07265	6.01066	6.25171
ENSSSCG00000038250	ZNF772	Yes	zinc finger protein 772 [Source:HGNC Symbol;Acc:HGNC:33106]	4.401	3.81382	6.93356	5.771	5.13067	5.52128	4.21338	5.22132	2.43991	2.75564	3.28628	4.33784
ENSSSCG00000009037	ZNF827	Yes	zinc finger protein 827 [Source:VGNC Symbol;Acc:VGNC:98970]	12.3068	14.2973	14.8669	14.6983	15.7272	15.4678	14.9513	16.4754	9.71296	7.73008	8.98906	11.41
ENSSSCG00000009729	ZNF84	Yes	zinc finger protein 84 [Source:HGNC Symbol;Acc:HGNC:13159]	8.27691	7.34548	10.0889	6.41038	7.68041	6.64691	5.2123	8.13942	6.26065	4.61461	3.57343	4.38457
ENSSSCG00000033982	ZNHIT1		zinc finger HIT-type containing 1 [Source:VGNC Symbol;Acc:VGNC:95313]	23.9154	23.3082	23.0643	29.8412	22.7486	23.4678	16.79	25.2218	14.1688	15.1832	11.7507	15.945
ENSSSCG00000011947	ZPLD1		zona pellucida like domain containing 1 [Source:VGNC Symbol;Acc:VGNC:95321]	0.750926	0.614501	1.423	0.81919	0.510192	0.96985	1.33937	0.991473	0.43713	0.522801	0.613321	0.667468
ENSSSCG00000036032	ZSCAN29	Yes		22.6343	23.2922	28.7609	24.2496	17.1268	20.22	22.1134	23.6289	10.1165	16.4159	14.0759	12.5266
ENSSSCG00000003987	ZSCAN4	Yes		1.78438	1.72932	2.10334	3.03939	2.48438	1.20144	3.52431	1.06404	1.31279	0.927937	1.2982	1.10108
ENSSSCG00000013758	ZSWIM4		zinc finger SWIM-type containing 4 [Source:VGNC Symbol;Acc:VGNC:95333]	4.0158	5.6608	3.90024	5.38561	3.61216	4.77965	3.19837	3.7936	1.99898	2.42907	2.18912	2.00545
